# Supplementary material for: Proteome-Wide Analysis and Surface Protein Isolation for Secretome Characterization Reveal Insights into the Biology of the Leaf-Cutter Ant Acromyrmex echinatior
Source: Anal Chem. 2025 Dec 11;97(51):28281–91. doi: 10.1021/acs.analchem.5c05220 (PMC12756850; doi:10.1021/acs.analchem.5c05220)
Supplement: Supplementary file 2 [file ac5c05220_si_002.xlsx]

## Sheet: Proteome
id	Protein.Names	First.Protein.Description	Genes	Day2_1	Day2_2	Day2_3	Day2_4	Day4_1	Day4_2	Day4_3	Day4_4	Day7_1	Day7_2	Day7_3	Day7_4	Day11_1	Day11_2	Day11_3	Day11_4	peptides_counts_all
F4W3T1	F4W3T1_ACREC	60S ribosomal protein L23	G5I_00030	11.9865	12.1698	12.2696	11.8523	12.0229	12.396	11.964	11.8433	12.1245	12.2872	12.577	11.9991	11.9771	12.1463	12.0467	12.2354	4
F4W3T8	F4W3T8_ACREC	Reelin domain-containing protein	G5I_00037	10.0933	10.1417	9.89746	9.68688	9.72227	10.1789	9.64558	9.78426	10.0634	11.5487	11.9876	9.87416	9.79213	10.0109	9.7316	10.062	1
F4W3U1	F4W3U1_ACREC	28S ribosomal protein S28, mitochondrial	G5I_00040	11.4629	11.1206	12.6126	12.6853	12.8225	11.4255	12.8277	9.78426	11.9296	13.0083	12.942	12.0657	12.3208	11.0706	12.8014	12.7947	1
F4W3U3	F4W3U3_ACREC	Acireductone dioxygenase	G5I_00042	10.9987	11.3738	11.0772	11.6086	11.8576	11.893	11.7669	11.3943	11.2671	11.0332	10.8626	11.3869	11.1141	11.3136	11.4914	11.3441	10
F4W3U5	F4W3U5_ACREC	Cytochrome P450 9e2	G5I_00044	11.9035	11.7758	12.0301	11.8942	12.4257	12.57	12.9808	12.2657	12.9023	12.3516	12.3248	12.7351	14.7341	13.4406	13.5601	14.656	14
F4W3U8	F4W3U8_ACREC	HBS1-like protein	G5I_00047	11.3343	10.0043	11.0414	11.3437	10.9965	10.9247	10.9345	11.0331	11.0426	10.938	11.0528	11.0122	10.4519	11.0789	10.8141	10.682	6
F4W3U9	F4W3U9_ACREC	Accumulation-associated protein (Fragment)	G5I_00048	12.3348	10.1417	12.1468	12.3304	9.72227	12.5087	11.722	12.4268	12.2259	11.6961	12.4496	12.4641	9.79213	10.0109	9.7316	11.0226	3
F4W3V2	F4W3V2_ACREC	Homocysteine S-methyltransferase ybgG	G5I_00051	12.4347	12.1211	12.102	12.4678	12.7189	12.6974	12.7765	12.7073	12.8069	13.0712	13.007	12.8041	12.9122	12.7415	12.9788	12.7762	10
F4W3V3	F4W3V3_ACREC	leucine--tRNA ligase	G5I_00052	12.2719	12.2177	12.4823	12.5544	12.4471	12.4612	12.3809	12.517	12.3383	12.2134	11.89	12.4005	11.9423	12.1887	12.1134	11.8769	24
F4W3W2	F4W3W2_ACREC	Dynamin	G5I_00062	12.8628	12.7789	12.6869	12.7432	12.9669	12.6694	12.7405	12.5887	12.752	12.6911	12.7915	12.566	12.7887	12.5962	12.8438	12.784	28
F4W3W3	F4W3W3_ACREC	Dynamin	G5I_00063	12.7183	12.998	12.566	12.219	12.6841	12.4636	12.0161	12.1244	12.5711	12.2131	12.2671	12.3744	12.5197	12.3608	12.679	12.6425	9
F4W3W8	F4W3W8_ACREC	Serine/threonine-protein phosphatase	G5I_00069	11.975	11.9475	11.769	12.0752	12.0885	11.9157	12.1748	12.1215	11.8596	12.0629	12.0944	12.109	11.8501	11.7559	11.8381	11.61	9
F4W3X3	F4W3X3_ACREC	Putative Ras GTPase-activating protein	G5I_00074	10.0167	10.1417	9.52089	9.79986	9.77987	10.1789	9.91978	9.78426	10.0634	9.81791	10.4279	9.87416	9.79213	10.0109	9.7316	10.062	2
F4W3X8	F4W3X8_ACREC	Protein TRS85-like protein	G5I_00079	10.0933	10.1417	9.89746	10.2947	10.0568	10.3009	10.4964	10.5896	10.0634	10.4018	10.5678	10.5786	10.4824	10.4841	10.3257	10.062	4
F4W3Y0	F4W3Y0_ACREC	60S ribosomal protein L10	G5I_00082	14.7371	14.0607	14.4431	14.3504	14.7736	14.4397	14.5742	14.2091	14.2689	14.5602	14.4871	14.1018	14.0039	13.954	13.801	13.8053	15
F4W3Y1	F4W3Y1_ACREC	RING-type E3 ubiquitin transferase	G5I_00083	10.2364	10.1417	10.5519	11.0451	9.72227	10.2611	11.0134	10.2371	10.778	10.8459	10.7998	10.6336	10.3901	10.4461	10.3777	10.9186	2
F4W3Y3	F4W3Y3_ACREC	Ras-related GTP-binding protein D	G5I_00085	12.42	12.0512	12.1268	12.2069	12.0357	11.7843	12.015	11.6357	11.7135	11.7708	11.7167	11.5286	11.9889	11.9768	11.9029	11.9421	3
F4W3Y4	F4W3Y4_ACREC	NudC domain-containing protein 1	G5I_00087	10.6567	10.5455	11.0881	10.8915	10.9786	11.2578	11.0047	11.0468	11.3862	11.0484	10.9472	11.2676	11.0987	11.3229	11.1425	11.2088	6
F4W3Y5	F4W3Y5_ACREC	Decaprenyl-diphosphate synthase subunit 2	G5I_00088	12.1779	12.55	12.3229	12.2659	12.3007	12.3371	12.2662	12.2207	12.2926	12.2384	11.9522	12.1618	12.1333	12.3792	12.0991	12.1721	8
F4W3Y6	F4W3Y6_ACREC	ATP-binding cassette sub-family B member 7, mitochondrial	G5I_00089	11.4341	11.9055	11.8005	11.0228	11.3966	11.4426	11.0466	10.8729	11.2729	11.1884	11.235	11.3811	11.3	11.3829	11.1948	11.194	6
F4W3Y8	F4W3Y8_ACREC	Trafficking protein particle complex subunit 3	G5I_00091	12.5573	13.6856	13.071	13.048	13.1142	12.938	13.0409	13.104	13.134	13.1219	13.0316	13.0768	12.9399	12.8189	12.8896	12.7197	4
F4W3Z0	F4W3Z0_ACREC	Striatin-4	G5I_00093	12.6093	12.9975	12.3992	12.5495	12.583	12.2825	12.2907	12.4607	12.267	12.2153	12.2437	12.2058	12.1175	11.898	12.1142	12.0738	11
F4W3Z5	F4W3Z5_ACREC	Inactive hydroxysteroid dehydrogenase-like protein 1	G5I_00098	10.0933	10.1417	10.2319	9.68688	11.0634	10.1789	10.8491	9.78426	11.1092	11.6404	12.1157	12.0586	13.289	12.5446	12.679	12.8873	4
F4W3Z8	F4W3Z8_ACREC	Protein kinase DC2	G5I_00101	10.0933	10.1417	9.89746	11.0529	10.9894	10.1789	11.0726	9.78426	10.9749	12.7517	12.5665	11.0349	12.689	10.0109	13.0723	10.062	3
F4W413	F4W413_ACREC	Nuclear migration protein nudC	G5I_00118	12.6015	12.2688	12.6984	13.0402	12.8229	12.4852	12.8797	12.7358	12.5304	12.8849	12.7549	12.7102	12.445	12.307	12.6803	12.0921	4
F4W416	F4W416_ACREC	Nuclear migration protein nudC	G5I_00121	12.4604	11.2906	12.3487	12.5546	12.7773	10.1789	12.8778	12.8842	10.0634	12.9276	12.8847	11.348	11.024	10.0109	9.7316	10.062	2
F4W418	F4W418_ACREC	Protein quiver	G5I_00123	11.621	10.1417	11.6475	11.871	9.72227	11.1837	11.8062	11.5705	11.6564	11.5959	11.5255	11.637	11.31	11.0124	11.2419	11.3316	2
F4W419	F4W419_ACREC	C2 domain-containing protein	G5I_00124	12.9062	12.6779	12.8889	13.0966	12.9683	13.2956	13.1692	13.1602	13.1361	12.8656	12.944	13.2359	13.3938	13.2745	13.4117	13.1408	16
F4W429	F4W429_ACREC	Calcium uniporter protein	G5I_00134	12.2033	12.7486	12.3692	12.5794	12.8668	12.406	12.791	12.8762	12.8334	13.0149	12.9961	12.8513	13.4193	12.9253	13.3365	13.2043	10
F4W431	F4W431_ACREC	Sm protein F	G5I_00136	12.4926	11.02	12.4851	12.0127	12.7913	12.531	11.9298	12.1572	12.3257	11.9142	12.1903	12.1341	12.2928	12.125	11.8922	11.7502	2
F4W442	F4W442_ACREC	Knirps-related protein	G5I_00147	10.0933	12.2463	9.89746	9.68688	9.72227	10.1789	9.64558	9.78426	10.0634	12.387	12.3985	9.87416	9.79213	10.0109	9.7316	10.062	1
F4W443	F4W443_ACREC	Knirps-related protein	G5I_00148	13.7384	13.2136	14.4063	14.904	15.288	12.4565	15.3895	12.3327	15.0296	15.7531	15.6124	14.9938	12.8154	15.0667	15.8019	15.2138	1
F4W450	F4W450_ACREC	Serine/threonine-protein kinase SBK1	G5I_00155	10.8056	11.0121	10.9136	10.949	10.6691	10.1789	10.904	10.4405	10.3587	10.7653	10.7735	11.0948	11.0776	10.8051	10.9177	10.5281	2
F4W453	F4W453_ACREC	Choline transporter-like protein	G5I_00158	10.2756	10.1417	10.0913	10.5948	9.72227	11.3458	10.8355	10.5394	10.4821	10.3758	10.4942	10.783	10.8623	10.8793	10.2127	10.8034	2
F4W456	F4W456_ACREC	Sodium/hydrogen exchanger	G5I_00161	10.2239	10.0908	9.89746	9.68688	10.5389	10.1789	10.4212	9.78426	10.0634	10.8099	11.0334	10.1082	10.027	11.0893	10.2194	10.062	2
F4W458	F4W458_ACREC	Uridine kinase	G5I_00163	11.2495	11.3181	10.6234	10.6149	11.0091	10.5605	11.1616	11.3004	10.0634	11.0889	10.8986	10.6083	10.5717	10.0109	9.7316	10.062	1
F4W459	F4W459_ACREC	Ras-related protein Rab-10	G5I_00164	12.3338	12.7429	12.363	12.9626	13.0394	12.6274	13.0664	13.159	12.8599	13.1538	12.9598	12.7977	13.1662	12.7233	13.0496	12.5549	9
F4W461	F4W461_ACREC	Cirhin	G5I_00166	10.0933	10.1417	9.89746	10.212	9.72227	10.1789	10.474	9.78426	10.0634	9.66722	9.59062	9.87416	9.79213	10.0109	9.7316	10.062	2
F4W470	F4W470_ACREC	Ubiquitin-conjugating enzyme E2 variant 2	G5I_00175	14.5042	14.2857	14.4594	14.5764	14.5761	14.424	14.7283	14.7916	14.4136	14.752	14.838	14.6026	14.5358	14.5209	14.6564	14.4725	8
F4W471	F4W471_ACREC	Cytochrome c1, heme protein, mitochondrial	G5I_00176	13.0913	13.453	13.3467	13.4128	13.8045	13.6007	13.7694	13.7073	13.8319	14.1341	13.9597	13.9512	14.3101	14.1172	14.484	14.1648	8
F4W472	F4W472_ACREC	Protein LSM14-like protein B	G5I_00177	11.5298	12.0634	11.852	11.664	11.6351	11.529	11.7071	11.6065	11.4951	11.9895	12.1186	11.6814	11.6064	11.7752	11.6251	11.7876	11
F4W473	F4W473_ACREC	15-hydroxyprostaglandin dehydrogenase	G5I_00178	12.904	12.5958	12.6565	13.2446	12.9261	13.1101	12.9455	13.1633	12.2916	11.7906	12.2385	12.2393	13.7049	13.209	12.8723	13.0045	3
F4W474	F4W474_ACREC	15-hydroxyprostaglandin dehydrogenase	G5I_00179	11.8971	12.5445	12.1258	12.1546	12.3742	12.3722	12.3379	12.1094	12.1678	11.9333	11.9706	12.371	13.3988	13.0522	12.7029	13.0596	9
F4W475	F4W475_ACREC	15-hydroxyprostaglandin dehydrogenase	G5I_00180	13.9323	13.622	13.7929	13.9462	13.8921	14.0869	13.4858	13.7476	13.6602	13.2666	13.0715	13.9113	14.0664	14.1755	13.8216	14.0856	17
F4W476	F4W476_ACREC	15-hydroxyprostaglandin dehydrogenase	G5I_00181	10.0933	10.1417	9.89746	9.68688	10.4342	10.1789	10.3423	10.7535	11.0435	11.0767	11.1653	11.2073	11.4016	11.2138	11.5665	10.8829	5
F4W477	F4W477_ACREC	15-hydroxyprostaglandin dehydrogenase	G5I_00182	9.95745	12.1298	11.9841	10.4847	12.595	11.471	12.298	12.1452	13.0359	13.5025	13.4831	12.427	13.5087	12.9307	13.2875	13.5704	9
F4W478	F4W478_ACREC	Double-stranded RNA-binding protein Staufen-like protein 2	G5I_00183	11.5716	11.6645	11.4873	11.6566	11.5598	11.3949	11.458	11.4607	11.5129	11.4677	11.5886	11.3802	11.002	11.0082	11.1833	10.982	15
F4W482	F4W482_ACREC	nicotinate phosphoribosyltransferase	G5I_00187	12.5787	12.6542	12.7415	12.7374	12.8408	12.4973	12.5792	12.7821	12.7922	12.4381	12.3119	12.8131	12.5919	12.6354	12.573	12.6234	9
F4W484	F4W484_ACREC	Single-pass membrane and coiled-coil domain-containing protein 4 homolog	G5I_00189	12.8133	12.7251	12.6601	12.3606	12.5021	12.2766	12.4816	11.9362	12.0812	12.7522	12.6241	12.1511	12.2726	11.9932	12.2984	12.4214	7
F4W485	F4W485_ACREC	LSM domain-containing protein 1-A	G5I_00190	11.574	12.3547	11.7353	11.6847	11.6927	12.1183	11.6888	11.4346	12.2706	11.8448	11.693	11.8153	11.6486	11.5072	12.0072	11.4318	2
F4W487	F4W487_ACREC	Hypoxia up-regulated protein 1	G5I_00192	12.8265	12.5955	12.9927	12.9418	12.926	12.7784	12.8479	12.7851	12.7632	12.8595	12.7343	12.7994	12.7183	12.6444	12.6949	12.6235	36
F4W489	F4W489_ACREC	Programmed cell death protein 2	G5I_00194	10.0933	10.1417	9.89746	10.2205	9.72227	10.1789	9.64558	9.78426	10.0634	10.018	9.59062	9.87416	9.79213	10.2534	9.7316	10.062	1
F4W491	F4W491_ACREC	NADH dehydrogenase [ubiquinone] flavoprotein 2, mitochondrial	G5I_00196	12.5811	12.9842	12.5675	12.4544	12.7249	12.7382	12.7905	12.8113	12.8591	13.152	13.2421	13.0541	13.35	13.3189	13.5141	13.3156	16
F4W492	F4W492_ACREC	Mismatch repair endonuclease PMS2	G5I_00197	10.0933	10.9468	9.89746	10.7175	9.72227	10.1789	9.64558	9.78426	10.0634	10.8416	9.59062	11.4606	9.79213	11.5722	9.7316	10.062	1
F4W493	F4W493_ACREC	Glutamate-rich WD repeat-containing protein 1	G5I_00198	11.2366	11.8582	11.8313	11.9023	12.1042	11.7166	12.0311	12.2312	11.7659	11.8281	11.8024	11.8107	11.8397	11.9545	11.7141	11.6486	4
F4W494	F4W494_ACREC	diphosphoinositol-polyphosphate diphosphatase	G5I_00199	10.0933	10.1417	10.8251	11.5468	9.72227	10.1789	10.3179	10.5673	10.6101	11.2074	11.2871	9.87416	9.79213	10.0109	9.7316	10.062	1
F4W497	F4W497_ACREC	Protein SGT1-like protein ecdysoneless	G5I_00202	10.3816	10.1417	10.1311	10.4305	9.72227	10.1789	11.1759	10.8516	10.2764	11.0914	11.0045	10.526	10.7021	10.0109	9.7316	10.0575	2
F4W498	F4W498_ACREC	Tether containing UBX domain for GLUT4	G5I_00203	11.4887	11.8405	11.5382	11.8495	11.8748	11.5909	11.6885	11.7439	11.7767	11.7222	11.6742	11.9034	11.8765	11.751	11.8426	11.716	13
F4W4B0	F4W4B0_ACREC	DNA-directed RNA polymerase I subunit RPA43	G5I_00224	10.0933	11.5608	9.89571	10.1384	10.0609	10.1789	9.97241	10.3592	10.0634	9.69914	9.68943	9.87416	9.79213	10.0109	9.7316	10.062	1
F4W4B3	F4W4B3_ACREC	Phosducin-like protein	G5I_00229	10.0933	10.1417	11.1595	10.7255	9.72227	10.8039	10.9312	9.78426	10.6234	11.1612	11.1075	10.4839	9.79213	10.0109	9.7316	10.062	1
F4W4B7	F4W4B7_ACREC	Superoxide dismutase [Cu-Zn]	G5I_00234	16.3118	15.4822	15.9408	15.7561	15.4413	16.4612	15.6656	15.7471	15.8969	15.4066	15.3279	15.9335	15.7092	16.0248	15.7987	16.4263	7
F4W4B8	F4W4B8_ACREC	Aspartate--tRNA ligase, cytoplasmic	G5I_00236	12.8849	12.674	12.7272	12.5475	12.7005	12.8197	12.5256	12.3705	12.4839	12.2631	12.0814	12.4149	12.2983	12.3306	12.4215	12.177	25
F4W4B9	F4W4B9_ACREC	Carbonic anhydrase 9 (Fragment)	G5I_00237	13.4337	13.9009	13.3461	13.3497	13.2533	13.241	13.3289	12.8653	13.2332	13.0517	13.1971	13.1086	12.8992	12.7163	12.9823	12.5171	8
F4W4C4	F4W4C4_ACREC	ATP synthase subunit s, mitochondrial	G5I_00242	11.6888	10.4834	11.8176	12.1754	11.5903	12.2425	11.9162	12.5791	12.4216	12.0967	11.7607	12.2837	12.3998	12.4847	12.4126	12.5488	4
F4W4C7	F4W4C7_ACREC	Ubiquitin-fold modifier 1	G5I_00245	13.3168	12.6345	13.1149	13.084	12.9594	13.315	13.0197	11.6652	12.17	13.0215	12.7166	12.8951	12.6293	12.8674	13.1747	12.9461	2
F4W4C8	F4W4C8_ACREC	Coronin	G5I_00246	11.939	12.264	12.0557	11.8875	11.8244	12.0998	11.7842	11.8185	11.6037	11.6225	11.6363	11.5407	11.3604	11.8491	11.5833	10.8166	9
F4W4E3	F4W4E3_ACREC	Leucyl-cystinyl aminopeptidase (Fragment)	G5I_00263	11.9934	11.2948	9.89746	14.0166	9.72227	10.1789	11.7885	9.78426	10.0634	11.7365	9.59062	11.8965	9.79213	11.9107	9.7316	10.062	1
F4W4E4	F4W4E4_ACREC	Aminopeptidase N	G5I_00264	13.3112	13.6606	13.5885	13.6612	14.2177	13.7996	14.0356	13.6834	13.8839	13.5459	11.8773	13.584	13.2186	13.9253	12.4884	13.3556	75
F4W4E5	F4W4E5_ACREC	Aminopeptidase	G5I_00265	13.9887	13.4527	12.9851	13.0712	12.8364	12.9396	12.7841	12.8979	12.8105	12.6448	12.6559	12.7851	12.3374	12.5829	12.6092	12.3582	25
F4W4E6	F4W4E6_ACREC	Organic cation transporter protein	G5I_00266	11.4499	11.2215	12.029	11.6949	11.7883	11.7718	11.9653	12.1414	11.6354	11.7542	11.6463	12.1237	11.5345	11.932	11.3735	11.5327	3
F4W4E7	F4W4E7_ACREC	V-type proton ATPase subunit a	G5I_00267	12.3276	12.1377	12.3178	12.266	12.5365	12.357	12.5689	12.3912	12.4728	11.6768	11.6729	12.5027	12.3255	12.4632	11.89	12.2776	18
F4W4F2	F4W4F2_ACREC	Coiled-coil domain-containing protein 25	G5I_00272	10.0933	10.1417	9.89746	9.68688	9.72227	10.1789	9.64558	9.78426	10.0634	9.39816	9.44156	9.87416	9.79213	10.0109	9.7316	10.062	1
F4W4F4	F4W4F4_ACREC	vesicle-fusing ATPase	G5I_00274	14.0571	14.1472	14.1212	14.0094	13.9929	14.0601	14.0189	13.9103	14.0337	13.9865	13.8818	14.0841	14.0637	14.0223	14.0261	14.0755	45
F4W4F9	F4W4F9_ACREC	Rho GTPase-activating protein 17	G5I_00279	11.0171	11.2877	10.8653	10.8455	10.8158	10.8077	10.5962	10.9332	10.0634	10.7013	10.4299	10.9574	10.822	11.0501	10.7742	10.761	5
F4W4G0	F4W4G0_ACREC	Acyl-CoA-binding domain-containing protein 6	G5I_00280	10.0933	10.1417	10.732	11.1478	10.574	10.1789	11.1183	9.78426	10.0634	11.5487	11.4168	9.87416	10.497	10.0109	11.9816	10.062	2
F4W4G2	F4W4G2_ACREC	Protein DJ-1	G5I_00282	14.1942	13.895	14.0099	14.1772	14.0717	14.0848	14.1823	14.3868	14.1404	14.2642	14.2247	14.2162	14.2143	14.1087	14.3403	14.2937	11
F4W4G4	F4W4G4_ACREC	Protein boule	G5I_00284	11.5763	12.1234	12.0261	11.7902	11.5859	11.819	11.8502	11.7204	12.0927	11.7935	11.8166	11.9512	9.79213	11.1186	11.0514	11.4857	7
F4W4G5	F4W4G5_ACREC	Lipoma-preferred partner-like protein	G5I_00285	11.6096	11.2733	11.4499	11.339	11.3695	11.4065	11.2974	11.0703	10.9201	11.4792	11.3745	11.1639	10.7523	10.8945	10.9821	10.9186	9
F4W4G6	F4W4G6_ACREC	Protein Malvolio	G5I_00286	11.5404	11.5553	10.9954	11.3934	11.1486	11.1919	11.3186	11.3639	11.3634	10.0791	10.691	11.2376	11.3756	11.3916	10.3924	11.1825	2
F4W4G7	F4W4G7_ACREC	Lysosomal acid phosphatase	G5I_00287	11.0184	11.637	12.0289	12.0818	12.2036	12.2813	12.2973	12.3597	12.2257	12.0864	12.1308	12.2064	12.3354	12.279	12.1244	11.9167	8
F4W4G8	F4W4G8_ACREC	Acyl-CoA-binding domain-containing protein 5	G5I_00288	12.0211	11.8173	11.925	11.5257	11.701	11.9692	11.6098	11.3174	11.5574	11.3428	11.5212	11.5462	11.8291	12.0464	11.8926	12.0284	6
F4W4H2	F4W4H2_ACREC	Zinc finger CCHC domain-containing protein 24	G5I_00293	10.0933	9.85616	10.0971	9.68688	10.8612	10.1789	10.316	9.78426	10.0634	10.5758	10.7837	10.2488	9.79213	10.0109	10.1853	10.062	1
F4W4H3	F4W4H3_ACREC	Golgi-specific brefeldin A-resistance guanine nucleotide exchange factor 1	G5I_00294	10.0933	11.4091	11.0045	10.8615	10.851	10.5268	10.8104	11.1617	10.3587	10.6144	10.4664	10.9068	10.2337	10.4913	10.6634	10.062	5
F4W4H4	F4W4H4_ACREC	Glutaredoxin-C4	G5I_00295	14.041	13.5795	14.1268	13.9979	13.9101	14.3028	14.1272	13.8182	13.6683	14.1518	14.1488	13.6845	14.0578	14.0002	13.9966	14.5608	11
F4W4H5	F4W4H5_ACREC	Group XIIA secretory phospholipase A2	G5I_00296	11.5932	10.1417	11.5058	11.3533	9.72227	11.2285	10.974	10.3936	11.1377	11.3595	11.3765	10.8262	11.094	11.1571	11.0189	11.4175	2
F4W4H8	F4W4H8_ACREC	Adenosine kinase	G5I_00299	12.5346	12.4166	12.5428	12.7302	12.7934	12.6196	12.6841	12.926	12.9595	12.5311	12.4161	12.7482	13.1949	13.0367	12.748	13.1073	12
F4W4I1	F4W4I1_ACREC	RNA-binding protein lark	G5I_00302	14.7697	14.048	14.5622	14.2447	14.1299	14.2285	14.2612	13.8248	13.9284	14.5746	14.6324	13.9627	13.8511	13.4816	14.0873	13.9646	20
F4W4I4	F4W4I4_ACREC	60S ribosomal protein L34	G5I_00305	15.438	15.2158	15.6022	15.2795	15.5449	15.4077	15.5436	14.8495	14.9675	15.4924	15.4846	15.0523	14.8832	15.0837	14.9016	14.83	6
F4W4I5	F4W4I5_ACREC	receptor protein-tyrosine kinase	G5I_00306	10.2961	11.1861	10.8234	10.6979	9.72227	10.1789	10.8557	10.8065	10.5095	10.2778	10.5163	10.1812	10.1023	10.0109	9.94429	10.062	3
F4W4J3	F4W4J3_ACREC	EGF-like domain-containing protein	G5I_00314	11.2826	11.159	11.9092	12.2199	10.8515	12.0962	12.5095	12.3192	12.4021	12.0924	12.5845	12.4558	12.8924	12.5626	12.8665	12.6024	2
F4W4J4	F4W4J4_ACREC	Chitin-binding type-2 domain-containing protein	G5I_00315	11.2768	11.6327	11.2311	11.4387	11.1575	11.1323	11.1187	11.32	11.3863	11.4796	11.6189	11.3108	10.8425	11.1711	11.2789	10.4424	8
F4W4J6	F4W4J6_ACREC	Chitin-binding type-2 domain-containing protein	G5I_00317	14.3552	14.5381	12.8125	13.1228	13.9432	13.9805	13.0335	12.8005	12.5736	12.7999	12.7978	12.3399	12.487	12.7916	12.8009	13.663	4
F4W4J9	F4W4J9_ACREC	Chitin-binding type-2 domain-containing protein	G5I_00320	13.589	10.1417	13.5855	13.9819	9.72227	14.1797	13.3641	14.1881	13.3601	13.2778	13.7838	13.4296	10.9505	10.8937	9.7316	11.9503	2
F4W4K1	F4W4K1_ACREC	Protein lethal(3)malignant blood neoplasm 1	G5I_00322	13.1495	12.0055	13.0322	13.2001	12.1405	12.8927	12.6088	12.6553	11.6401	11.8323	11.1981	10.8074	9.79213	10.0109	9.7316	10.062	6
F4W4K2	F4W4K2_ACREC	Circumsporozoite protein	G5I_00323	12.1154	10.1417	11.9068	12.0265	10.7374	12.2058	11.8953	11.2865	12.1812	11.7062	11.7655	11.2069	10.7211	10.5753	11.0604	10.4922	3
F4W4K3	F4W4K3_ACREC	Chaoptin	G5I_00324	10.2962	10.1417	10.8857	10.7931	9.72227	10.2947	10.5411	10.87	11.0149	10.936	10.8672	10.4991	9.79213	9.78319	10.6042	10.062	4
F4W4K4	F4W4K4_ACREC	ZP domain-containing protein	G5I_00325	12.0522	11.8408	11.6242	11.9303	11.7029	11.8429	11.6479	11.9599	11.571	11.8938	11.8336	11.3504	11.2355	11.8202	11.8225	11.7454	10
F4W4K5	F4W4K5_ACREC	methylcrotonoyl-CoA carboxylase	G5I_00326	11.6201	11.649	11.8018	11.8798	11.9256	11.8796	11.9744	11.818	11.7603	11.4155	11.3226	11.7489	11.8968	11.9827	11.4328	11.9099	13
F4W4K6	F4W4K6_ACREC	Type-1 angiotensin II receptor-associated protein	G5I_00327	10.5493	10.6124	10.5511	10.6442	10.5528	10.576	10.4938	10.3852	10.3875	10.6597	10.615	10.679	10.7852	10.8194	10.761	10.4327	2
F4W4K9	F4W4K9_ACREC	ATP-binding cassette sub-family G member 1	G5I_00330	10.0933	10.1417	9.89746	12.9904	11.4789	11.9242	12.6159	13.4518	11.2715	11.893	11.4491	9.87416	9.79213	10.0109	9.7316	10.062	3
F4W4M5	F4W4M5_ACREC	C2H2-type domain-containing protein	G5I_00346	10.6164	11.3781	9.52294	10.0855	9.88862	10.1789	10.1851	9.341	10.085	9.57421	9.77089	9.96485	9.79213	10.0109	9.7316	9.75839	2
F4W4M7	F4W4M7_ACREC	Aminomethyltransferase (Fragment)	G5I_00348	12.011	12.6242	12.5744	12.7081	12.6764	12.5991	12.7989	12.8506	12.8355	12.118	12.3142	12.867	13.642	13.4748	12.6655	13.1669	5
F4W4M8	F4W4M8_ACREC	ATP-dependent RNA helicase	G5I_00349	11.7986	12.0165	11.5764	11.6744	11.4008	11.4064	11.5733	11.699	11.4933	11.3746	11.3428	11.5984	11.109	11.5352	11.411	11.3092	9
F4W4M9	F4W4M9_ACREC	Reversion-inducing cysteine-rich protein with Kazal motifs	G5I_00350	10.0933	10.1417	9.89746	9.93077	9.72227	10.1789	9.5892	9.78426	10.0634	9.75998	9.59062	9.87416	9.79213	10.0109	9.7316	10.062	1
F4W4N1	F4W4N1_ACREC	Cytochrome c oxidase copper chaperone	G5I_00352	10.0933	10.1417	11.789	11.5156	9.72227	10.7558	11.7457	12.1388	11.9681	11.7873	11.8079	12.0879	11.6094	10.7648	12.1321	11.8214	7
F4W4N2	F4W4N2_ACREC	Centrosomal protein of 162 kDa	G5I_00354	10.0933	10.1417	11.1479	10.3552	9.72227	10.1789	9.64558	9.78426	10.0634	9.4875	9.59062	9.87416	9.79213	10.0109	11.479	10.062	1
F4W4N9	F4W4N9_ACREC	adenosine deaminase	G5I_00362	10.0933	10.1417	9.89746	10.0306	10.5153	10.1789	10.721	9.91941	10.0634	10.4611	10.131	9.87416	9.79213	10.0109	9.7316	10.062	2
F4W4P5	F4W4P5_ACREC	Histidine triad nucleotide-binding protein 3	G5I_00369	11.4621	11.3611	11.9281	11.4799	11.5594	11.3809	11.6564	9.78426	10.3448	11.8884	11.7174	10.6674	11.4413	11.4152	11.9806	11.5413	3
F4W4P6	F4W4P6_ACREC	L-fuconate dehydratase	G5I_00370	13.0395	13.0949	13.2759	13.3549	13.6649	13.5751	13.4062	13.5547	13.9899	12.2065	12.222	13.829	14.0699	13.9898	13.0306	13.9735	20
F4W4P8	F4W4P8_ACREC	p21-activated protein kinase-interacting protein 1-like protein	G5I_00372	10.8926	10.1417	10.9876	10.2016	9.72227	10.4998	10.3479	9.78426	10.0634	10.7149	10.3697	9.87416	10.0198	10.0109	10.0997	10.062	1
F4W4P9	F4W4P9_ACREC	Endothelin-converting enzyme 1	G5I_00373	10.0933	10.2604	9.97184	10.423	9.92924	10.1789	9.82967	9.76323	10.0634	9.6984	9.59062	9.8462	10.8381	10.0109	9.80479	10.3886	2
F4W4Q1	F4W4Q1_ACREC	Uncharacterized protein	G5I_00375	11.5759	11.5625	11.5069	11.8252	11.6369	11.5661	11.6722	11.4658	11.3918	11.7253	11.7858	11.3952	11.2143	11.0482	11.4049	11.0739	5
F4W4Q6	F4W4Q6_ACREC	Dihydrolipoyllysine-residue succinyltransferase component of 2-oxoglutarate dehydrogenase complex, mitochondrial	G5I_00380	13.1128	12.8026	13.0787	12.853	13.157	13.2407	13.113	12.8939	13.3629	13.4918	13.5049	13.4371	13.7912	13.7805	13.9523	13.814	24
F4W4Q7	F4W4Q7_ACREC	26S protease regulatory subunit 4 (Fragment)	G5I_00381	13.244	13.1318	13.1658	13.1033	13.0843	13.063	13.0934	12.9666	13.0446	13.1094	13.1452	13.0475	13.0454	13.011	13.0867	13.1302	22
F4W4Q8	F4W4Q8_ACREC	Uncharacterized protein C7orf36	G5I_00382	10.0933	10.1417	9.89746	9.68688	9.72227	10.1789	9.64558	9.78426	10.0634	10.4707	10.4752	9.87416	9.79213	10.0109	10.1729	10.062	1
F4W4R1	F4W4R1_ACREC	Histone deacetylase complex subunit	G5I_00385	13.0882	13.0517	11.4683	13.1654	13.1094	11.6754	13.3244	12.2063	12.5951	13.1076	12.7657	12.9307	9.79213	11.7345	11.5138	13.6398	2
F4W4R4	F4W4R4_ACREC	Uncharacterized protein	G5I_00388	12.6264	12.5163	12.7455	12.4386	13.2237	12.7347	12.9959	12.711	13.0252	12.6949	12.5583	12.6723	12.5434	12.6265	12.6685	12.4506	7
F4W4R7	F4W4R7_ACREC	Uncharacterized protein	G5I_00392	12.6872	13.0188	12.2873	12.1747	12.1413	12.2328	11.6276	11.999	11.8795	11.7441	11.7808	12.2173	11.2505	12.0312	11.9277	11.5975	7
F4W4S5	F4W4S5_ACREC	Diacylglycerol kinase	G5I_00400	10.4573	11.4788	10.7835	10.9882	11.1508	10.6449	10.9822	11.1914	11.1896	11.0621	11.324	10.8996	11.2828	10.7133	11.2627	11.4161	8
F4W4S6	F4W4S6_ACREC	AP complex subunit sigma	G5I_00401	13.8126	14.2724	14.1147	14.0831	13.9238	13.9994	14.029	14.3637	14.1349	13.874	13.8949	14.1063	13.6469	13.9141	13.8485	13.7668	1
F4W4T0	F4W4T0_ACREC	CD109 antigen (Fragment)	G5I_00405	12.5947	12.1914	12.5307	12.458	12.7831	12.6789	12.731	12.4046	12.9238	12.9292	12.8091	12.7337	13.3737	13.0884	13.1692	13.2818	40
F4W4T4	F4W4T4_ACREC	Vacuolar protein sorting-associated protein VTA1-like protein	G5I_00409	12.7424	12.3658	12.5845	12.6412	12.8478	12.6395	12.7578	12.418	12.5491	12.5097	12.6006	12.7476	12.7007	12.6728	12.6166	12.5979	11
F4W4X1	F4W4X1_ACREC	Synaptosomal-associated protein 29	G5I_00453	11.0159	11.6672	11.0565	11.2148	11.1378	10.9591	10.9451	10.7541	10.7506	10.983	11.0071	10.7255	10.4969	10.3338	10.9255	10.6328	3
F4W4X5	F4W4X5_ACREC	Formin-binding protein 1-like protein	G5I_00462	11.4942	12.1731	11.5002	11.5377	11.7211	11.6819	11.6856	11.871	11.3445	11.5905	11.5805	11.4752	11.3407	11.2339	11.1857	11.3603	9
F4W4Y0	F4W4Y0_ACREC	Acyl-coenzyme A oxidase	G5I_00467	12.2461	11.8747	12.4416	12.4401	12.4278	12.4395	12.5404	12.2735	12.9948	12.5918	12.3367	12.5778	13.296	12.8334	12.8493	12.9696	9
F4W4Y2	F4W4Y2_ACREC	Putative deoxyhypusine synthase (Fragment)	G5I_00469	10.7978	10.6472	11.2326	11.0171	10.8239	11.2122	10.8956	10.5589	11.1968	11.1852	10.8327	10.8019	10.9177	11.3533	11.1163	11.3491	3
F4W4Y5	F4W4Y5_ACREC	Phosphoglycolate phosphatase	G5I_00472	13.0381	12.1286	12.9486	12.697	13.0261	12.9688	12.8792	12.3675	12.6847	12.9469	13.0644	12.6777	13.0707	12.9021	13.2372	13.2163	5
F4W4Y7	F4W4Y7_ACREC	Transcription elongation factor spt6	G5I_00474	11.9512	11.8699	11.8286	11.8437	11.7766	12.2045	11.5798	11.5966	10.0634	11.4752	11.5948	11.7301	10.8828	10.6645	11.4582	10.062	5
F4W4Z3	F4W4Z3_ACREC	Actin-related protein 10	G5I_00481	12.2986	12.1901	12.2174	12.1383	12.2509	12.1218	12.0436	11.9894	11.9745	11.9144	12.0068	11.9682	12.0019	12.109	11.885	12.1321	7
F4W4Z4	F4W4Z4_ACREC	Eukaryotic translation initiation factor 3 subunit F	G5I_00482	12.7444	12.5471	12.9564	12.9057	12.822	12.7306	12.7	12.5583	12.6026	12.659	12.5142	12.5973	12.2279	12.247	12.2916	12.1081	14
F4W4Z5	F4W4Z5_ACREC	ATP-binding cassette sub-family B member 10, mitochondrial	G5I_00483	10.6687	10.1417	9.89746	10.1204	9.88915	10.7484	10.1326	10.2747	10.9708	10.4127	10.4653	10.3265	10.4484	10.9426	10.2567	10.3289	2
F4W4Z6	F4W4Z6_ACREC	Serine/threonine-protein phosphatase 4 regulatory subunit 2	G5I_00484	11.7404	11.9089	11.9275	11.876	11.8441	11.8302	11.738	11.6764	11.8368	11.5735	11.7273	11.8711	11.6049	12.0415	11.6773	11.4987	8
F4W4Z9	F4W4Z9_ACREC	Myeloid leukemia factor	G5I_00487	11.3884	11.5885	11.2652	11.2001	11.4993	11.5366	11.4683	11.7928	11.7381	11.8155	11.9278	11.7617	12.358	12.1602	12.266	12.3302	3
F4W502	F4W502_ACREC	Elongator complex protein 5	G5I_00490	10.0933	10.1417	9.89746	10.0287	9.72227	10.1789	9.64558	9.78426	10.0634	9.90331	9.69173	9.87416	9.79213	10.0109	9.7316	10.062	2
F4W503	F4W503_ACREC	Nuclear receptor-binding protein-like protein	G5I_00491	11.3207	11.4299	11.491	11.6765	11.7046	11.3334	11.5356	11.6226	11.28	11.5716	11.7188	10.9419	9.79213	11.3077	10.3955	10.8404	3
F4W507	F4W507_ACREC	Protein-L-isoaspartate O-methyltransferase domain-containing protein 1	G5I_00495	10.7855	11.4756	11.1343	10.9016	10.8633	10.6968	10.8861	10.7929	11.148	10.9883	10.7742	11.1614	10.9603	11.3623	11.0555	11.3635	7
F4W516	F4W516_ACREC	CUB domain-containing protein	G5I_00504	10.0933	10.1417	9.89746	9.71654	9.72227	10.1789	9.96897	9.78426	10.0634	9.69471	10.0891	9.87416	9.79213	10.0109	9.27428	10.062	1
F4W518	F4W518_ACREC	Pyroglutamyl-peptidase 1	G5I_00507	10.4497	10.1417	10.8294	11.1045	9.72227	10.842	10.7493	11.1597	11.1259	10.4354	10.1817	10.8305	10.8012	11.2675	10.3825	10.6284	2
F4W519	F4W519_ACREC	Eukaryotic translation initiation factor 6	EIF6	13.6197	13.4481	13.5077	13.4454	13.3098	13.3305	13.3547	12.2985	12.5059	13.6397	13.5623	12.6916	12.7726	12.6857	13.0011	13.0767	4
F4W524	F4W524_ACREC	Regulator of chromosome condensation (Fragment)	G5I_00513	12.1974	12.1284	12.3924	12.4215	12.2898	12.3512	12.3254	12.5171	12.2495	12.0881	12.202	12.3473	12.2397	12.2267	12.1472	12.1167	13
F4W525	F4W525_ACREC	Mitochondrial import inner membrane translocase subunit	G5I_00514	12.426	12.4471	12.4262	12.0252	12.1751	12.1093	12.0397	11.6239	11.7821	12.2192	12.2052	11.8773	11.9596	11.8381	12.4337	12.3647	6
F4W531	F4W531_ACREC	28S ribosomal protein S36, mitochondrial (Fragment)	G5I_00521	10.0933	11.6251	9.99509	10.5986	11.4502	10.1558	11.5234	9.78426	10.0634	12.7094	12.7097	9.97038	11.5695	10.681	12.9908	12.4043	3
F4W532	F4W532_ACREC	Dynein heavy chain-like protein (Fragment)	G5I_00522	10.4065	10.1417	11.5602	10.8319	11.3157	10.1789	11.1177	10.7837	10.0634	11.6608	11.5518	11.6161	11.761	12.0399	12.0958	12.3554	4
F4W538	F4W538_ACREC	Tyrosine-protein kinase-like otk	G5I_00529	11.9939	11.9283	11.5898	11.6813	11.1623	10.5858	10.916	11.0521	10.0634	10.1488	10.2297	9.87416	9.79213	10.0109	9.7316	10.062	6
F4W539	F4W539_ACREC	Semaphorin-1A	G5I_00530	11.4875	11.7699	11.4614	11.9498	11.7438	11.4284	11.7108	11.9449	11.4305	11.2877	11.1472	11.4396	11.7588	11.4838	11.155	11.0746	3
F4W547	F4W547_ACREC	E3 ubiquitin-protein ligase	G5I_00538	11.7943	12.1322	11.6884	11.8856	11.8345	11.7251	11.7993	11.7702	11.6831	11.7222	11.8814	11.6499	11.6689	11.7821	11.5087	11.749	11
F4W549	F4W549_ACREC	Neutral alpha-glucosidase AB	G5I_00540	13.3311	13.3876	13.3985	13.2846	13.2834	13.2742	13.1173	13.3097	13.173	12.8576	12.7433	13.2647	13.1408	13.0553	13.0302	12.9728	25
F4W550	F4W550_ACREC	Chondroitin sulfate proteoglycan 4	G5I_00541	11.2149	11.4421	10.9889	10.8875	10.5941	10.9305	10.8361	11.1449	10.6229	10.8321	10.7943	10.6444	10.545	10.5683	10.6843	10.3602	7
F4W554	F4W554_ACREC	Gamma-soluble NSF attachment protein	G5I_00545	12.6439	12.7434	12.6321	12.8007	12.8317	12.6347	12.6812	12.4454	12.7781	12.6935	12.6572	12.7447	12.7376	12.7135	12.8491	12.6756	21
F4W555	F4W555_ACREC	DNA polymerase epsilon subunit 3	G5I_00546	10.8366	11.3828	10.8162	11.4486	10.9668	10.7728	10.9944	10.6452	10.8935	10.3728	10.6808	10.2997	9.79213	10.1298	10.0354	10.062	1
F4W560	F4W560_ACREC	Ectonucleotide pyrophosphatase/phosphodiesterase family member 5	G5I_00551	10.0933	10.1417	9.89746	9.68688	10.6862	10.1789	11.1383	10.641	11.4461	9.4875	9.59062	11.6516	12.7451	11.1091	9.7316	12.1998	2
F4W561	F4W561_ACREC	Organic cation transporter protein	G5I_00552	12.244	12.2005	12.5175	12.3528	12.3784	12.5937	12.4238	12.5114	12.2049	12.4675	12.2837	12.0103	12.0085	11.9159	12.0338	11.896	5
F4W564	F4W564_ACREC	Glutathione S-transferase	G5I_00555	12.682	12.3805	12.502	12.5575	12.5582	11.1739	12.8782	11.2494	12.0743	13.0211	13.1626	12.1159	12.2849	11.0611	12.4318	11.9819	1
F4W565	F4W565_ACREC	NADH dehydrogenase [ubiquinone] 1 alpha subcomplex subunit 8	G5I_00556	13.0471	10.1417	13.3986	13.4269	10.0916	13.4178	13.7569	13.6796	14.1365	13.9611	14.1649	14.181	14.259	13.8814	14.0382	13.9042	11
F4W566	F4W566_ACREC	Alpha-1,3-mannosyl-glycoprotein 2-beta-N-acetylglucosaminyltransferase	G5I_00557	10.0933	10.1417	9.89746	9.66858	9.93681	10.1789	9.64558	9.78426	10.0634	9.4875	9.59268	9.87416	9.79213	10.0109	9.7316	10.062	1
F4W569	F4W569_ACREC	UBX domain-containing protein 1	G5I_00560	12.3353	12.364	12.3879	12.9549	12.7749	12.5206	12.8425	12.8156	12.5706	12.7874	12.9036	12.3121	12.3265	12.05	12.3802	11.9458	6
F4W570	F4W570_ACREC	Ribonuclease Oy (Fragment)	G5I_00561	12.5726	11.7695	12.9034	12.9184	13.2565	13.0421	12.9738	13.1383	13.4981	12.9671	12.6955	13.8024	12.8779	14.4204	13.8411	13.6916	13
F4W571	F4W571_ACREC	ATP-binding cassette sub-family G member 1	G5I_00562	10.0933	10.1417	11.7889	11.2599	11.2266	10.8812	11.9492	10.6488	10.8167	10.7603	10.618	10.4804	11.9012	10.941	10.424	10.9308	1
F4W572	F4W572_ACREC	ATP-binding cassette sub-family G member 1	G5I_00563	12.1887	12.4445	12.6798	12.5108	12.5198	12.7154	12.628	12.52	12.5928	12.5262	12.3596	12.5903	13.1361	13.172	12.8877	13.0576	4
F4W573	F4W573_ACREC	40S ribosomal protein S28	G5I_00564	15.3732	15.0333	15.6659	15.5027	15.3861	15.3655	15.5845	15.7442	15.8348	15.8408	15.8336	15.3399	15.2219	15.342	15.5704	14.9826	3
F4W596	F4W596_ACREC	Programmed cell death protein 2-like protein	G5I_00591	10.0933	10.1417	11.1936	11.0135	9.72227	10.4349	11.0656	10.3445	10.7574	10.4258	11.0302	10.9099	11.1313	10.4246	10.3076	11.0698	2
F4W597	F4W597_ACREC	Acyl-CoA dehydrogenase family member 9, mitochondrial	G5I_00592	11.8216	11.7386	12.152	12.2146	12.1778	12.198	12.3292	12.3997	12.3641	12.4382	12.2541	12.2316	12.5002	12.22	12.5145	12.1907	17
F4W5A5	F4W5A5_ACREC	Acyl-CoA Delta(11) desaturase	G5I_00600	10.0933	10.1417	10.2965	11.0413	11.2055	10.4291	10.3117	11.563	11.7884	10.9259	10.8225	12.0881	9.79213	11.6128	11.6971	10.062	3
F4W5A6	F4W5A6_ACREC	Acyl-CoA Delta(11) desaturase	G5I_00601	12.1782	12.1831	12.1133	12.1444	12.704	12.5698	12.1924	11.0719	11.933	9.67883	9.38241	11.9503	12.4348	11.4299	9.7316	12.5865	7
F4W5A9	F4W5A9_ACREC	Acyl-CoA Delta(11) desaturase	G5I_00604	10.0933	10.1417	9.89746	10.8636	9.72227	10.1789	11.2903	10.8234	10.0634	11.82	11.8768	9.87416	9.79213	10.0109	9.7316	10.062	2
F4W5B0	F4W5B0_ACREC	Glutamyl aminopeptidase	G5I_00605	12.6617	12.5799	12.5418	12.6003	12.5135	12.5769	12.4722	12.5518	12.5073	12.1265	11.954	12.5171	12.2011	12.3636	12.2561	12.2276	19
F4W5B2	F4W5B2_ACREC	Glutathione S-transferase	G5I_00607	13.0046	11.9703	12.4664	12.6468	12.9148	13.1465	12.9182	12.508	12.4757	10.1017	10.2203	12.2903	11.9231	12.4007	10.0058	12.6492	9
F4W5B3	F4W5B3_ACREC	Glutathione S-transferase	G5I_00608	13.5292	13.4051	13.1064	13.3211	13.1733	13.0236	13.2382	13.161	12.9615	13.3068	13.3004	13.7076	13.5716	13.7753	13.9244	14.1539	6
F4W5B4	F4W5B4_ACREC	Glutathione S-transferase	G5I_00609	14.426	13.6838	14.6149	14.6259	15.2895	14.8747	15.1682	13.1879	13.899	14.4256	14.6223	14.6133	15.2552	14.8317	14.421	14.9847	15
F4W5B5	F4W5B5_ACREC	Glutathione S-transferase	G5I_00610	12.5838	12.8323	13.7474	13.3493	14.6152	13.8636	14.8251	13.3568	13.9419	14.6038	15.1625	14.479	15.6702	15.5387	15.553	15.6611	14
F4W5B6	F4W5B6_ACREC	Glutathione S-transferase	G5I_00612	15.9857	15.3699	15.9073	15.9541	16.1328	16.0024	16.2648	15.3403	15.5447	15.9622	16.0335	15.8506	16.0717	16.1673	16.2768	16.144	28
F4W5B7	F4W5B7_ACREC	Actin-related protein 2/3 complex subunit 3	G5I_00613	12.9152	13.563	13.0466	13.0098	13.0612	12.9958	12.872	13.0935	12.7469	12.5478	12.4047	13.0321	12.6858	12.6453	12.7009	12.4377	5
F4W5B8	F4W5B8_ACREC	Ribosomal protein L15	G5I_00614	14.7844	14.7624	14.9959	14.4347	15.0916	14.9408	14.6711	14.1636	14.2972	14.3103	14.597	14.1586	14.4844	14.524	14.083	14.2002	15
F4W5C0	F4W5C0_ACREC	Uncharacterized peptidase C1-like protein F26E4.3	G5I_00616	13.6439	14.1575	13.6527	13.7085	14.2267	13.9816	14.1053	13.9901	14.353	14.1606	14.1133	14.0674	14.9862	14.706	14.4157	14.816	15
F4W5C4	F4W5C4_ACREC	Phospholipid-transporting ATPase	G5I_00620	11.6449	11.7597	11.4835	11.6999	11.8097	11.7296	11.6915	11.9352	11.7656	11.4313	11.3616	11.8052	11.7492	11.8772	11.5607	11.6267	6
F4W5C5	F4W5C5_ACREC	phenylalanine--tRNA ligase	G5I_00621	11.513	11.7157	11.2581	11.3258	11.5524	11.4028	11.4097	11.2709	11.6437	11.5378	11.3662	11.4522	11.2172	11.5728	11.422	11.3798	5
F4W5C6	F4W5C6_ACREC	Protein bcn92	G5I_00622	12.7929	12.0501	12.3954	12.2979	12.6717	12.5147	12.8583	11.9912	12.2776	13.1383	13.0308	12.7131	12.9305	12.3197	12.8906	12.4347	6
F4W5C7	F4W5C7_ACREC	Syntaxin-16	G5I_00623	10.9027	11.8518	10.5553	11.5916	11.8393	10.1789	11.5718	10.7002	10.0634	11.684	11.4427	10.7412	9.79213	10.9644	11.3853	10.8091	1
F4W5D9	F4W5D9_ACREC	Uncharacterized protein	G5I_00635	13.4804	13.1131	13.4908	13.6771	13.3438	13.4399	13.3834	12.8237	12.8595	13.0295	13.0322	13.1858	12.8729	12.9722	12.9691	12.5879	8
F4W5E6	F4W5E6_ACREC	Protein FAM151B	G5I_00643	13.4977	13.1822	13.7138	13.5175	13.8471	13.6501	13.7003	13.453	13.4446	13.6083	13.6089	13.3091	13.3904	13.217	13.517	13.5428	9
F4W5E7	F4W5E7_ACREC	Protein croquemort	G5I_00644	12.5655	12.4079	12.5118	12.6926	12.5997	12.5562	12.5085	12.5403	12.2092	12.1405	12.0933	12.484	12.7476	12.5515	12.4074	12.4621	9
F4W5E8	F4W5E8_ACREC	Protein turtle	G5I_00645	11.9868	12.0461	11.7585	11.9135	11.9091	11.6217	11.8691	11.9298	11.7801	11.8942	12.0197	11.8255	11.8045	11.7191	11.7664	11.6069	15
F4W5E9	F4W5E9_ACREC	Protein turtle	G5I_00646	11.6365	11.5351	11.2576	11.2274	11.4964	10.9646	11.1934	11.2851	11.4753	10.9617	10.9535	11.076	11.2615	11.0341	11.2189	11.2948	4
F4W5F4	F4W5F4_ACREC	Ubiquitin-60S ribosomal protein L40	G5I_00651	10.0933	10.1417	9.89746	11.5935	9.72227	10.1789	11.8159	9.97686	10.0634	12.3363	11.8762	9.87416	10.7745	10.0109	10.2301	10.062	2
F4W5F6	F4W5F6_ACREC	Cytochrome c oxidase subunit 7A-related protein, mitochondrial	G5I_00653	13.0011	12.58	13.0206	12.701	12.9821	12.9834	13.1713	12.2998	12.7948	13.702	13.6242	12.7083	13.6439	13.2261	14.0317	14.0163	11
F4W5H8	F4W5H8_ACREC	ATP-binding cassette sub-family G member 1	G5I_00675	12.473	12.059	12.6143	9.68688	11.1558	10.1789	12.2538	9.78426	10.0634	9.4875	9.59062	9.87416	9.79213	13.1806	9.7316	13.004	1
F4W5I1	F4W5I1_ACREC	Ig-like domain-containing protein	G5I_00678	11.8375	11.6592	11.5635	11.6551	11.5258	11.4436	11.6456	11.5754	11.9444	11.2496	11.3136	11.5462	11.735	11.728	11.4193	11.1927	3
F4W5I3	F4W5I3_ACREC	Uncharacterized protein	G5I_00680	10.9141	10.1417	10.5789	11.3911	9.72227	10.1789	11.1678	9.78426	10.0634	11.8056	12.2084	10.9783	9.79213	10.0109	10.5493	10.062	1
F4W5I7	F4W5I7_ACREC	Phosphatidylinositol-4-phosphate 5-kinase type-1 alpha (Fragment)	G5I_00684	11.2485	11.2409	11.1331	10.816	10.7529	10.7131	10.6314	10.8091	10.7306	10.769	10.9011	10.4227	10.8455	10.4082	10.8018	10.882	4
F4W5J2	F4W5J2_ACREC	ZP domain-containing protein	G5I_00689	11.4721	13.2885	11.346	12.4133	12.5256	10.1789	10.609	11.1906	11.1366	10.3083	10.5082	11.3156	9.79213	10.0109	9.7316	10.062	1
F4W5K2	F4W5K2_ACREC	Nascent polypeptide-associated complex subunit alpha	G5I_00699	14.2683	13.674	14.413	13.8721	13.4543	14.2814	13.9094	13.5317	13.5074	14.5134	14.4158	13.8483	13.7674	14.0321	14.4308	14.26	8
F4W5K3	F4W5K3_ACREC	Endoplasmic reticulum junction formation protein lunapark	G5I_00700	12.4103	12.8324	12.238	12.4923	12.5401	12.504	12.5617	12.2702	12.3944	12.5888	12.3714	12.5676	12.3521	12.4436	12.3684	12.317	16
F4W5K5	F4W5K5_ACREC	26S protease regulatory subunit S10B	G5I_00702	13.2059	13.1579	13.2709	13.2	13.257	13.2414	13.0907	13.2422	13.1111	13.2287	13.2041	13.0616	13.0436	12.9764	12.9741	13.1393	23
F4W5K6	F4W5K6_ACREC	non-specific serine/threonine protein kinase	G5I_00703	11.8926	12.3975	12.0264	12.0261	12.1186	11.9047	11.9704	12.3507	12.3422	11.9075	11.9662	12.0908	11.6636	11.7415	11.546	11.876	4
F4W5K7	F4W5K7_ACREC	Purple acid phosphatase	G5I_00704	12.8347	12.9127	12.7307	12.3788	12.7816	12.7763	12.2415	12.5011	12.4162	11.8894	11.998	12.3785	12.297	12.2332	11.8899	12.3999	8
F4W5L1	F4W5L1_ACREC	MAGUK p55 subfamily member 5	G5I_00708	11.6143	12.2947	11.4551	11.5342	11.6434	11.5258	11.7723	11.6455	11.5282	11.5728	11.5821	11.5144	11.3683	11.4916	11.5403	11.3152	7
F4W5L2	F4W5L2_ACREC	Protein stoned-A	G5I_00709	11.1799	11.3095	10.7257	10.9723	10.6805	10.2944	10.9511	10.3312	10.0634	11.105	11.0642	10.506	10.5046	10.3118	10.8983	10.9024	4
F4W5L3	F4W5L3_ACREC	Putative stoned B-like protein	G5I_00710	10.911	10.854	10.8086	10.9801	11.1654	10.6596	10.9644	11.1031	11.1861	11.0057	11.2826	10.8693	11.0889	10.8652	10.9571	11.0068	11
F4W5L4	F4W5L4_ACREC	Tubulin-specific chaperone cofactor E-like protein	G5I_00711	10.9409	11.5975	11.5767	11.3794	11.4163	11.839	11.1594	11.2823	10.9671	11.2217	11.067	11.1109	11.229	11.2034	11.3345	11.3169	9
F4W5L5	F4W5L5_ACREC	Uncharacterized protein	G5I_00712	9.88209	11.9872	9.48997	8.95782	9.04641	10.1789	8.92335	9.78426	9.55242	9.19253	9.50352	9.87416	9.50328	10.0109	9.51451	10.062	2
F4W5L6	F4W5L6_ACREC	Short chain dehydrogenase/reductase family 16C member 6	G5I_00713	11.2868	10.1417	11.505	11.8256	12.1141	12.1363	11.9614	11.8734	11.9415	12.13	12.2177	12.0912	12.3338	12.2311	12.3935	12.1434	10
F4W5L8	F4W5L8_ACREC	Symplekin (Fragment)	G5I_00716	10.47	11.3363	10.7852	10.9582	10.6047	11.0398	11.2949	11.0879	10.7955	11.238	10.9055	10.6903	10.6164	10.0109	10.4609	10.062	2
F4W5M1	F4W5M1_ACREC	Tsukushin	G5I_00719	11.9575	11.9417	12.0524	11.7899	11.7668	11.9191	11.9228	11.971	11.7495	11.4005	11.4499	11.6493	11.901	11.6602	11.5103	11.7953	3
F4W5M2	F4W5M2_ACREC	Lamin Dm0	G5I_00720	14.4271	14.5209	14.3188	14.4206	14.4101	14.3459	14.2679	14.2203	14.2248	13.9659	14.1745	14.142	14.0292	13.957	13.8993	13.879	53
F4W5M4	F4W5M4_ACREC	Iodotyrosine dehalogenase 1	G5I_00722	11.9743	11.0732	12.348	11.783	11.7434	12.1462	11.7069	11.8059	11.4121	12.7776	11.4691	11.6158	11.2909	11.6705	11.5334	11.5543	2
F4W5M5	F4W5M5_ACREC	Zinc finger protein ubi-d4	G5I_00723	10.2832	10.9294	10.391	10.5681	10.5967	10.8182	10.545	10.4778	10.4463	10.2289	10.4116	10.6516	10.17	10.4776	10.3387	9.98979	3
F4W5M6	F4W5M6_ACREC	threonine--tRNA ligase	G5I_00724	13.058	13.0773	13.2464	13.2738	13.318	13.2311	13.2358	13.303	13.2037	13.259	13.1327	13.2588	12.9111	12.9342	12.9934	12.8052	23
F4W5N3	F4W5N3_ACREC	Elongator complex protein 1	G5I_00731	12.4442	10.9299	11.0545	11.0729	11.1626	11.2582	12.2804	9.78426	11.806	12.0183	11.6398	9.87416	9.79213	10.7852	9.7316	10.062	2
F4W5N4	F4W5N4_ACREC	Ubiquitin-conjugating enzyme E2 N	G5I_00732	13.6873	13.6634	13.6643	13.2136	13.6434	13.6795	12.903	12.8124	13.3391	12.9834	13.057	13.6021	13.5268	13.6197	13.4863	13.4512	8
F4W5N7	F4W5N7_ACREC	Thyroid receptor-interacting protein 11	G5I_00735	10.7966	11.2387	10.9502	11.134	11.1654	10.693	11.2394	11.3025	11.0922	11.1157	11.2116	10.9214	11.0153	10.519	10.9278	11.1147	8
F4W5N8	F4W5N8_ACREC	Rho guanine nucleotide exchange factor 10	G5I_00736	10.0933	10.7065	10.2937	11.4676	11.2786	10.3806	10.4797	11.2502	11.6488	11.0411	10.8627	9.87416	10.3561	10.0109	9.7316	10.062	2
F4W5R5	F4W5R5_ACREC	Mariner Mos1 transposase	G5I_00764	10.5484	10.1417	10.6198	10.7441	9.72227	10.1789	10.0231	9.78426	10.0634	10.8983	11.102	9.87416	10.269	10.0109	10.6451	10.0149	1
F4W5S0	F4W5S0_ACREC	protein-serine/threonine phosphatase	G5I_00769	10.0933	10.022	9.89746	10.1809	10.3357	10.1789	10.5619	9.78818	10.0089	10.0878	10.2356	10.1458	10.2241	10.0109	10.1501	10.062	1
F4W5S1	F4W5S1_ACREC	LIM domain-containing protein	G5I_00770	12.4482	10.1417	12.2884	12.5476	9.72227	12.1037	12.8935	12.8618	12.7258	13.0428	13.4498	12.7867	12.9392	12.7697	12.9491	12.6959	9
F4W5S5	F4W5S5_ACREC	Glyoxylate reductase/hydroxypyruvate reductase	G5I_00774	13.1686	12.4051	12.8465	12.9238	13.1425	12.8432	13.0338	12.6838	12.9833	12.1124	12.0326	13.0289	12.7893	12.8824	12.2436	12.8687	18
F4W5S6	F4W5S6_ACREC	Putative mitogen-activated protein kinase scaffold protein 1	G5I_00775	11.5317	10.1417	11.3421	11.1482	10.0099	11.5763	11.1219	10.9336	10.7598	11.1763	11.1761	10.6846	10.9907	10.5581	10.7529	10.5597	2
F4W5S8	F4W5S8_ACREC	Paraplegin (Fragment)	G5I_00777	11.7407	11.7682	11.8524	11.8813	12.0304	11.885	12.0301	11.9019	11.9324	12.0487	11.9777	11.9985	12.2296	12.0937	12.0995	12.0626	15
F4W5S9	F4W5S9_ACREC	Putative exonuclease mut-7-like protein	G5I_00778	10.0933	10.1417	9.7073	9.72185	9.90094	10.1789	9.9498	9.70347	9.98778	10.0811	10.3467	10.0213	10.4899	10.0109	9.57961	9.91939	2
F4W5T0	F4W5T0_ACREC	HIG1 domain family member 1A	G5I_00779	10.0933	10.1417	10.9941	10.5656	9.94164	10.4759	10.8128	10.9696	11.2917	10.775	10.7146	10.8899	11.5235	10.8741	11.1246	10.062	1
F4W5T2	F4W5T2_ACREC	Retinaldehyde-binding protein 1-like protein 1	G5I_00781	10.0933	10.1417	9.89746	11.5816	9.72227	10.1789	9.64558	11.5621	10.8704	9.4875	9.59062	11.3466	9.79213	10.0109	11.6146	10.062	1
F4W5T6	F4W5T6_ACREC	Ig-like domain-containing protein	G5I_00785	10.0933	10.1417	9.89746	9.68688	9.72227	10.1789	9.64558	9.78426	10.0634	11.7082	12.4015	9.87416	9.79213	10.0109	9.7316	10.062	1
F4W5T7	F4W5T7_ACREC	Phospholipase D3	G5I_00786	12.4019	11.9206	12.1034	12.2284	12.2602	12.1963	12.1686	12.1801	11.7762	11.8632	11.9439	11.744	11.7976	11.7957	11.9616	11.9776	4
F4W5T8	F4W5T8_ACREC	Fatty acyl-CoA reductase	G5I_00787	11.6831	11.7288	11.7849	12.054	12.0846	12.1694	11.4875	11.9069	10.5113	11.1534	11.438	10.613	9.79213	10.0109	10.5642	10.062	5
F4W5T9	F4W5T9_ACREC	Complex III subunit 9	G5I_00788	13.7519	13.7064	14.1757	14.0541	14.2571	14.5462	14.3548	14.3238	14.8696	14.5387	14.4701	14.9439	15.4379	15.2076	15.4822	15.2007	4
F4W5U0	F4W5U0_ACREC	Plasminogen activator inhibitor 1	G5I_00789	13.0909	13.1012	12.3433	13.0098	12.6876	12.6567	12.8539	12.2869	12.7385	12.7437	12.141	12.5118	12.1801	12.4593	12.6001	12.0738	20
F4W5U4	F4W5U4_ACREC	Histone chaperone asf1	G5I_00793	10.0933	11.0192	10.1564	11.1391	10.5662	10.8322	10.9292	11.0495	10.8508	10.9548	10.9707	10.7961	10.3852	10.0109	9.7316	10.062	1
F4W5V0	F4W5V0_ACREC	Target of rapamycin complex subunit lst8	G5I_00799	11.3268	11.3332	11.076	10.885	11.09	10.1789	10.7898	10.3118	10.8636	10.9922	11.1958	10.2915	10.2256	10.0109	10.9368	10.3826	3
F4W5V1	F4W5V1_ACREC	Protein spire	G5I_00800	10.0933	10.1417	9.89746	9.68688	10.2905	10.1789	10.2046	9.78426	10.0634	10.6544	10.7628	9.87416	9.79213	10.0109	9.7316	10.062	2
F4W5V3	F4W5V3_ACREC	Eukaryotic translation initiation factor 2 subunit 2	G5I_00802	12.9102	13.0648	13.0792	13.0208	12.9944	12.8632	12.9936	12.9315	12.8045	12.9717	12.9858	12.8159	12.522	12.5836	12.573	12.5456	15
F4W5V5	F4W5V5_ACREC	Transmembrane protein C2orf18	G5I_00804	10.3945	11.3812	10.4386	11.6074	10.3786	11.2281	11.3141	12.0715	10.0634	10.7754	10.5607	10.5024	11.0248	10.9255	10.648	10.5811	1
F4W5V6	F4W5V6_ACREC	ATP-binding cassette sub-family B member 6	G5I_00806	11.9717	12.2432	11.8108	11.8524	12.1564	12.0228	11.9984	11.9878	12.0131	11.4956	11.2751	11.9766	11.9707	11.9891	11.6178	11.9914	13
F4W5V7	F4W5V7_ACREC	Cullin-1	G5I_00807	11.8563	12.3264	11.8223	11.9738	12.2858	12.1384	12.052	12.1005	12.1285	11.997	12.1301	12.1669	12.0744	11.0303	11.9952	11.7908	6
F4W5V9	F4W5V9_ACREC	Kinesin-like protein KIF20A	G5I_00809	10.0933	11.6846	9.89746	11.5324	13.5909	10.1789	9.64558	11.4997	11.7766	11.2929	9.59062	13.3761	11.7863	10.0109	11.7552	11.6268	2
F4W5W0	F4W5W0_ACREC	Calcium channel flower	G5I_00810	11.0919	11.6053	9.89746	13.4993	13.4937	10.1789	13.7226	13.5619	12.2678	13.7312	13.3223	12.6748	13.2911	11.2468	12.6775	10.062	3
F4W5W2	F4W5W2_ACREC	28S ribosomal protein S7, mitochondrial	G5I_00812	11.663	11.3648	11.6623	11.8646	11.7917	11.9128	12.033	11.8992	11.833	11.907	11.8236	11.6155	11.8521	11.6843	11.736	11.5536	10
F4W5W3	F4W5W3_ACREC	Dual specificity mitogen-activated protein kinase kinase 4	G5I_00813	10.6691	10.9741	10.9553	10.1554	10.9096	10.9409	10.6684	10.661	10.5276	10.8148	10.4709	10.8741	10.5817	10.8592	11.1573	11.0332	4
F4W5W8	F4W5W8_ACREC	Aldehyde dehydrogenase domain-containing protein	G5I_00818	10.0933	10.1417	10.3119	10.2312	11.1532	10.1789	10.5926	10.2005	10.1827	10.2509	9.6622	9.87416	9.79213	10.0109	9.7316	10.062	1
F4W5W9	F4W5W9_ACREC	Mitochondrial dicarboxylate carrier	G5I_00819	11.0157	11.022	11.4614	11.4019	11.6026	11.7443	11.6319	11.7386	11.9795	11.2394	10.9619	11.8998	12.0495	12.0337	11.5283	11.8848	8
F4W5X3	F4W5X3_ACREC	Neogenin	G5I_00823	10.0933	10.8393	10.5355	10.5379	10.7502	10.1789	10.5546	9.78426	10.0634	10.2038	9.59062	9.87416	9.92034	10.0109	9.7316	10.062	2
F4W5X4	F4W5X4_ACREC	R3H domain-containing protein 1	G5I_00824	10.0933	10.1417	9.89746	9.68688	12.5844	10.1789	9.64558	9.78426	10.0634	9.4875	9.59062	9.87416	11.3838	10.0109	9.7316	10.062	2
F4W5X5	F4W5X5_ACREC	ZP domain-containing protein	G5I_00825	11.1503	12.5777	12.2816	12.3747	12.4889	11.1745	13.3834	13.7669	12.4952	12.9911	12.618	12.7596	12.7063	12.7221	12.8837	12.5897	1
F4W5X6	F4W5X6_ACREC	folate gamma-glutamyl hydrolase	G5I_00826	12.7702	12.6367	12.5613	12.7601	13.0649	12.7823	13.0261	12.7191	12.7243	12.4658	12.4869	12.8935	12.996	13.3037	13.0773	13.587	5
F4W5Y0	F4W5Y0_ACREC	PHD-type domain-containing protein	G5I_00830	10.5859	10.8331	10.5688	10.6946	10.3252	10.1672	10.2359	10.0103	10.4985	10.3711	10.373	10.2381	10.0538	10.6547	9.7316	10.062	4
F4W5Y1	F4W5Y1_ACREC	72 kDa inositol polyphosphate 5-phosphatase	G5I_00831	11.8166	11.9924	12.2005	11.7769	11.9996	12.2041	11.8096	11.7593	11.7827	11.4942	11.5133	11.7157	11.9745	12.0758	11.7976	12.1662	6
F4W5Y2	F4W5Y2_ACREC	Ubiquitin carboxyl-terminal hydrolase 7	G5I_00832	12.4965	12.4422	12.5921	12.5217	12.48	12.5756	12.5632	12.6684	12.5855	12.5907	12.4559	12.6172	12.4719	12.5113	12.6011	12.4601	26
F4W5Y3	F4W5Y3_ACREC	Serine hydroxymethyltransferase	G5I_00833	13.89	13.9776	13.8829	13.9316	13.9893	14.3578	13.9536	13.9831	13.9437	14.4338	14.3369	14.3218	14.8914	14.783	14.6843	15.169	30
F4W5Y4	F4W5Y4_ACREC	UPF0363 protein C7orf20	G5I_00834	11.6522	11.8637	10.935	12.0634	11.9417	11.0684	12.2148	12.2765	11.7431	12.1217	11.9359	11.819	11.5092	11.8538	11.7264	11.4602	3
F4W5Y9	F4W5Y9_ACREC	WD repeat-containing protein 61 (Fragment)	G5I_00839	12.2037	12.0919	12.3268	12.1831	12.3874	12.2391	12.2682	12.3388	12.2223	12.3474	12.2614	12.152	12.1034	12.194	12.0902	12.0819	7
F4W5Z8	F4W5Z8_ACREC	Transmembrane emp24 domain-containing protein 7	G5I_00849	12.7944	10.1417	11.3818	12.6854	12.719	13.015	12.6126	12.2974	12.4774	12.5123	12.4446	12.7064	12.41	12.5605	12.5045	12.4561	5
F4W5Z9	F4W5Z9_ACREC	CDK5 regulatory subunit-associated protein 3	G5I_00850	12.2874	11.5894	12.0705	11.5637	11.5103	11.8407	11.3936	11.3045	10.7333	11.7828	11.473	11.255	11.1982	11.3076	11.6463	12.0596	5
F4W609	F4W609_ACREC	Nardilysin (Fragment)	G5I_00860	10.0933	10.1417	9.89746	9.68688	9.72227	11.7868	9.64558	9.78426	10.0634	9.4875	9.59062	9.87416	9.79213	10.0109	9.7316	10.062	1
F4W610	F4W610_ACREC	Sex-regulated protein janus-A	G5I_00902	10.0933	12.3729	11.3337	12.6892	13.0778	11.6651	12.9154	12.7539	12.6191	13.3319	13.6299	12.8076	13.1086	13.0572	12.9073	12.945	7
F4W614	F4W614_ACREC	Thioredoxin domain-containing protein 9	G5I_00906	12.3149	12.3941	12.6781	12.9217	12.4939	12.0409	12.5567	12.2371	12.2495	12.6924	12.5848	12.1584	12.06	11.4679	11.8975	11.8167	2
F4W615	F4W615_ACREC	Thioredoxin-related transmembrane protein 1	G5I_00907	11.9863	11.5872	11.4286	11.3344	11.5054	11.3907	11.4289	11.0672	11.264	11.5316	11.4218	11.4991	11.1844	11.352	11.3891	11.164	7
F4W620	F4W620_ACREC	Transformer-2 protein-like protein beta	G5I_00913	12.3592	12.5447	12.1908	12.2263	11.9417	12.3159	12.1345	12.0516	11.9726	11.8216	11.686	12.1977	11.885	11.8312	11.7617	11.9061	5
F4W622	F4W622_ACREC	Mitochondrial 2-oxodicarboxylate carrier	G5I_00915	10.7861	11.4152	12.1186	11.8333	12.1212	12.2957	12.2624	11.9567	12.3925	11.9002	12.0498	12.3157	13.09	13.0073	12.6045	12.7946	5
F4W624	F4W624_ACREC	Ectonucleoside triphosphate diphosphohydrolase 5 (Fragment)	G5I_00917	12.5352	12.4515	12.6315	12.8934	13.0389	12.818	13.1093	13.1425	13.0009	12.581	12.5073	12.8808	13.1646	13.0899	12.819	13.0563	6
F4W625	F4W625_ACREC	Protein angel-like protein 2	G5I_00918	10.1085	10.7164	10.7713	11.2345	10.9168	10.4943	11.1326	11.3968	11.2934	10.9205	10.897	11.076	11.043	10.8456	10.9423	10.4852	5
F4W627	F4W627_ACREC	FAS-associated factor 1	G5I_00920	12.411	12.1107	12.2669	12.3977	12.3416	12.2691	12.4243	12.0792	12.2267	12.2881	12.2306	12.3191	12.28	12.3077	12.1726	12.1261	9
F4W628	F4W628_ACREC	Superkiller viralicidic activity 2-like 2	G5I_00921	10.7632	10.4547	10.9834	10.9852	10.8379	10.447	10.6295	9.78426	10.0634	10.5042	10.6021	10.1058	10.0474	10.0109	10.0644	10.062	3
F4W630	F4W630_ACREC	Phospholipase	G5I_00923	10.0933	10.1417	9.89746	10.6992	10.677	10.1789	11.9016	10.8972	10.975	10.7312	10.9936	10.8486	10.7923	10.0109	9.7316	10.062	2
F4W631	F4W631_ACREC	Uncharacterized protein (Fragment)	G5I_00924	12.7088	12.7514	12.2378	12.2653	12.0321	12.2749	12.0105	12.1548	11.7344	11.91	12.0371	11.9953	11.3558	11.8605	11.876	11.4988	35
F4W633	F4W633_ACREC	26S protease regulatory subunit 8	G5I_00926	13.2381	13.2834	13.3761	13.2599	13.3584	13.3649	13.15	13.1372	13.1662	13.275	13.3312	13.222	13.1249	13.1273	13.1845	13.1597	20
F4W634	F4W634_ACREC	Peroxisomal assembly protein PEX3	G5I_00927	11.4719	11.524	10.9487	11.4146	11.5426	11.7868	11.6829	11.4731	11.6993	11.2501	11.1527	11.4447	11.3252	10.5759	11.2806	11.1719	4
F4W635	F4W635_ACREC	Mitochondrial import inner membrane translocase subunit	G5I_00928	12.9013	13.007	12.7603	12.8403	13.048	12.7281	12.7409	12.386	12.4004	12.8667	12.8801	12.5013	12.6669	12.5437	12.83	12.9091	3
F4W636	F4W636_ACREC	Golgin subfamily A member 5	G5I_00929	10.4417	10.7317	10.6745	10.6184	10.4705	10.4687	10.2243	10.1797	10.0634	10.1824	10.212	9.87416	10.4089	10.0109	10.1356	10.062	3
F4W644	F4W644_ACREC	Sphingomyelin phosphodiesterase 4	G5I_00937	10.9722	10.6531	10.9398	11.1411	11.0103	11.332	10.8223	10.7207	10.4295	10.7527	10.5845	11.1054	10.6783	10.0109	11.0419	10.6332	2
F4W647	F4W647_ACREC	Nuclear cap-binding protein subunit 3	G5I_00940	10.0933	10.0554	9.89746	9.21728	9.15842	10.1789	9.48775	9.55576	10.0634	9.11497	9.10125	9.87416	9.79213	10.0109	9.7316	10.062	2
F4W648	F4W648_ACREC	mitogen-activated protein kinase	G5I_00941	12.3824	12.4988	12.2683	12.058	12.2673	12.1234	12.1216	12.093	12.1342	12.0544	11.8533	12.1049	12.0216	12.1226	12.1215	12.0961	6
F4W650	F4W650_ACREC	RNA helicase	G5I_00943	11.2298	10.3849	11.6229	10.3217	10.2552	10.1789	10.0601	10.5021	10.2232	9.83036	9.58771	10.1048	9.79213	10.0109	9.90516	10.062	1
F4W651	F4W651_ACREC	CCR4-NOT transcription complex subunit 3	G5I_00944	11.1029	10.1417	11.6589	11.8553	11.6497	10.1789	11.5829	9.99273	10.0634	11.7638	11.8333	9.87416	11.0388	10.0109	10.5296	10.062	2
F4W653	F4W653_ACREC	CHK kinase-like domain-containing protein	G5I_00946	10.0933	10.1417	9.89746	9.44943	9.72227	10.1789	9.55577	9.78426	10.0634	9.4875	9.59062	9.87416	9.79213	10.0109	9.7316	10.062	1
F4W654	F4W654_ACREC	CHK kinase-like domain-containing protein	G5I_00947	10.0933	10.1417	10.6522	10.4504	11.2151	10.6354	10.6201	9.78426	10.6185	11.583	11.3452	10.7546	9.79213	10.0109	9.7316	10.062	2
F4W655	F4W655_ACREC	CHK kinase-like domain-containing protein	G5I_00948	11.6262	11.3892	11.8948	12.0346	12.5891	12.4292	12.4129	12.372	12.2721	12.0152	11.8249	12.5439	11.9745	12.5344	13.4458	12.1217	12
F4W656	F4W656_ACREC	CHK kinase-like domain-containing protein	G5I_00949	11.0193	10.8689	11.3927	11.6604	11.7788	11.5624	12.1109	11.8277	11.9002	11.3914	11.6071	12.0555	12.1295	12.0531	11.0432	12.0298	5
F4W657	F4W657_ACREC	CHK kinase-like domain-containing protein	G5I_00950	12.6284	12.6008	12.9652	12.9241	12.6729	13.3419	12.5522	12.8111	13.2872	11.4203	10.1159	13.3676	13.1081	13.5457	11.6392	13.2216	5
F4W658	F4W658_ACREC	CHK kinase-like domain-containing protein	G5I_00951	10.9514	10.1417	9.89746	11.5458	11.8026	11.3401	11.9145	10.4321	10.0634	11.7807	12.074	10.6871	11.4837	10.0109	9.7316	11.1457	1
F4W659	F4W659_ACREC	Thioredoxin reductase 1, mitochondrial	G5I_00952	13.1697	13.1721	13.3271	13.3118	13.4686	13.3457	13.5131	13.0263	13.1817	13.1808	13.2506	13.1947	13.2883	13.3242	13.1189	13.385	22
F4W660	F4W660_ACREC	B-cell CLL/lymphoma 7 protein family member B	G5I_00953	10.934	10.1417	10.8451	9.68688	10.7143	11.5124	9.64558	9.78426	10.0634	9.4875	9.59062	9.87416	10.6152	10.0109	10.4013	10.062	1
F4W663	F4W663_ACREC	Ataxin-2 C-terminal domain-containing protein	G5I_00956	12.9062	12.3865	12.5915	12.6208	12.4039	12.5857	12.4042	12.1648	12.1272	12.574	12.5377	12.285	11.8665	12.1584	12.3837	12.0731	30
F4W664	F4W664_ACREC	Uncharacterized protein	G5I_00957	13.6614	13.4227	13.5636	13.7427	13.8448	13.6901	13.506	13.6155	13.8094	12.7979	13.0436	13.6238	13.7328	13.3604	12.6266	13.3005	4
F4W665	F4W665_ACREC	Malectin-A	G5I_00958	12.2331	12.0222	12.496	12.4214	12.3304	12.5285	12.5543	12.3886	12.142	12.5267	12.3018	12.5403	12.5098	12.4816	12.4478	12.3995	7
F4W666	F4W666_ACREC	Heat shock 70 kDa protein cognate 4	G5I_00959	14.8705	14.4053	15.0737	15.1403	15.1043	14.8884	15.0527	14.7907	14.7682	15.0155	14.9781	14.7327	14.6837	14.579	14.573	14.7012	33
F4W668	F4W668_ACREC	uridine/cytidine kinase	G5I_00961	11.3841	12.0881	11.5966	11.673	11.5374	11.653	11.4034	11.6758	11.7537	11.4717	11.4773	11.4945	11.2761	11.2036	11.4463	11.3836	5
F4W669	F4W669_ACREC	Ubiquitin-like protein 5	G5I_00962	12.7084	10.1417	12.7461	11.3183	9.72227	12.6413	12.625	9.78426	13.1714	12.1309	12.5149	13.2634	13.0307	13.1946	12.9448	13.0825	3
F4W671	F4W671_ACREC	Casein kinase II subunit beta	G5I_00964	12.7168	12.9732	13.0246	12.8306	12.965	12.8696	12.609	12.6718	12.9882	12.4113	12.329	12.9415	12.6606	12.9197	12.5484	12.5551	9
F4W674	F4W674_ACREC	Delta-aminolevulinic acid dehydratase	G5I_00967	12.1893	12.3349	12.5396	12.3949	12.6681	12.437	12.4198	11.6499	12.1633	12.1714	11.9644	11.9844	12.1758	12.0593	11.7038	12.1672	8
F4W675	F4W675_ACREC	Heat shock 70 kDa protein cognate 3	G5I_00968	14.759	14.6447	14.9834	14.8284	14.8825	14.6846	14.6337	14.6775	14.566	14.6062	14.5544	14.6909	14.6885	14.4954	14.5337	14.639	42
F4W676	F4W676_ACREC	60 kDa SS-A/Ro ribonucleoprotein	G5I_00969	12.2333	12.0965	12.398	12.483	12.4191	12.533	12.1358	12.3415	12.3756	11.9743	11.8685	12.5651	12.1209	12.2144	12.2707	11.9499	12
F4W679	F4W679_ACREC	glutamate synthase (NADH)	G5I_00972	12.506	12.6191	12.6205	12.7526	12.7499	12.7145	12.6768	12.6552	12.763	12.5855	12.2671	12.6093	12.3947	12.4482	12.3362	12.3246	81
F4W681	F4W681_ACREC	Protein retinal degeneration B	G5I_00974	11.5452	11.9252	11.3429	11.6878	11.7687	11.6291	11.501	11.8014	12.0722	11.2542	11.4311	11.4812	11.7045	11.4302	12.0289	11.5271	5
F4W682	F4W682_ACREC	OTU domain-containing protein 6B	G5I_00975	11.0178	10.1417	10.5585	9.68688	9.72227	10.1789	9.64558	9.78426	10.0634	9.48012	9.29541	9.87416	9.79213	10.0109	8.95784	10.062	2
F4W683	F4W683_ACREC	Lysine--tRNA ligase	G5I_00976	12.6628	12.5593	12.7573	12.528	12.5904	12.6798	12.597	12.2703	12.44	12.7876	12.6725	12.4746	12.3341	12.286	12.5065	12.396	26
F4W686	F4W686_ACREC	Cysteine-rich secretory protein 1	G5I_00979	11.9051	12.0023	12.35	11.8557	11.8988	12.4644	11.9269	12.2095	11.4606	10.9378	11.0228	11.8691	10.9294	11.2935	11.2378	11.2393	7
F4W689	F4W689_ACREC	Putative glycerophosphodiester phosphodiesterase 5	G5I_00982	10.0933	10.1417	9.89746	10.6341	11.3664	10.1789	10.5748	9.78426	10.0634	11.5173	11.3347	10.7795	9.79213	11.9707	10.6361	12.2205	1
F4W691	F4W691_ACREC	tRNA selenocysteine-associated protein 1	G5I_00985	12.3381	11.6982	12.0452	11.8353	11.9829	12.0393	11.7198	11.9754	11.7547	11.7853	11.7011	11.8557	11.4424	11.0669	11.8545	12.0672	5
F4W693	F4W693_ACREC	Protein CLP1 homolog	G5I_00987	10.0933	11.1217	9.89746	11.347	12.3367	10.1789	11.8318	9.78426	10.0634	10.3976	10.4118	10.5625	9.79213	10.0109	9.7316	10.062	3
F4W695	F4W695_ACREC	DNA-directed RNA polymerase I subunit RPA49	G5I_00989	10.0933	10.7769	10.4368	10.3983	10.3523	10.1789	10.5872	9.78426	10.0634	11.1496	11.1529	9.87416	9.79213	10.0109	9.7316	10.062	3
F4W696	F4W696_ACREC	4a-hydroxytetrahydrobiopterin dehydratase	G5I_00990	15.6626	15.8636	11.629	12.1448	13.9511	12.8984	11.2139	10.689	11.4106	12.0444	11.9953	10.9765	9.79213	10.6894	12.1744	12.706	8
F4W697	F4W697_ACREC	Succinate dehydrogenase [ubiquinone] cytochrome b small subunit	G5I_00991	10.0933	10.1417	9.89746	12.2938	12.731	11.4696	12.8354	12.7775	12.6789	12.8928	12.8245	12.8699	13.1583	11.3636	13.2941	10.062	2
F4W699	F4W699_ACREC	Annexin	G5I_00993	13.9922	13.791	14.3189	14.4827	14.0044	14.3797	14.3224	14.4817	14.3808	13.9381	14.0374	14.5315	14.2109	14.3746	14.2676	13.9788	27
F4W6A1	F4W6A1_ACREC	Tetratricopeptide repeat protein 7B	G5I_00995	11.3672	11.5575	11.5381	11.4126	11.4562	11.3298	11.1298	11.5512	11.5037	11.1384	11.1817	11.3087	11.2066	11.3194	10.2493	10.929	6
F4W6A2	F4W6A2_ACREC	Calmodulin	G5I_00996	13.767	14.1399	13.2443	13.3064	13.4275	13.7213	13.0123	13.6413	13.8022	12.6309	12.7829	13.4757	13.1245	13.6226	13.252	11.8708	5
F4W6A3	F4W6A3_ACREC	DNA-directed RNA polymerases I and III subunit RPAC1	G5I_00997	12.3352	12.5628	12.4601	12.4439	12.4476	12.2406	12.3118	12.0609	12.0431	12.3054	12.1137	12.1067	12.2294	11.9712	12.1158	12.0314	13
F4W6A8	F4W6A8_ACREC	Liprin-beta-1	G5I_01002	11.3846	11.7343	11.2987	11.7325	11.4041	11.6253	11.3724	11.9189	11.397	11.2836	11.1592	11.8764	11.2068	11.8027	11.4529	11.3832	6
F4W6A9	F4W6A9_ACREC	60S ribosomal protein L27a (Fragment)	G5I_01003	15.1219	14.4525	15.6398	15.1266	15.2549	15.4966	15.1019	14.8148	14.7917	15.0833	15.2452	14.8252	14.7107	14.9271	14.8241	14.8346	5
F4W6B0	F4W6B0_ACREC	Splicing factor 3A subunit 2	G5I_01004	10.0933	11.2566	11.3652	11.2034	11.3631	11.2259	11.1766	11.0327	10.5284	11.1543	11.215	10.7204	11.3446	10.0109	10.9137	10.062	5
F4W6B3	F4W6B3_ACREC	Regulator of nonsense transcripts 3A	G5I_01007	10.2944	10.1697	9.89746	10.4256	10.1081	10.1789	10.2725	9.78426	10.2591	10.5599	10.511	10.3999	9.79213	10.0109	10.0942	10.062	2
F4W6B6	F4W6B6_ACREC	Protein disulfide-isomerase	G5I_01010	14.9373	14.5604	15.0453	14.7612	14.7207	14.9443	14.6684	14.4123	14.4295	14.5653	14.6472	14.6702	14.5864	14.7169	14.7295	14.7734	44
F4W6C1	F4W6C1_ACREC	Polyadenylate-binding protein	G5I_01015	12.7187	12.7497	12.8715	12.6377	12.7092	12.7845	12.4927	12.3987	12.5579	12.9381	12.6242	12.7668	12.3097	12.5881	12.5002	12.4778	17
F4W6C2	F4W6C2_ACREC	Polyadenylate-binding protein	G5I_01016	12.9063	12.5923	12.9197	12.7843	12.646	12.7121	12.477	12.4992	12.6179	12.7495	12.7775	12.6636	12.0633	12.4049	12.5884	12.1639	14
F4W6C3	F4W6C3_ACREC	Cytochrome b-c1 complex subunit 7 (Fragment)	G5I_01017	13.0185	13.6615	13.2958	13.3097	13.2092	13.3999	13.8608	13.7108	13.9578	14.0808	14.3148	13.8215	14.2647	13.972	14.3621	14.1197	8
F4W6C6	F4W6C6_ACREC	YTH domain family protein 2	G5I_01020	11.9844	12.1144	12.1656	12.3819	12.127	12.0616	12.1339	12.6859	12.2438	12.1939	12.2417	12.237	11.8395	11.9809	12.1099	11.8353	6
F4W6C7	F4W6C7_ACREC	Transport and Golgi organization protein 11	G5I_01021	12.0047	12.1836	11.9751	12.3827	12.2497	11.7859	12.3297	12.1848	12.1256	12.5334	12.4148	12.1561	12.1644	11.8821	12.1772	11.7738	5
F4W6C9	F4W6C9_ACREC	Haloacid dehalogenase-like hydrolase domain-containing protein 1A	G5I_01023	12.2227	11.6984	12.1662	12.1999	12.0998	12.1528	12.1297	12.2604	11.7674	11.9549	12.0046	12.118	12.4913	12.1428	12.2083	12.5024	7
F4W6D2	F4W6D2_ACREC	Ejaculatory bulb-specific protein 3	G5I_01026	14.3484	12.812	14.3484	14.1834	13.4584	14.2762	14.2484	14.5664	14.3999	14.6989	14.9213	14.2584	14.1448	14.2288	14.7442	14.1651	14
F4W6E2	F4W6E2_ACREC	THAP domain-containing protein 4	G5I_01036	12.6106	12.4573	12.7252	12.5776	12.7023	12.3732	12.7189	12.9019	12.3511	12.3697	12.7816	12.7561	12.8773	12.8615	12.9391	12.5564	6
F4W6E3	F4W6E3_ACREC	THAP domain-containing protein 4	G5I_01037	10.0933	10.1417	10.4078	11.7255	12.343	10.1789	12.1225	11.4529	11.3742	12.2715	11.9568	11.6064	12.0808	10.0109	10.6415	11.2131	1
F4W6E6	F4W6E6_ACREC	AMP deaminase	G5I_01040	13.0143	13.3169	12.985	13.1457	13.1993	13.1859	13.0932	13.0166	12.9072	12.6999	12.7337	13.1835	12.9788	13.0828	12.8688	13.0817	20
F4W6E8	F4W6E8_ACREC	Cytochrome P450 4c3	G5I_01042	11.5017	12.202	12.0639	11.6389	11.8392	11.621	11.6558	11.8008	11.6713	11.6319	11.264	12.6633	11.4315	11.7904	11.9326	11.4079	3
F4W6F3	F4W6F3_ACREC	Galectin	G5I_01047	14.6532	14.5057	15.0235	14.7541	14.7616	14.9591	14.9566	14.9233	14.9586	15.349	15.5789	15.0418	15.1766	15.1503	15.4021	15.1879	8
F4W6F4	F4W6F4_ACREC	Integrin alpha-PS4	G5I_01048	10.0933	10.3127	9.89746	9.68688	9.59574	10.1789	9.70686	9.639	10.1134	10.1399	9.74405	9.87416	9.79213	10.0109	10.378	10.062	1
F4W6F7	F4W6F7_ACREC	protein-serine/threonine phosphatase	G5I_01051	11.331	11.2995	11.4431	11.5653	11.4897	11.5961	11.4802	11.4994	11.666	11.1751	11.0627	11.4508	11.2633	11.5504	11.1963	11.0424	9
F4W6G0	F4W6G0_ACREC	Gem-associated protein 5	G5I_01054	10.4838	10.7211	11.0931	11.1107	11.3266	10.5609	11.1409	11.2063	10.5708	11.2632	10.9624	10.8515	10.1191	10.5868	10.8449	10.7588	3
F4W6G1	F4W6G1_ACREC	Nucleoporin Nup37	G5I_01055	10.4992	10.1417	10.5416	10.2926	9.72227	10.6798	10.7235	10.0622	10.0634	11.0373	10.8127	10.3547	9.79213	10.0109	9.7316	10.062	1
F4W6G2	F4W6G2_ACREC	Exportin-5	G5I_01056	11.2221	10.6499	11.6156	10.9331	10.3864	11.1933	10.6724	11.1414	10.0634	10.6685	9.7602	10.3864	10.3966	10.0109	10.1982	10.4867	3
F4W6G4	F4W6G4_ACREC	Ribosome-binding protein 1 (Fragment)	G5I_01058	12.8341	12.6213	12.7587	12.7567	12.6006	12.6737	12.6474	12.5259	12.3587	12.5856	12.6364	12.5109	12.4325	12.3712	12.4656	12.483	48
F4W6G5	F4W6G5_ACREC	Integrator complex subunit 11	G5I_01059	12.5633	11.0281	10.8807	12.3151	10.9575	11.2961	12.242	12.3088	10.0634	12.0113	12.2407	11.9814	11.8267	11.0072	11.6463	12.528	3
F4W6G6	F4W6G6_ACREC	Tubulin-folding cofactor B	G5I_01060	12.5061	12.2242	12.3221	12.3327	12.3482	12.301	12.3582	12.0914	12.1339	12.4025	12.4871	12.2433	11.8655	12.0324	12.2618	12.141	8
F4W6H1	F4W6H1_ACREC	Ras-related protein Rab-35	G5I_01065	12.0588	12.2615	11.9434	12.4435	12.4154	12.4357	12.3981	12.4479	12.443	12.221	12.0524	12.2371	12.4729	12.0308	12.1758	11.9713	7
F4W6H6	F4W6H6_ACREC	Sorting nexin-2	G5I_01070	12.329	12.1572	12.3498	12.5866	12.3996	12.4006	12.4728	12.5393	12.3827	12.3168	12.3833	12.3637	12.3504	12.3566	12.1715	12.3237	21
F4W6H7	F4W6H7_ACREC	UPF0609 protein	G5I_01071	12.1812	12.0321	12.0896	13.8317	14.5905	10.1789	12.0429	12.0032	12.2874	14.5371	12.1383	14.3033	9.79213	12.3171	9.7316	10.062	1
F4W6H8	F4W6H8_ACREC	Cell division protein kinase 5	G5I_01072	12.1743	11.7424	12.1908	11.8577	11.9486	12.0771	11.9735	11.8241	12.2297	12.2241	12.3515	11.5471	11.963	12.0768	11.9025	11.8953	4
F4W6H9	F4W6H9_ACREC	T-cell immunomodulatory protein	G5I_01073	11.6692	12.1817	11.8629	11.6584	11.6925	10.8714	11.6023	11.8023	11.5416	11.3356	11.3056	11.3574	11.4994	10.9319	11.6692	11.6212	5
F4W6I3	F4W6I3_ACREC	Dynactin subunit 5	G5I_01077	12.182	11.3732	11.9891	12.1014	12.1177	12.2511	11.908	9.78426	10.8684	12.0667	12.0745	10.8555	11.6867	10.884	11.6245	10.9099	2
F4W6I8	F4W6I8_ACREC	protein kinase C	G5I_01082	12.1453	12.1219	11.894	12.0547	12.3707	12.0757	12.1519	11.8191	11.6165	12.3554	12.4096	12.044	12.1959	11.8848	12.5312	12.3739	11
F4W6I9	F4W6I9_ACREC	Protein kinase C	G5I_01083	10.0933	10.1417	9.89746	13.3433	13.4233	10.1789	13.5877	9.78426	13.7552	13.5096	13.4722	11.7742	9.79213	10.0109	11.7869	10.062	1
F4W6J1	F4W6J1_ACREC	Low affinity cationic amino acid transporter 2	G5I_01085	11.155	12.0026	12.8111	12.9517	12.6518	12.7886	12.6237	13.336	12.5432	12.8179	12.7342	12.7144	12.0981	12.5596	12.3812	12.4209	2
F4W6J2	F4W6J2_ACREC	Acyl-CoA-binding protein-like protein	G5I_01086	15.1571	13.7132	14.7119	15.2891	15.2917	15.0963	15.4487	13.9366	13.7978	15.0447	15.1371	14.7576	15.3408	14.6128	14.7768	15.5254	3
F4W6J5	F4W6J5_ACREC	Ileal sodium/bile acid cotransporter	G5I_01089	10.0933	8.38321	9.76139	9.11046	9.77267	9.07536	9.44728	9.24435	10.0634	8.60243	8.88764	9.63791	9.41406	10.0038	9.51047	10.2151	1
F4W6K4	F4W6K4_ACREC	RNA helicase	G5I_01098	11.6311	11.9059	11.7911	11.7508	11.797	11.7514	11.6575	11.5267	11.6319	11.3631	11.3941	11.4028	11.35	11.4607	11.1671	11.3052	11
F4W6K5	F4W6K5_ACREC	Catalase (Fragment)	G5I_01100	14.7036	14.6414	15.059	14.635	15.1029	15.0378	14.9964	14.4419	15.1911	14.7673	14.8358	15.4174	15.9328	15.9347	15.599	16.0947	46
F4W6K6	F4W6K6_ACREC	T-complex protein 11-like protein 1	G5I_01101	11.9641	12.0276	12.3261	12.4873	12.1321	12.1204	12.1935	12.559	12.1707	12.2243	11.9165	12.2556	11.9591	11.8681	12.0709	11.6095	6
F4W6K8	F4W6K8_ACREC	Glucosamine-6-phosphate isomerase	G5I_01103	13.5069	13.0285	13.517	13.5439	13.5864	13.5244	13.2766	13.5327	13.323	12.5513	12.463	13.3737	13.3061	13.5511	12.7229	13.2261	15
F4W6K9	F4W6K9_ACREC	CHK kinase-like domain-containing protein	G5I_01104	11.8676	12.3705	12.4242	12.2647	12.7523	12.5681	12.7709	12.5961	12.9563	11.9848	12.013	12.6357	12.8722	12.9386	12.4453	12.8912	15
F4W6L0	F4W6L0_ACREC	Nucleolar GTP-binding protein 2	G5I_01105	11.8768	10.1417	9.89746	11.4393	9.72227	12.2894	9.64558	9.78426	10.0634	9.4875	9.59062	9.87416	9.79213	10.0109	9.7316	10.062	1
F4W6L1	F4W6L1_ACREC	UHRF1-binding protein 1-like protein	G5I_01106	11.3471	11.1791	11.0592	10.8911	10.9657	10.7235	10.9049	10.7928	11.0945	11.0771	10.821	10.9118	10.9243	10.3899	11.0611	10.7673	5
F4W6L2	F4W6L2_ACREC	Zinc finger CCCH domain-containing protein 11A	G5I_01107	12.411	12.1303	12.3994	12.3651	12.2627	12.2798	12.3655	12.4582	12.0546	12.4649	12.5318	12.3111	12.0332	12.2359	12.3057	12.2175	9
F4W6L3	F4W6L3_ACREC	Zinc metalloprotease zmpB	G5I_01108	12.0214	10.8338	9.89746	11.8023	10.3618	12.8767	9.64558	9.78426	10.0634	9.4875	9.59062	9.87416	9.79213	10.0109	9.7316	10.062	3
F4W6L9	F4W6L9_ACREC	Protein MAK16-like protein A (Fragment)	G5I_01114	10.0933	10.1417	12.1337	11.4922	9.72227	10.1789	10.4678	11.3305	10.0634	11.0222	10.825	10.635	9.79213	10.0109	9.7316	10.062	1
F4W6M7	F4W6M7_ACREC	arginine--tRNA ligase	G5I_01122	12.4183	12.1565	12.4935	12.6851	12.6974	12.5368	12.5774	12.5722	12.5105	12.4513	12.198	12.4908	12.2822	12.3908	12.2629	11.9413	21
F4W6M9	F4W6M9_ACREC	Insulin receptor substrate 1	G5I_00861	10.0933	10.1417	10.0219	9.98793	9.72227	10.5105	10.5436	10.3742	10.149	10.2826	10.5018	10.077	10.1493	9.90125	9.90034	10.062	2
F4W6N1	F4W6N1_ACREC	cGMP-dependent protein kinase	G5I_00863	12.3257	12.619	12.2386	12.3497	12.3925	12.3459	12.4238	12.4473	12.5276	12.5492	12.2028	12.3438	12.3055	12.4534	12.3461	12.0832	15
F4W6N2	F4W6N2_ACREC	cGMP-dependent protein kinase 1, beta isozyme	G5I_00864	10.8966	12.2978	12.16	12.2403	12.0891	12.3118	12.1129	12.3533	12.5647	12.4699	12.0373	12.4459	12.4034	12.5977	12.3816	12.0992	3
F4W6N3	F4W6N3_ACREC	Protein TAPT1-like protein	G5I_00865	10.5811	11.4761	10.4348	11.2466	11.4906	10.1789	11.0752	10.9084	10.7876	11.2631	11.195	11.3192	11.1567	10.6504	11.334	11.3862	3
F4W6N5	F4W6N5_ACREC	Uroporphyrinogen decarboxylase	G5I_00867	13.4327	13.0835	13.086	13.3691	13.3718	13.3542	13.4987	13.4001	13.3304	13.2878	13.4138	13.126	13.1309	13.4951	13.4098	13.3339	9
F4W6P1	F4W6P1_ACREC	Tyrosine--tRNA ligase	G5I_00873	10.4904	10.6107	11.242	11.2708	11.403	11.2049	11.527	11.4521	11.1311	11.9086	11.4325	11.0679	11.3192	11.2992	11.4595	10.7711	6
F4W6P3	F4W6P3_ACREC	Coiled-coil domain-containing protein 115	G5I_00875	10.0933	10.1417	9.89746	9.68688	9.72227	10.1789	9.64558	9.78426	10.0634	10.6577	10.6201	9.87416	9.79213	10.0109	10.2778	9.95298	1
F4W6Q7	F4W6Q7_ACREC	Ecotropic virus integration site 1 protein	G5I_00890	10.0933	10.0575	9.89746	9.25628	9.72227	10.1789	9.29521	9.33677	10.0634	9.46905	9.38438	9.87416	9.79213	10.0109	8.03787	10.062	2
F4W6Q9	F4W6Q9_ACREC	Protein transport protein Sec31A	G5I_00892	12.172	12.0528	12.2964	12.3387	12.2466	12.1601	12.2822	11.9039	12.0536	12.3419	12.192	12.2007	11.8967	11.9797	12.0134	11.9452	30
F4W6S0	F4W6S0_ACREC	K Homology domain-containing protein	G5I_01125	11.6653	11.82	11.4453	11.5731	11.8216	11.3826	12.0582	11.0459	11.0186	12.314	12.2797	11.2758	11.4496	11.1767	11.8118	11.6157	8
F4W6S1	F4W6S1_ACREC	DNA topoisomerase I	G5I_01126	12.5245	12.1804	12.6678	12.7063	12.6587	13.1453	12.9052	12.2534	13.5173	11.8202	11.8835	13.214	13.4536	13.8797	13.2906	10.062	4
F4W6S2	F4W6S2_ACREC	mRNA cap guanine-N7 methyltransferase	G5I_01127	11.877	11.192	11.5595	11.6379	11.4506	11.8167	11.3097	11.4467	11.5775	11.1888	11.2066	11.4056	11.159	11.126	11.3611	11.2886	7
F4W6S4	F4W6S4_ACREC	Selenide, water dikinase	G5I_01129	13.4576	13.369	13.3314	13.2558	13.0938	13.2217	12.9685	12.8485	12.9305	12.78	12.8249	12.8942	12.7546	12.8708	12.6517	12.7669	13
F4W6S6	F4W6S6_ACREC	Evolutionarily conserved signaling intermediate in Toll pathway, mitochondrial	G5I_01131	11.1702	11.2772	10.9596	11.3498	11.4083	11.304	11.721	11.8001	11.3878	11.7237	11.8008	11.463	11.4099	11.4049	11.5943	11.193	5
F4W6S7	F4W6S7_ACREC	UPF0195 protein	G5I_01132	10.0933	12.3343	11.3056	12.2138	12.1886	10.1789	10.9665	9.78426	10.0634	12.2021	12.2049	10.9156	9.79213	10.0109	10.7667	10.062	1
F4W6T6	F4W6T6_ACREC	Glutaryl-CoA dehydrogenase, mitochondrial	G5I_01141	12.1414	11.6676	12.5444	12.3996	12.9834	12.6497	12.6303	12.2935	12.9705	11.8909	11.8048	12.5363	12.6438	12.8265	11.8809	12.3668	9
F4W6U2	F4W6U2_ACREC	Catenin delta-2	G5I_01147	12.1671	12.4802	12.2652	12.5299	12.1344	12.3515	12.4024	12.603	12.6159	12.0637	12.1406	12.3796	12.1404	11.1957	12.1689	10.062	3
F4W6U3	F4W6U3_ACREC	Insulin-like growth factor-binding protein complex acid labile chain	G5I_01149	12.6443	13.2889	13.0361	12.8288	12.9963	13.1865	12.9708	13.0025	13.498	13.4434	13.3892	13.5172	15.1957	13.8994	13.9776	14.0167	14
F4W6U6	F4W6U6_ACREC	Apoptosis inhibitor 5	G5I_01152	13.1625	12.7603	12.9749	12.9448	12.7949	12.8743	12.6982	12.0207	12.3082	12.4911	12.5714	12.4007	12.3252	12.2378	12.4691	12.3033	11
F4W6U8	F4W6U8_ACREC	Beta-mannosidase	G5I_01154	11.5169	11.8526	11.6645	12.1159	12.1169	11.9932	11.8575	12.3393	12.1473	10.743	10.7397	12.0129	11.5576	12.0807	10.7767	11.669	5
F4W6U9	F4W6U9_ACREC	Transmembrane protein C9orf5	G5I_01155	10.7643	11.6763	11.0426	11.7338	12.0843	11.4402	12.0052	12.2474	11.7509	11.8729	11.7733	11.9635	12.1142	11.6138	11.9188	11.3661	3
F4W6V1	F4W6V1_ACREC	Protein transport protein SEC23	G5I_01157	12.8823	13.1644	12.9859	13.2153	13.1889	12.9668	13.2023	13.1071	12.9847	13.1612	12.9959	13.0124	12.7158	12.7271	12.7757	12.3594	23
F4W6V3	F4W6V3_ACREC	Solute carrier family 35 member C2	G5I_01159	10.0933	10.1417	9.89746	9.68688	9.72227	10.1789	10.4166	9.78426	10.0634	10.3504	10.1843	9.87416	10.2185	10.0109	9.874	10.062	1
F4W6V4	F4W6V4_ACREC	Pyruvate dehydrogenase phosphatase regulatory subunit, mitochondrial	G5I_01160	10.9515	11.376	11.1438	11.3091	11.2619	11.3157	11.451	11.5508	11.4037	11.5479	11.3779	11.4162	11.3178	11.2681	11.1993	11.2568	4
F4W6V5	F4W6V5_ACREC	CCR4-NOT transcription complex subunit 1	G5I_01161	10.7269	11.4079	11.1934	11.1925	10.9937	11.2023	10.9615	10.892	10.887	10.894	10.6492	10.7547	10.7431	11.136	10.9989	10.9592	9
F4W6V7	F4W6V7_ACREC	Death-inducer obliterator 1	G5I_01163	10.9109	10.4817	10.9334	11.4378	11.0744	11.6921	11.2202	11.9437	11.5698	10.1188	10.6376	11.582	11.0487	10.2218	10.5765	10.1914	5
F4W6V9	F4W6V9_ACREC	Dolichyl-diphosphooligosaccharide--protein glycosyltransferase subunit 2	G5I_01165	13.1574	12.7622	13.357	13.3518	13.264	13.3088	13.1391	13.1218	13.1622	13.0919	13.0161	13.2536	12.9529	13.108	13.2003	12.8663	25
F4W6W0	F4W6W0_ACREC	ATPase protein 9	G5I_01166	12.7799	12.0572	9.89746	12.369	9.72227	10.1789	11.9558	9.78426	10.0634	14.2215	12.3188	12.218	9.79213	12.1014	12.5285	10.062	1
F4W6W2	F4W6W2_ACREC	Moesin/ezrin/radixin homolog 1	G5I_01168	10.0933	10.1417	9.89746	11.3989	11.1295	10.1789	11.3915	9.78426	11.3802	11.2658	10.3704	9.87416	9.79213	10.0109	9.7316	10.062	2
F4W6W3	F4W6W3_ACREC	Solute carrier family 25 member 40	G5I_01169	10.8725	11.1165	12.2833	11.8685	11.8539	11.6251	12.0053	12.1343	12.3323	11.9005	11.7297	12.2019	12.0992	11.003	11.8076	11.7546	6
F4W6W6	F4W6W6_ACREC	Protein TMED8	G5I_01172	11.9493	12.2478	11.8805	12.1169	12.1167	12.1831	11.9907	12.4412	11.9712	12.0028	11.8946	12.0356	12.0429	12.1293	11.8588	12.1971	10
F4W6W7	F4W6W7_ACREC	DUF4817 domain-containing protein	G5I_01173	10.1613	10.2182	10.4289	10.4082	10.4284	10.1789	10.4922	10.1851	10.3344	10.598	10.5726	9.87416	10.0237	10.0109	10.0566	10.5262	1
F4W6W8	F4W6W8_ACREC	Bee-milk protein	G5I_01174	12.3193	10.1417	12.5349	12.498	11.3658	11.9525	11.7252	11.5495	11.5713	11.4907	11.1966	11.8788	10.8644	11.038	10.5768	11.0728	4
F4W6X6	F4W6X6_ACREC	Uncharacterized protein (Fragment)	G5I_01183	12.2659	12.8953	13.0006	12.086	12.3383	12.2049	11.729	12.3024	12.8005	11.0007	10.8132	12.5884	12.8848	12.8568	12.5275	13.0488	1
F4W6Y7	F4W6Y7_ACREC	NADH dehydrogenase [ubiquinone] 1 subunit C2	G5I_01194	13.0903	13.232	13.1629	13.3952	13.6848	13.3033	13.5321	13.8525	13.7726	13.7369	13.7965	13.6481	13.8335	13.7747	13.8048	13.7884	3
F4W6Y8	F4W6Y8_ACREC	Chitin-binding type-2 domain-containing protein	G5I_01195	12.5766	10.1417	12.4567	12.7616	11.2049	12.0927	12.5029	12.6736	12.1588	12.1334	12.456	12.1314	11.5115	11.7874	11.6494	11.1826	5
F4W6Z4	F4W6Z4_ACREC	WD repeat-containing protein on Y chromosome	G5I_01201	10.0933	10.1417	9.89746	13.8943	9.72227	10.1789	12.9209	9.78426	10.0634	11.7609	12.2163	13.0725	9.79213	10.0109	9.7316	10.062	1
F4W6Z7	F4W6Z7_ACREC	Cytochrome P450 9e2	G5I_01205	11.7955	11.4179	12.1399	12.1266	12.9178	12.6453	13.0904	12.8261	13.3268	11.4852	11.5987	13.3773	13.3392	13.3531	11.9551	13.2993	22
F4W6Z9	F4W6Z9_ACREC	Membralin	G5I_01207	10.1441	9.84921	9.80637	9.74982	9.83171	10.1789	10.324	9.88746	9.98951	10.7795	10.1764	9.62453	9.56231	9.86894	9.99148	10.722	1
F4W701	F4W701_ACREC	Cytochrome P450 9e2	G5I_01209	10.0933	10.1417	9.89746	9.68688	9.72227	10.1789	9.64558	9.78426	11.8782	9.4875	9.59062	9.87416	10.7016	10.0109	10.615	10.062	2
F4W702	F4W702_ACREC	Cytochrome P450 9e2	G5I_01210	12.2013	12.2374	12.5374	12.4718	13.353	13.0581	13.4172	13.2562	13.4621	12.6074	12.6102	13.4415	13.1277	13.3428	12.6589	13.4641	16
F4W703	F4W703_ACREC	Cytochrome P450 9e2	G5I_01211	11.2192	11.2717	11.6957	11.3351	12.7551	12.5059	12.9899	12.2997	13.5453	12.9034	12.5885	13.1387	14.1796	13.7237	13.5061	13.9913	17
F4W704	F4W704_ACREC	Cytochrome P450 9e2	G5I_01212	12.7406	12.2801	13.2074	12.3243	13.9262	13.664	14.0816	13.1677	14.2481	13.2598	13.0191	14.1145	14.6922	14.2785	13.6502	14.7074	24
F4W705	F4W705_ACREC	Uncharacterized protein	G5I_01213	10.0933	10.1417	9.89746	9.68688	9.72227	10.1789	12.257	9.78426	11.7044	12.7886	12.7322	9.87416	9.79213	10.0109	9.7316	10.062	1
F4W708	F4W708_ACREC	Alpha-catulin	G5I_01216	10.8617	11.9564	10.6804	10.8378	11.1282	10.6779	11.0591	10.7651	11.86	10.9822	11.0774	10.4512	10.8073	10.5179	11.4255	10.062	5
F4W711	F4W711_ACREC	Uncharacterized protein C21orf2	G5I_01219	11.589	11.5337	11.7259	11.441	12.1878	12.132	12.2691	12.0505	11.7033	11.8919	11.843	11.8574	12.3055	12.8111	12.4256	12.748	5
F4W713	F4W713_ACREC	N-sulfoglucosamine sulfohydrolase	G5I_01221	13.1659	12.7204	13.1519	13.3259	12.9411	13.1689	13.0079	13.0546	12.5321	13.0409	13.1077	12.662	12.3381	12.3691	12.6358	12.4942	13
F4W714	F4W714_ACREC	Phosphomannomutase	G5I_01222	12.8341	13.23	13.0442	13.0991	12.8896	12.9686	12.9593	12.8406	12.9164	12.6065	12.589	12.9576	13.1776	13.017	12.6313	12.924	11
F4W715	F4W715_ACREC	Enoyl-CoA hydratase domain-containing protein 2, mitochondrial	G5I_01223	13.2877	13.1434	13.3758	13.289	13.4507	13.4531	13.4115	13.2119	13.1925	13.2592	13.4005	13.5622	13.5177	13.7763	13.6496	13.7433	16
F4W717	F4W717_ACREC	Developmentally-regulated GTP-binding protein 2	G5I_01225	12.3034	12.0524	12.1814	11.7803	12.1803	12.3494	11.9912	12.0902	12.0873	11.9752	11.8484	12.1489	12.0057	12.1118	12.0949	11.9087	9
F4W719	F4W719_ACREC	Eukaryotic translation initiation factor 3 subunit L (Fragment)	G5I_01227	13.1564	13.2924	13.1109	12.9332	13.0249	13.0231	13.0409	12.7537	12.8428	13.0074	12.8972	12.9475	12.5481	12.5844	12.7603	12.5426	14
F4W721	F4W721_ACREC	Chitobiosyldiphosphodolichol beta-mannosyltransferase	G5I_01229	12.1501	11.2218	11.8878	11.6009	12.2087	11.8666	12.2114	11.6573	12.6511	12.208	12.1423	12.5011	12.1319	11.9091	12.3382	11.9979	3
F4W723	F4W723_ACREC	Ribonucloprotein	G5I_01231	13.3614	13.2836	13.4749	13.4483	13.606	13.1559	13.2658	13.2981	13.2992	12.696	12.8068	13.2433	12.9754	12.9928	12.8171	12.8161	7
F4W726	F4W726_ACREC	Actin-like protein 6A	G5I_01234	12.05	11.3179	11.7848	11.7523	11.7645	11.6787	11.5598	11.2335	11.2064	11.3494	11.4465	11.0643	11.0924	11.1586	11.2069	11.4472	8
F4W730	F4W730_ACREC	MARVEL domain-containing protein	G5I_01238	14.1981	13.4058	14.342	14.1328	14.39	14.6434	14.6164	14.6487	14.6026	14.8428	14.883	14.6823	14.6087	14.3684	14.5463	14.155	1
F4W731	F4W731_ACREC	Protein C1orf9-like protein	G5I_01239	10.0933	10.1417	10.0534	10.9372	10.6618	10.1789	10.6978	10.0084	10.0634	10.7275	10.6729	9.87416	9.77523	10.0109	10.607	9.80477	3
F4W732	F4W732_ACREC	Methyltransferase-like protein 13	G5I_01240	10.0933	10.3211	9.89746	10.003	9.81531	10.3748	10.0206	9.82121	9.77755	9.98748	9.87672	9.87416	9.27508	10.0109	9.7316	10.062	3
F4W736	F4W736_ACREC	Protein canopy-like protein 3	G5I_01244	12.4158	12.4705	12.2973	12.2375	12.1183	12.4837	12.0095	12.0355	12.109	11.864	12.0121	12.3716	11.9908	12.3649	12.1922	12.1229	8
F4W737	F4W737_ACREC	Hemolymph lipopolysaccharide-binding protein	G5I_01245	10.4117	10.6587	11.9429	11.8148	12.9631	11.9024	12.669	12.5515	12.8631	13.6184	13.5783	12.7761	12.9503	12.8213	13.9096	12.8942	7
F4W742	F4W742_ACREC	Down syndrome cell adhesion molecule-like protein	G5I_01250	10.0933	10.954	9.89746	9.68688	9.72227	12.2171	9.64558	9.78426	10.0634	9.4875	9.59062	9.87416	9.79213	10.0109	9.7316	10.062	1
F4W747	F4W747_ACREC	60S ribosomal protein L11 (Fragment)	G5I_01256	13.5845	12.8197	13.3397	13.2413	13.239	13.2348	13.3511	12.8809	12.5567	13.1062	13.0995	12.8602	12.7115	12.745	12.7779	12.7258	3
F4W748	F4W748_ACREC	60S ribosomal protein L11	G5I_01257	16.2511	15.8479	16.4376	16.1039	16.0906	16.4486	16.2223	16.3957	15.9419	15.6755	15.6516	15.8352	15.4467	15.8014	15.2174	15.478	3
F4W750	F4W750_ACREC	Translation initiation factor IF-2, mitochondrial	G5I_01259	10.9026	11.5761	11.5731	10.8736	11.314	11.4702	11.4775	11.2468	11.5071	11.1843	11.4171	11.5879	11.8376	11.4875	11.6725	11.8553	6
F4W751	F4W751_ACREC	UPF0676 protein C1494.01	G5I_01260	10.0933	10.1417	10.9362	10.6195	9.72227	10.9788	10.7666	10.364	11.3377	10.5328	10.5875	10.8731	10.7775	10.471	10.0913	10.942	3
F4W763	F4W763_ACREC	Putative Rho GTPase-activating protein	G5I_01272	10.0933	10.4626	9.70933	10.0611	9.87324	10.1789	10.2207	9.78426	10.0634	9.83903	10.0367	9.99227	9.79213	10.0109	9.85139	10.062	1
F4W766	F4W766_ACREC	DNA damage-binding protein 1	G5I_01275	12.434	12.5469	12.4905	12.5439	12.6176	12.3925	12.4657	12.7243	12.5129	12.4366	12.2997	12.3656	12.2219	12.1862	12.3356	12.2039	14
F4W768	F4W768_ACREC	Mitochondrial import inner membrane translocase subunit TIM14 (Fragment)	G5I_01277	11.9513	12.0342	10.9413	9.68688	11.7437	10.1789	10.645	9.78426	10.0634	12.5729	12.3213	9.87416	11.0208	10.0109	12.7455	12.0685	2
F4W770	F4W770_ACREC	Eukaryotic translation initiation factor 2A	G5I_01279	11.8375	11.4699	11.9348	11.8459	11.9531	12.0017	11.9738	11.8638	11.8042	11.8762	11.8491	11.7572	11.6553	11.733	11.6471	11.6327	11
F4W771	F4W771_ACREC	ubiquitinyl hydrolase 1	G5I_01280	11.6858	11.8864	11.6625	11.7927	11.7376	11.8052	11.7821	11.8258	11.8377	11.7067	11.5865	11.814	11.7173	11.7141	11.7365	11.5085	26
F4W772	F4W772_ACREC	Polypeptide N-acetylgalactosaminyltransferase	G5I_01281	12.0279	10.1417	10.969	11.6339	9.72227	12.4122	11.4843	11.8074	11.7827	11.3377	11.1983	11.7071	11.1275	11.4223	11.7851	10.062	3
F4W775	F4W775_ACREC	U4/U6.U5 tri-snRNP-associated protein 1	G5I_01284	10.0933	10.1417	9.89746	9.68688	9.72227	10.1789	12.259	11.0781	10.0634	10.8242	10.8376	9.87416	9.79213	10.0109	9.7316	10.062	2
F4W776	F4W776_ACREC	TBC1 domain family member 1	G5I_01285	10.0933	10.2132	9.69907	10.0334	10.3356	10.4668	10.2195	10.2476	10.4816	10.4432	10.4302	9.71897	9.87496	9.94116	9.80294	10.062	2
F4W777	F4W777_ACREC	Elongator complex protein 3	G5I_01286	12.729	12.6012	12.0665	12.3529	12.2251	11.2458	12.0824	10.912	12.3447	11.9083	11.5917	12.4415	11.6361	12.0407	11.8603	11.6974	4
F4W782	F4W782_ACREC	RWD domain-containing protein 4A	G5I_01291	10.4622	10.2753	10.8325	10.729	10.6836	10.5561	10.9585	10.0566	10.0634	10.8498	10.9807	10.0654	10.3627	10.4213	10.7526	10.5991	4
F4W784	F4W784_ACREC	Syntaxin-8 (Fragment)	G5I_01293	11.1355	12.7366	12.5481	12.0858	12.6122	12.5827	11.8436	12.2478	12.6955	10.4162	10.8104	12.3545	11.1889	12.6146	11.9891	12.2623	2
F4W785	F4W785_ACREC	Oxidation resistance protein 1	G5I_01294	11.3705	10.293	11.4372	11.6459	11.9002	11.5025	11.8295	12.056	11.6626	11.7546	11.7462	11.9851	11.9521	12.0353	11.8572	11.649	3
F4W786	F4W786_ACREC	Nuclear receptor coactivator 7	G5I_01295	11.409	11.5915	11.2521	11.5783	11.7562	11.3355	11.8645	11.7213	11.7155	11.8494	12.1237	11.5785	11.9592	11.4382	11.7704	11.704	11
F4W795	F4W795_ACREC	Uncharacterized protein C45G9.7	G5I_01304	10.8368	11.2355	11.7383	11.7316	11.978	11.5818	11.5919	10.9579	11.3719	11.7802	11.9033	11.249	11.8762	11.3204	11.7502	10.7146	3
F4W797	F4W797_ACREC	UBX domain-containing protein 6	G5I_01306	12.591	12.8839	12.5006	12.5233	12.55	12.5843	12.5826	12.4741	12.5396	12.5365	12.4151	12.4958	12.4145	12.5349	12.4161	12.425	12
F4W798	F4W798_ACREC	Protein diaphanous	G5I_01307	11.916	11.6872	11.1396	10.92	11.0897	11.062	11.1494	10.9645	10.8365	10.9926	10.9368	10.6327	10.757	10.361	10.7925	10.062	6
F4W7A2	F4W7A2_ACREC	Neural-cadherin	G5I_01316	11.2738	11.1748	11.415	11.5306	11.2283	11.212	11.1621	11.3157	10.7675	11.0238	11.2059	10.9146	10.8379	10.7176	10.9758	10.6095	12
F4W7A4	F4W7A4_ACREC	Neural-cadherin	G5I_01318	11.5465	11.4545	11.6003	11.8186	11.5455	10.1789	11.1927	11.5239	10.7553	10.899	11.3734	11.5025	11.1245	10.0109	11.5333	10.489	2
F4W7A5	F4W7A5_ACREC	Neural-cadherin	G5I_01319	10.9312	11.2356	10.4153	10.9659	10.8269	10.4688	10.7343	10.7802	10.3504	10.624	11.0766	10.1376	10.5934	10.9686	10.8676	10.9071	4
F4W7A8	F4W7A8_ACREC	Tyrosine aminotransferase	G5I_01322	10.0933	10.1417	9.89746	10.2055	9.72227	10.1789	10.6847	9.78426	10.0634	10.4872	9.59062	9.87416	9.79213	11.1184	9.7316	11.0415	2
F4W7A9	F4W7A9_ACREC	Collagen alpha-1(IV) chain	G5I_01323	13.6891	13.2861	13.3122	13.6247	13.5753	13.5595	13.6641	13.8272	13.8006	13.689	13.6522	13.6567	14.1563	13.7986	13.5427	13.8774	9
F4W7B1	F4W7B1_ACREC	Collagen alpha-1(IV) chain (Fragment)	G5I_01325	13.4152	13.5657	13.4943	13.5029	13.7377	13.6803	13.6235	13.6254	13.602	13.7315	13.8175	13.647	14.0761	13.8768	13.8166	13.9152	16
F4W7C1	F4W7C1_ACREC	Ras-related protein Rab-14	G5I_01337	12.8364	12.9836	12.878	13.0913	13.0175	12.8979	12.953	13.0654	13.1169	12.7969	12.5739	13.088	13.1349	13.1563	12.9467	13.3462	11
F4W7C5	F4W7C5_ACREC	Integral membrane protein 2	G5I_01341	11.8067	11.9534	11.8329	11.5189	11.7388	11.5334	11.5724	11.4582	11.4103	11.5642	11.6616	11.7041	12.2002	12.0284	11.9319	12.043	7
F4W7C8	F4W7C8_ACREC	Ubiquitin-like protein 4A	G5I_01344	12.4105	12.4796	12.5467	12.5524	12.5957	12.4913	12.6639	12.4418	12.2849	12.5492	12.6864	12.3342	12.4563	12.3894	12.533	12.3732	8
F4W7D1	F4W7D1_ACREC	Plexin domain-containing protein 2	G5I_01347	11.9282	12.2442	12.4143	12.3686	12.3373	12.037	12.0828	12.3699	12.3492	12.2444	12.1346	12.4317	12.2291	12.2056	12.4231	12.0268	14
F4W7D3	F4W7D3_ACREC	Protocadherin-like wing polarity protein stan	G5I_01349	10.0933	10.8471	9.89746	10.4554	11.2614	10.1789	10.808	10.5778	11.2279	10.8361	10.9901	11.8668	9.79213	10.0109	9.7316	10.062	2
F4W7D6	F4W7D6_ACREC	Innexin	inx	11.4523	11.1591	11.6084	11.4036	11.2555	11.848	11.281	11.322	10.9196	11.2504	10.9047	11.0221	11.2796	10.3589	10.7983	10.9379	3
F4W7E0	F4W7E0_ACREC	Sex-lethal-like protein	G5I_01356	12.7562	12.3719	12.6198	12.7192	12.5707	12.5371	12.6419	12.4412	12.4526	12.4867	12.6925	12.3648	12.2115	12.2255	12.2761	12.0336	14
F4W7E1	F4W7E1_ACREC	10-formyltetrahydrofolate dehydrogenase	G5I_01357	14.1652	13.6096	13.9538	14.3624	14.0723	14.1229	13.9734	13.963	13.8079	13.7465	13.4192	14.0388	13.133	13.575	13.7167	13.2068	51
F4W7E2	F4W7E2_ACREC	Protein Red	G5I_01358	11.3374	11.225	10.7668	11.0096	11.2085	11.0589	11.0197	10.7348	10.7742	11.1384	11.3153	10.8088	10.6514	10.405	10.8178	10.9236	6
F4W7E3	F4W7E3_ACREC	FAS-associated factor 2-B	G5I_01359	12.5759	13.1218	12.7581	12.8244	12.7061	12.6787	12.7626	12.8934	12.7237	12.5257	12.3595	12.7241	12.6135	12.4904	12.3758	12.4976	8
F4W7E5	F4W7E5_ACREC	Chromodomain-helicase-DNA-binding protein Mi-2-like protein	G5I_01361	12.3829	12.1901	12.2663	12.2501	12.0553	12.1497	11.995	11.9937	11.9737	11.7956	11.9659	11.7969	11.4902	11.281	11.5189	11.6888	15
F4W7E6	F4W7E6_ACREC	Mitochondrial import inner membrane translocase subunit TIM44 (Fragment)	G5I_01362	12.196	11.6231	12.2983	12.3037	12.2498	12.2991	12.3652	12.178	12.3372	12.2746	12.2018	12.335	12.6123	12.6245	12.5338	12.4741	11
F4W7E8	F4W7E8_ACREC	Gamma-glutamylcyclotransferase	G5I_01364	9.06474	9.66016	9.28183	9.68056	9.57614	9.90432	9.91734	9.89156	10.286	10.2373	9.69756	9.49671	9.61109	9.54718	9.70181	10.062	3
F4W7F0	F4W7F0_ACREC	Trafficking protein particle complex subunit 5	G5I_01366	11.8389	12.0619	11.9582	11.8373	11.7671	12.125	12.1034	12.1704	11.9629	11.805	11.6506	11.9995	11.802	11.8788	11.9725	11.8006	3
F4W7F1	F4W7F1_ACREC	NADH dehydrogenase [ubiquinone] 1 beta subcomplex subunit 4	G5I_01367	13.3877	13.3963	13.5248	13.6026	13.6392	13.751	13.5763	13.616	13.826	13.7251	13.5442	13.928	14.3286	14.0429	14.3925	14.2329	6
F4W7F2	F4W7F2_ACREC	Cathepsin L	G5I_01368	13.4684	13.5826	13.4301	13.7114	13.351	13.5434	13.2714	13.75	13.3024	12.424	12.4849	13.2452	13.6456	13.4865	13.1392	13.4893	9
F4W7F3	F4W7F3_ACREC	GDP-L-fucose synthase	G5I_01369	12.4202	12.3205	12.3779	12.3497	12.3566	12.419	12.2977	12.2767	12.4332	12.0621	12.0336	12.3095	12.3235	12.3924	12.2302	12.2693	16
F4W7F7	F4W7F7_ACREC	Ras-like protein 2	G5I_01373	13.2627	13.1862	13.4584	13.1675	13.6684	13.5431	13.3132	12.9192	13.494	13.3631	13.3437	13.5291	13.8067	13.7905	13.9474	13.9464	7
F4W7G0	F4W7G0_ACREC	MICOS complex subunit	G5I_01376	12.6948	12.267	12.4455	12.0589	12.7642	12.5958	12.0121	11.957	12.6203	12.0701	12.0713	12.4856	12.7493	12.7513	12.6737	12.719	6
F4W7G1	F4W7G1_ACREC	40S ribosomal protein S30 (Fragment)	G5I_01377	16.3637	16.7692	16.31	15.8206	16.4164	16.1911	16.076	15.6866	15.8123	16.24	16.2413	15.7994	15.3586	15.4618	15.6779	15.599	3
F4W7G2	F4W7G2_ACREC	Nuclear cap-binding protein subunit 2	G5I_01378	11.6571	11.6464	11.7158	11.4672	11.7849	11.8466	12.0518	11.4719	11.1749	12.0757	12.0622	11.4594	11.145	10.7222	11.4459	11.2363	3
F4W7G4	F4W7G4_ACREC	Long-chain fatty acid transport protein 4	G5I_01380	12.711	12.6723	13.0398	13.0418	12.7388	12.9336	12.8773	12.8903	12.7067	12.3809	12.3483	12.8135	12.2573	12.3642	12.1273	12.2228	24
F4W7G5	F4W7G5_ACREC	NEFA-interacting nuclear protein NIP30	G5I_01381	11.2823	12.0322	11.3337	11.8324	11.6411	11.6094	11.5304	11.3659	11.8704	11.799	11.7964	11.5494	11.119	10.7145	11.1814	11.2225	3
F4W7G8	F4W7G8_ACREC	Bee-milk protein	G5I_01384	12.4637	11.733	12.3894	11.2745	12.6136	12.5377	12.4967	12.5603	12.5989	12.6637	13.3268	13.2424	13.0824	13.392	14.0742	13.4625	12
F4W7G9	F4W7G9_ACREC	Organic cation transporter protein	G5I_01385	10.5485	10.1417	10.2705	10.726	9.72227	11.0755	10.8339	10.5173	10.612	10.6481	10.6327	10.9219	10.3749	10.2438	10.7363	10.5959	2
F4W7H0	F4W7H0_ACREC	Beta-galactosidase (Fragment)	G5I_01386	14.4918	14.5044	14.228	14.5507	14.2044	14.5822	14.1583	14.349	13.8102	13.6063	13.5538	13.9833	13.6751	13.842	13.5156	13.5251	16
F4W7H3	F4W7H3_ACREC	Conserved oligomeric Golgi complex subunit 3	G5I_01389	10.4894	10.1417	10.329	11.2245	9.72227	10.1789	10.2107	11.1001	10.0634	10.041	11.0595	10.3892	10.1443	10.4929	9.7316	10.062	2
F4W7H4	F4W7H4_ACREC	RNA methyltransferase-like protein 1	G5I_01390	11.0422	10.4612	10.994	10.6894	10.5808	10.8137	10.5696	10.7083	10.9041	10.6566	10.6103	10.4235	10.3273	10.4981	10.5097	10.4683	3
F4W7H7	F4W7H7_ACREC	Triokinase/FMN cyclase	G5I_01393	10.1193	10.1417	9.89746	10.274	9.72227	10.5136	10.2639	9.78426	10.0634	9.91315	10.0107	9.82768	10.5074	10.0109	10.6831	10.062	3
F4W7H8	F4W7H8_ACREC	Protein ELYS	G5I_01394	10.8079	11.5227	9.89746	11.465	11.2825	11.202	11.1725	9.78426	10.0634	11.1068	11.2055	10.8086	9.79213	10.7263	10.1264	10.3627	3
F4W7I1	F4W7I1_ACREC	28S ribosomal protein S5, mitochondrial	G5I_01397	11.2187	10.7432	11.4842	11.5224	11.6382	11.6248	11.6764	11.8038	11.6044	11.517	11.5	11.3603	11.469	11.3038	11.2842	11.522	8
F4W7I2	F4W7I2_ACREC	RRP12-like protein	G5I_01398	10.7485	10.3809	11.3015	11.2052	10.683	10.8264	10.831	10.9144	10.8619	10.6653	10.4726	10.63	10.075	10.192	10.3289	10.062	5
F4W7I5	F4W7I5_ACREC	CCR4-NOT transcription complex subunit 10	G5I_01401	10.0933	10.1417	9.89746	9.68688	9.72227	10.1789	9.64558	9.78426	10.0634	9.79935	9.59062	9.87416	9.79213	10.0109	9.7316	10.062	1
F4W7I6	F4W7I6_ACREC	La-related protein 6	G5I_01402	10.0933	10.1417	9.89746	9.68688	9.72227	10.1789	9.64558	9.78426	11.8223	9.4875	9.59062	9.87416	11.5825	11.7711	11.7765	12.9919	2
F4W7I7	F4W7I7_ACREC	DNA-directed RNA polymerase I subunit RPA12	G5I_01403	11.7449	10.1417	11.7021	11.8678	9.72227	11.5869	11.6329	11.6447	11.1773	11.4964	11.5971	11.394	11.0687	11.2817	11.3252	11.6253	4
F4W7I8	F4W7I8_ACREC	non-specific serine/threonine protein kinase	G5I_01404	11.7707	12.2343	12.2991	12.3805	12.3234	12.4067	12.4461	12.5302	12.6523	12.2578	12.1262	12.586	12.4493	12.4465	12.3576	12.2504	16
F4W7J0	F4W7J0_ACREC	Protein I'm not dead yet	G5I_01406	10.0933	10.1417	10.9131	11.7625	11.837	10.1789	11.6632	11.9408	10.9017	9.4875	9.59062	11.8306	11.8028	10.0109	10.9272	12.1955	2
F4W7J1	F4W7J1_ACREC	GPI transamidase component PIG-S (Fragment)	G5I_01407	11.5691	11.5596	11.9148	12.1303	11.8157	11.72	11.9616	12.1107	11.9611	11.3557	11.3214	11.975	11.7532	11.7404	11.4542	11.6154	3
F4W7J3	F4W7J3_ACREC	Protein OPI10-like protein	G5I_01409	12.3682	11.2967	13.5003	9.68688	12.5707	13.1104	9.64558	9.78426	12.432	9.4875	9.59062	12.2546	12.3448	12.6639	12.2251	13.0951	1
F4W7J5	F4W7J5_ACREC	proteasome endopeptidase complex	G5I_01411	14.5635	14.3323	14.6305	14.2803	14.3022	14.5016	14.2537	13.992	14.3363	14.0048	13.9715	14.3923	14.2851	14.1932	14.1354	14.2292	11
F4W7J6	F4W7J6_ACREC	Sodium-coupled monocarboxylate transporter 1	G5I_01412	12.0939	11.81	11.7076	12.007	12.2016	12.1677	12.4589	12.2165	12.612	9.4875	10.1424	12.6521	11.7941	12.4125	9.7316	11.9458	2
F4W7J9	F4W7J9_ACREC	Mitochondrial glutamate carrier 1	G5I_01415	13.2602	12.8734	13.5641	13.0915	13.2229	13.7052	13.1921	12.6587	13.1489	12.876	13.0249	13.075	13.342	13.4925	13.2093	14.2128	8
F4W7K0	F4W7K0_ACREC	Tight junction protein ZO-1	G5I_01416	11.9202	11.9974	11.8073	11.3079	11.3712	11.2979	11.1557	11.2117	10.9579	11.2173	11.3174	11.2269	10.3292	10.6975	10.3505	10.525	6
F4W7K4	F4W7K4_ACREC	NADH dehydrogenase [ubiquinone] iron-sulfur protein 4, mitochondrial	G5I_01420	13.4592	12.5391	13.3288	13.489	13.5965	13.5575	13.6727	13.6634	13.8692	13.9298	13.9827	13.8811	14.3724	14.223	14.3919	14.1796	7
F4W7L2	F4W7L2_ACREC	Nuclear cap-binding protein subunit 1	G5I_01428	10.0933	10.1417	9.89746	12.4259	12.4578	11.3282	12.3816	12.3621	10.0634	11.7736	9.59062	9.87416	11.9486	10.9754	10.7975	10.062	2
F4W7L3	F4W7L3_ACREC	Nuclear cap-binding protein subunit 1	G5I_01429	10.6096	10.1417	11.1477	10.9843	9.72227	10.8588	10.6906	10.8814	10.9678	10.4962	10.283	10.6752	10.3669	10.0109	10.4038	10.6968	3
F4W7L5	F4W7L5_ACREC	60S ribosomal protein L32	G5I_01431	14.5889	15.1177	15.0863	14.6016	14.8498	14.6921	14.1912	13.9318	13.9951	14.0084	13.8725	14.4056	14.298	14.2595	14.4013	14.2363	11
F4W7M2	F4W7M2_ACREC	Protein RRP5-like protein	G5I_01438	11.4152	10.9312	11.197	11.6468	11.3104	10.5097	11.4207	11.1081	11.5112	11.0931	10.9169	10.7839	10.6069	10.0109	10.3404	10.152	5
F4W7M3	F4W7M3_ACREC	Calcium-dependent secretion activator	G5I_01439	10.8708	11.0367	10.9671	10.8897	10.9711	10.7866	10.8775	10.8752	10.8833	10.6609	10.8782	10.8502	10.9224	11.1217	11.0126	11.0306	15
F4W7M4	F4W7M4_ACREC	Fatty acyl-CoA reductase (Fragment)	G5I_01440	11.0206	10.1417	9.89746	9.68688	9.72227	10.1789	10.424	10.273	10.7203	9.4875	9.59062	11.0602	9.79213	10.0109	9.7316	10.062	1
F4W7M6	F4W7M6_ACREC	AP complex subunit sigma	G5I_01442	10.0933	10.1417	9.89746	10.975	10.2838	10.1789	10.2793	11.5377	10.5403	10.9629	10.9934	10.3606	9.79213	10.0109	9.91907	10.062	1
F4W7M8	F4W7M8_ACREC	Trans-1,2-dihydrobenzene-1,2-diol dehydrogenase	G5I_01444	13.72	13.2943	13.8497	13.8987	13.9256	13.8794	13.8472	13.9424	13.7131	13.5226	13.371	14.0119	14.6234	14.3448	14.2115	14.2946	20
F4W7N1	F4W7N1_ACREC	Cytochrome c oxidase subunit 4	G5I_01447	14.477	14.5928	14.3238	14.1843	14.7109	14.6253	14.4522	14.2064	14.7831	14.7326	14.6046	14.7981	15.2168	14.9683	15.2905	15.0321	13
F4W7N7	F4W7N7_ACREC	Leucine-rich PPR motif-containing protein, mitochondrial	G5I_01453	12.1598	12.2181	12.3556	12.3597	12.447	12.5332	12.3895	12.4061	12.6006	12.4466	12.1877	12.3945	12.2753	12.2206	12.3874	12.0024	30
F4W7P5	F4W7P5_ACREC	SLIT-ROBO Rho GTPase-activating protein 1	G5I_01461	10.4584	10.6915	10.0585	10.0422	9.8867	9.9644	9.5561	9.78426	10.0634	10.4527	10.5074	9.87416	9.19788	10.0109	9.55971	10.062	3
F4W7S0	F4W7S0_ACREC	Glutamate--cysteine ligase	G5I_01490	12.8015	12.5698	12.8782	12.9159	12.9258	13.0001	12.9763	12.8524	12.8755	12.5396	12.2548	13.0036	12.959	12.9865	12.6731	12.8104	14
F4W7S7	F4W7S7_ACREC	Dipeptidyl peptidase 4	G5I_01500	13.3748	13.4019	14.1114	13.1362	13.2195	14.2062	12.8481	13.1254	12.725	12.1214	12.0556	12.7554	12.4053	13.2104	12.1532	13.8648	3
F4W7T5	F4W7T5_ACREC	Isocitrate dehydrogenase [NADP]	G5I_01510	15.2309	15.2331	15.6258	15.3822	15.5353	15.4231	15.6168	15.4415	15.519	15.2387	15.0073	15.5133	16.0928	15.71	15.4741	15.87	35
F4W7U1	F4W7U1_ACREC	Hemocytin	G5I_01517	11.9108	11.7861	12.0986	11.9212	12.1321	12.0108	12.2533	11.999	12.0234	12.546	12.3482	11.805	12.5677	12.3934	12.3891	12.2957	88
F4W7U2	F4W7U2_ACREC	Tumor protein p63-regulated gene 1-like protein	G5I_01518	10.0933	10.1417	9.89746	10.0079	10.5626	10.1789	10.5792	10.6982	10.0634	10.4557	10.4793	10.3485	11.1153	10.0109	9.7316	10.062	2
F4W7U3	F4W7U3_ACREC	Vacuolar protein sorting-associated protein 13D	G5I_01519	10.0933	10.1417	9.89746	9.68688	11.2209	10.1789	10.8786	9.78426	12.5683	9.4875	9.59062	11.3273	9.79213	10.0109	12.1346	10.062	2
F4W7U4	F4W7U4_ACREC	DnaJ-like protein subfamily C member 1	G5I_01520	9.61497	10.1351	8.7842	9.96193	9.90263	10.1789	10.156	10.5003	9.88525	10.3582	10.1771	10.1123	9.57236	9.6688	9.96509	9.26438	5
F4W7U5	F4W7U5_ACREC	RNA helicase	G5I_01521	10.0933	9.87184	10.1096	9.69071	9.73692	10.1789	10.8603	9.78426	10.0634	10.948	11.3254	9.87416	9.79213	10.0109	10.3158	10.062	2
F4W7V0	F4W7V0_ACREC	Endoribonuclease Dcr-1	G5I_01526	11.5234	11.5719	11.6311	11.6311	11.8322	11.7468	11.6953	11.713	11.8344	11.5723	11.2543	11.6055	11.2797	11.5569	11.3075	11.1059	18
F4W7V4	F4W7V4_ACREC	Cat eye syndrome critical region protein 5-like protein	G5I_01530	11.6585	11.9012	11.785	11.8733	11.9641	11.7545	11.9572	11.9088	12.1564	11.8155	11.7927	11.8909	12.2812	12.2913	12.003	11.9581	11
F4W7V5	F4W7V5_ACREC	Ligatin	G5I_01531	11.3487	10.7755	11.126	11.0798	11.2116	11.1491	10.9027	10.8826	11.1207	10.8836	10.8949	10.9685	10.9275	10.9267	10.8895	11.1418	11
F4W7V7	F4W7V7_ACREC	ELAV-like protein 2	G5I_01533	13.7378	13.2683	13.5703	13.5435	13.505	13.3085	13.2324	12.8259	13.0306	13.2693	13.4962	12.7854	12.985	12.7346	13.0989	13.0768	14
F4W7W4	F4W7W4_ACREC	Delta-1-pyrroline-5-carboxylate synthase	G5I_01540	12.8153	12.9643	12.7021	13.0103	13.1053	13.2058	13.1948	13.0264	13.1106	12.6226	12.5383	13.4086	14.1113	13.9077	13.3724	14.031	25
F4W7W5	F4W7W5_ACREC	U4/U6 small nuclear ribonucleoprotein Prp4	G5I_01541	10.8949	12.1207	11.4123	11.6037	11.4379	11.1911	11.4594	11.725	10.6972	11.2344	11.2188	11.1991	11.0773	10.6273	10.2253	10.9595	4
F4W7W6	F4W7W6_ACREC	Histone H2B	G5I_01542	16.6362	16.1085	16.1176	16.1262	16.2967	16.2319	15.9564	15.2479	15.397	14.7108	15.2288	15.8866	16.0174	15.5314	16.1311	15.9756	8
F4W7W7	F4W7W7_ACREC	Histone H4	G5I_01543	15.8619	15.185	15.584	15.7753	16.0181	15.8837	15.4676	15.7088	15.5658	14.475	14.5129	14.978	14.9826	15.2323	13.9704	15.3069	16
F4W7W9	F4W7W9_ACREC	Histone H1	G5I_01546	14.107	14.1419	13.7712	14.2385	14.3697	14.3463	14.136	12.5671	13.2978	13.247	13.5932	13.3318	13.7786	13.2562	13.217	14.0483	10
F4W7X0	F4W7X0_ACREC	Uncharacterized protein	G5I_01547	13.0985	13.1512	12.2219	12.7467	12.4048	12.5944	12.2088	12.5529	12.4552	12.6198	12.2924	11.9595	11.0208	11.3991	11.4894	10.062	6
F4W7X1	F4W7X1_ACREC	Uncharacterized protein	G5I_01548	13.5727	13.2737	12.7976	13.0727	12.8644	12.9864	12.6523	12.6144	12.5448	11.902	11.8535	12.7954	12.1682	12.4617	12.9775	12.5848	10
F4W7X4	F4W7X4_ACREC	C-type lectin domain-containing protein	G5I_01551	11.9026	11.8773	11.4791	11.6941	11.1504	11.5653	11.3353	11.3275	10.8169	10.919	10.9027	10.9875	9.79213	10.3387	10.325	10.3626	3
F4W7X7	F4W7X7_ACREC	Mitochondrial uncoupling protein 2	G5I_01554	10.0933	10.1417	10.0368	9.68688	9.72227	11.1856	9.64558	9.78426	10.0634	9.4875	9.59062	10.945	9.79213	10.0109	10.6726	10.7879	1
F4W7X9	F4W7X9_ACREC	Nucleoporin NUP188-like protein	G5I_01556	10.8887	11.1467	10.6596	10.5282	10.4535	10.7207	10.5581	10.357	10.2236	10.4623	10.5244	10.6114	9.82535	9.83593	10.3444	10.6456	4
F4W7Y9	F4W7Y9_ACREC	LAMP family protein C20orf103-like protein	G5I_01566	11.0385	10.1417	11.3213	11.3498	11.3529	11.2179	11.1347	11.0448	11.2529	11.2468	11.3405	11.2339	11.3446	11.1668	11.629	10.7786	5
F4W7Z0	F4W7Z0_ACREC	MACRO domain-containing protein 2	G5I_01567	12.9825	12.4201	12.9955	12.6549	12.6546	12.7047	12.7826	12.104	12.4546	12.9895	12.6265	12.6843	12.9056	12.7629	13.0767	12.9489	12
F4W7Z3	F4W7Z3_ACREC	non-specific serine/threonine protein kinase	G5I_01570	11.9573	11.9456	12.0704	12.1188	12.058	12.098	11.9243	12.0226	12.0836	11.7891	11.8602	12.1195	11.8322	12.0575	12.0078	11.9304	14
F4W7Z4	F4W7Z4_ACREC	Bis(5'-nucleosyl)-tetraphosphatase [asymmetrical]	G5I_01571	13.1039	12.8171	13.3191	13.3231	13.2785	13.224	13.3818	13.4989	13.1942	13.1637	13.3277	13.343	13.2796	13.3209	13.2385	13.2032	5
F4W7Z7	F4W7Z7_ACREC	Zinc finger protein 706	G5I_01574	10.0933	10.1417	9.89746	10.8711	9.72227	10.1789	12.1563	9.78426	10.0634	12.6818	12.772	9.87416	9.79213	10.0109	12.2197	11.9069	3
F4W7Z8	F4W7Z8_ACREC	Glycine N-methyltransferase	G5I_01575	11.6784	12.5356	12.6998	12.2518	13.1286	12.4413	13.323	12.4838	13.2215	13.0755	12.9673	12.8452	14.9001	13.7498	13.4781	14.8776	12
F4W801	F4W801_ACREC	Glutaredoxin-related protein 5	G5I_01578	14.0553	13.2796	13.7944	13.8661	13.791	13.9511	13.9758	13.8588	14.0636	13.8917	13.6522	14.0035	13.9905	14.1412	13.9075	14.1114	6
F4W805	F4W805_ACREC	Uncharacterized protein	G5I_01582	10.0933	11.0841	10.6668	11.0889	10.8539	10.1789	10.7921	10.6739	10.2815	10.6769	10.1564	10.2218	10.0676	10.0109	9.7316	10.062	3
F4W807	F4W807_ACREC	Putative 39S ribosomal protein L49, mitochondrial	G5I_01584	11.9702	11.4135	11.9372	11.7655	12.3598	12.301	11.9196	11.5991	12.3042	11.9751	12.0651	11.8816	12.18	10.9373	12.0158	11.6697	5
F4W808	F4W808_ACREC	Elongation factor 1-gamma	G5I_01585	13.7917	13.5675	14.0719	14.1058	14.0405	14.0063	14.0445	13.9931	13.9464	14.0297	13.9128	14.0415	13.7466	13.8675	13.783	13.471	29
F4W809	F4W809_ACREC	Sorting nexin	G5I_01586	12.2158	11.6594	12.2979	12.3623	12.1482	12.2458	12.1984	12.1222	12.2128	12.2164	12.168	12.1938	12.1738	12.1259	12.1729	12.2395	18
F4W811	F4W811_ACREC	Leucine-rich repeats and immunoglobulin-like domains protein 1	G5I_01588	10.1045	10.532	10.0325	10.2307	9.70823	10.1789	9.79876	10.0024	10.0634	9.4875	9.76687	9.87416	9.79213	10.0109	9.7316	10.062	1
F4W814	F4W814_ACREC	30S ribosomal protein S11, chloroplastic	G5I_01591	11.6353	11.9769	11.6139	11.728	11.8919	11.9051	11.8677	11.8296	11.9172	11.9616	11.844	11.9307	11.9703	11.7064	11.7361	11.8049	7
F4W820	F4W820_ACREC	28S ribosomal protein S17, mitochondrial	G5I_01597	11.8037	10.1417	11.6314	11.1956	11.252	11.3493	11.7591	10.7784	10.0634	12.2001	12.0387	11.1749	11.5923	10.5753	11.9899	11.629	6
F4W823	F4W823_ACREC	Putative 28S ribosomal protein S6, mitochondrial	G5I_01600	12.1475	11.8597	12.4217	12.1586	12.3243	12.321	12.3321	12.2519	12.5289	12.5559	12.2803	12.1963	12.3175	12.1838	12.3171	12.135	4
F4W824	F4W824_ACREC	Calponin	G5I_01601	14.0802	13.969	14.0557	14.0566	13.979	13.8483	14.1263	13.8326	13.8155	14.1957	14.2158	14.0288	14.1761	14.2345	14.1599	14.2235	16
F4W825	F4W825_ACREC	Dystrophin, isoforms A/C/F/G/H	G5I_01602	12.613	12.8952	12.4788	12.4463	12.3809	12.4961	12.4485	12.4491	12.166	12.3377	12.3194	12.3418	11.9794	12.1348	12.2737	12.1318	10
F4W828	F4W828_ACREC	Dystrophin, isoform D	G5I_01605	11.9447	12.4942	12.2521	12.2157	12.3263	11.9077	12.28	11.9033	11.8416	12.0043	12.0906	11.9948	12.0144	11.9571	11.8621	11.791	2
F4W829	F4W829_ACREC	Dystrophin, isoform D (Fragment)	G5I_01606	9.76925	10.44	10.4739	9.68688	10.1996	10.1789	9.91474	9.78426	11.1063	10.2982	10.4391	10.3916	11.0264	10.857	11.8026	10.062	1
F4W837	F4W837_ACREC	Dystrophin	G5I_01614	11.8317	11.8573	11.8069	11.7815	11.889	11.8585	11.8233	11.8362	11.9296	11.7784	11.7711	11.9766	11.7271	11.8381	11.7579	11.6833	31
F4W838	F4W838_ACREC	Nucleolar protein 10 (Fragment)	G5I_01615	11.0731	12.4298	11.6315	10.8274	12.1373	12.5198	12.169	11.701	12.0262	12.1093	12.1243	12.1407	11.6348	11.0739	11.8294	11.9189	3
F4W841	F4W841_ACREC	60S ribosomal protein L13a	G5I_01618	14.5741	14.7735	14.8611	14.5571	14.7739	14.6904	14.5854	13.663	13.5329	14.5178	14.4088	13.8016	13.8935	14.0657	14.1477	14.1599	11
F4W844	F4W844_ACREC	Putative regulator of nonsense transcripts 1	G5I_01621	11.7288	11.8631	11.8971	11.8944	11.8013	11.8036	11.7985	11.8452	11.6435	11.8116	11.8296	11.6917	11.3897	11.5271	11.5538	11.5043	16
F4W848	F4W848_ACREC	Neuroligin-4, X-linked	G5I_01625	12.0496	11.7842	11.8971	11.9047	11.9986	11.9685	11.7641	11.5011	11.5598	11.5784	11.7007	11.6263	11.4595	11.5747	11.4019	11.7039	11
F4W850	F4W850_ACREC	Cullin-3	G5I_01627	11.5005	11.7115	11.4634	11.4261	11.3278	11.4668	11.0961	11.3355	11.479	11.1156	11.0355	11.4564	11.4226	11.4693	11.1883	10.9127	10
F4W851	F4W851_ACREC	Ubiquitin-conjugating enzyme E2 L3	G5I_01628	12.14	11.8581	12.5682	12.9422	12.7834	12.3679	12.9451	12.9416	12.7367	13.0077	12.9941	12.716	12.8292	12.528	12.5212	12.2955	5
F4W853	F4W853_ACREC	Nuclear pore complex protein Nup205	G5I_01630	10.0933	10.1417	11.3272	12.4362	10.8714	10.1789	12.6564	13.0393	12.7199	13.1591	10.8826	11.3398	12.5529	13.4821	9.7316	10.062	3
F4W854	F4W854_ACREC	dolichyl-diphosphooligosaccharide--protein glycotransferase	G5I_01631	12.6538	13.1498	12.8124	12.6037	12.7147	12.6622	12.5733	12.6258	12.6854	12.5481	12.4424	12.7073	12.2666	12.3021	12.5687	12.0366	8
F4W855	F4W855_ACREC	Tyrosine-protein phosphatase non-receptor type 23	G5I_01632	10.8352	10.8049	10.8459	10.8814	11.0955	10.9487	11.0051	10.7457	10.9905	10.9214	10.8287	10.9095	10.8595	10.8602	10.8249	10.7106	6
F4W856	F4W856_ACREC	Integrin beta	G5I_01633	10.0933	10.1417	9.89746	9.68688	9.72227	11.7055	11.4943	9.78426	10.0634	11.2549	9.59062	11.6094	9.79213	10.0109	11.4785	11.5258	2
F4W860	F4W860_ACREC	Leucine-rich repeat and calponin-like proteiny domain-containing protein 3	G5I_01637	10.4978	10.1417	9.89415	10.437	10.4014	10.4211	10.1491	9.78426	10.0634	10.6829	10.5839	10.0253	9.79213	10.0109	9.7316	10.062	2
F4W861	F4W861_ACREC	Elongation factor G, mitochondrial	G5I_01638	11.653	12.0449	11.87	11.8124	12.1159	11.6878	11.933	11.9813	11.9563	11.8272	11.4507	11.4895	11.3057	11.3417	11.1523	11.2294	18
F4W864	F4W864_ACREC	Hepatoma-derived growth factor	G5I_01641	11.6424	11.6143	11.3951	11.7201	11.7079	11.5849	11.6552	11.4669	11.5715	11.4074	11.6101	11.5019	11.1736	11.1077	11.0822	11.5037	10
F4W871	F4W871_ACREC	Protein FAM109A	G5I_01650	10.0933	10.1417	9.89746	9.68688	9.72227	10.1789	9.64558	9.78426	10.0634	9.3554	9.59062	9.52782	9.79213	10.0109	9.7316	10.062	1
F4W873	F4W873_ACREC	Ribosomal protein S6 kinase beta-1	G5I_01652	12.0373	12.0542	12.078	12.2946	12.2557	12.1709	12.3693	12.134	11.9648	12.1632	12.0968	12.0177	11.7544	11.7384	11.9012	11.7345	4
F4W874	F4W874_ACREC	Protoheme IX farnesyltransferase, mitochondrial	G5I_01654	10.0933	10.5974	10.8761	11.4835	11.5553	10.1789	11.2153	11.5851	11.5288	11.5453	12.0659	11.671	11.6985	10.7781	11.2024	10.3863	1
F4W877	F4W877_ACREC	protein O-GlcNAc transferase	G5I_01657	11.5721	11.6189	11.7948	11.8238	11.762	11.7055	11.7869	11.9458	11.7712	11.8221	11.6802	11.6626	11.5661	11.7482	11.5342	11.5162	11
F4W878	F4W878_ACREC	NADH dehydrogenase [ubiquinone] iron-sulfur protein 8, mitochondrial	G5I_01658	12.8437	13.3027	13.0452	13.0219	13.4338	13.3453	13.2364	13.2683	13.5701	13.4503	13.5186	13.5559	13.8676	13.8443	14.0164	13.75	9
F4W881	F4W881_ACREC	Cysteine protease	G5I_01661	10.0933	10.1417	9.89746	10.6883	10.3126	10.1789	10.7381	10.7947	10.3652	10.8103	10.7289	11.0245	10.79	10.0109	9.7316	10.062	2
F4W882	F4W882_ACREC	Arginase	G5I_01662	11.5028	12.5372	12.519	11.8973	12.4651	12.3748	12.2672	11.9671	12.632	11.9939	12.3404	12.7898	13.53	13.3551	12.9626	13.1629	9
F4W888	F4W888_ACREC	Cell division protein kinase 10	G5I_01669	13.2031	12.7709	13.2142	13.2444	13.0228	13.0682	13.0158	13.0691	12.8574	12.6669	12.6925	12.7701	12.5764	12.5188	12.4299	12.5106	16
F4W890	F4W890_ACREC	Uncharacterized protein C14orf119	G5I_01671	12.4522	12.35	12.3844	12.4007	12.5737	12.1277	12.0968	12.0993	12.4445	12.2747	12.2557	12.4519	12.0531	12.1043	12.0611	11.8685	5
F4W892	F4W892_ACREC	Proteasome activator complex subunit 4	G5I_01673	11.5627	11.5193	11.6859	11.5074	11.5956	11.642	11.6289	11.5972	11.7141	11.3302	11.137	11.6862	11.4585	11.3735	11.2298	11.4722	25
F4W893	F4W893_ACREC	Myotubularin-related protein 10-B	G5I_01674	10.0933	11.0241	10.2623	10.3569	11.4137	10.1789	10.5561	9.78426	10.0634	10.241	10.3346	9.87416	9.79213	10.0109	10.7467	10.062	2
F4W894	F4W894_ACREC	Protein jagunal	G5I_01675	10.0933	9.95815	9.68504	10.2087	9.86331	10.1789	10.0274	9.78426	9.57794	10.461	10.5094	9.9672	10.0928	10.0109	10.3367	10.062	2
F4W8A0	F4W8A0_ACREC	WD repeat and FYVE domain-containing protein 2	G5I_01681	12.8805	12.5567	12.1519	12.2502	12.2625	12.2291	11.9959	12.1009	11.9905	11.9632	11.9071	12.0826	11.9855	12.1956	12.0855	12.1692	11
F4W8A1	F4W8A1_ACREC	Myosin-VIIa	G5I_01682	11.5174	11.9482	11.6052	11.5592	11.514	11.5741	11.5488	11.6779	11.5797	11.3444	11.2133	11.5273	11.2164	11.4712	11.4557	11.4525	14
F4W8A5	F4W8A5_ACREC	Nucleolysin TIAR	G5I_01686	12.5317	12.3279	12.4425	12.261	12.2588	12.2766	12.5133	11.8772	12.1111	12.8065	12.7577	11.9877	12.075	12.0951	12.3527	12.1005	7
F4W8A6	F4W8A6_ACREC	Alpha-mannosidase	G5I_01687	11.8646	11.8957	11.9143	12.0355	12.0948	11.9991	11.8735	11.8819	11.5912	11.4784	11.5535	11.7429	11.3779	11.6088	11.353	11.4225	10
F4W8A7	F4W8A7_ACREC	CSN12-like protein (Fragment)	G5I_01688	10.97	10.0401	10.913	10.7926	10.4958	10.931	10.6183	10.7695	10.6468	10.4937	10.3578	10.4605	10.3356	10.1209	9.94056	10.4134	2
F4W8A9	F4W8A9_ACREC	Chitin-binding type-2 domain-containing protein	G5I_01690	13.8084	13.6765	13.4914	13.5977	12.9581	13.3602	12.759	13.1116	12.1105	11.9361	12.0606	12.0675	10.6259	11.185	11.3873	9.5889	16
F4W8C6	F4W8C6_ACREC	Glycine cleavage system P protein	G5I_01707	11.4131	11.1557	11.5867	11.805	11.7794	11.9425	11.7904	11.7754	11.7107	11.5461	11.5592	11.7679	12.1129	12.176	11.538	11.8202	16
F4W8C7	F4W8C7_ACREC	RuvB-like helicase	G5I_01708	12.8419	12.8365	12.6298	12.4465	12.3094	12.4545	12.2434	11.8732	12.0888	12.3533	12.414	12.09	12.0391	12.2516	12.3543	12.3752	10
F4W8C9	F4W8C9_ACREC	Nuclear pore complex protein Nup160-like protein	G5I_01710	10.8256	10.8028	10.6857	10.9457	10.6495	10.9354	10.6042	10.8082	10.7889	10.4297	10.4408	10.6411	10.5809	10.2703	10.4231	10.2636	7
F4W8D2	F4W8D2_ACREC	Regucalcin (Fragment)	G5I_01713	14.2286	14.0083	14.1898	14.5483	14.9688	14.8711	14.8213	14.6918	14.4496	13.8356	14.3171	15.2344	15.4266	15.9143	15.4678	15.684	14
F4W8D3	F4W8D3_ACREC	Protein transport protein Sec61 subunit alpha isoform 2	G5I_01714	13.4241	12.8498	14.0556	13.7967	13.5186	13.7751	13.7244	14.0648	13.797	13.4522	13.4043	13.7569	13.4166	13.6281	13.3687	13.4261	6
F4W8D6	F4W8D6_ACREC	Histone-lysine N-methyltransferase MLL5	G5I_01717	10.0933	10.1417	9.89746	11.1547	9.72227	10.5948	10.4098	10.4751	10.7881	10.5765	10.2361	9.87416	9.79213	10.8527	9.7316	10.062	2
F4W8D7	F4W8D7_ACREC	N-acyl-aliphatic-L-amino acid amidohydrolase	G5I_01718	14.1517	14.1064	14.327	14.2948	14.4287	14.1832	14.3629	14.2175	14.2097	13.8821	13.8591	14.3639	14.425	14.2166	13.9109	14.3448	25
F4W8D9	F4W8D9_ACREC	Nuclear pore protein	G5I_01720	11.9443	12.0162	11.5205	11.6932	11.7539	11.7068	11.6151	11.5158	11.496	11.5569	11.51	11.5122	11.4682	11.4976	11.4023	11.5266	14
F4W8E8	F4W8E8_ACREC	Cortactin-binding protein-2 N-terminal domain-containing protein	G5I_01729	11.0114	10.54	10.4871	9.74926	9.59958	10.032	9.7371	10.0409	10.0634	10.3234	10.5313	9.87416	10.0796	10.0109	10.0853	10.1667	7
F4W8E9	F4W8E9_ACREC	TLDc domain-containing protein	G5I_01730	12.3563	12.3989	12.2772	12.1733	12.1569	12.1709	12.1129	11.9404	12.2092	12.2594	12.1231	12.2462	11.9989	12.398	12.179	12.3244	4
F4W8F3	F4W8F3_ACREC	C-type lectin domain-containing protein	G5I_01734	15.73	16.0525	15.3986	15.4649	15.2667	15.4227	14.6302	15.0927	14.4901	14.0946	14.196	14.4653	13.1115	13.7018	13.4152	13.6493	6
F4W8F4	F4W8F4_ACREC	TAR DNA-binding protein 43	G5I_01735	12.7491	12.4314	12.5537	12.7281	12.6326	12.4308	12.6727	12.5361	12.4184	12.8026	12.6392	12.4759	12.3163	12.0228	12.4344	12.1945	13
F4W8F6	F4W8F6_ACREC	Thioredoxin, mitochondrial	G5I_01737	9.97033	10.1066	9.56749	10.457	10.5708	10.6607	10.6017	10.5417	10.2574	10.3932	10.6781	10.1261	9.84835	9.66384	9.8782	10.0313	2
F4W8F9	F4W8F9_ACREC	tRNA-nucleotidyltransferase 1, mitochondrial	G5I_01740	11.6186	11.7744	11.5408	11.5878	11.3959	11.6458	11.4381	11.3675	11.7161	11.2593	10.9869	11.5013	11.3762	11.5916	11.5333	11.4809	6
F4W8G1	F4W8G1_ACREC	40S ribosomal protein S13	G5I_01742	13.6655	13.7655	14.2184	14.1039	14.3895	13.9644	14.1614	14.0357	13.6194	14.0428	13.8326	13.8968	13.7347	13.8246	13.472	13.222	10
F4W8G2	F4W8G2_ACREC	MH2 domain-containing protein	G5I_01743	10.0933	10.1417	10.9474	10.726	9.72227	10.1789	11.6932	9.78426	10.0634	11.8493	11.8944	10.8111	9.79213	10.0109	10.7014	10.062	2
F4W8G4	F4W8G4_ACREC	Sepiapterin reductase	G5I_01745	13.1195	13.2461	13.2483	13.2608	13.5646	13.3733	13.4235	13.3711	13.5408	13.3246	13.2552	13.3574	13.8244	13.2994	13.432	13.3317	6
F4W8G5	F4W8G5_ACREC	Uncharacterized protein	G5I_01746	10.0933	11.0043	9.89746	9.68688	9.72227	10.1789	9.64558	9.78426	10.0634	9.92456	10.6609	9.87416	9.79213	10.0109	9.7316	10.062	1
F4W8G6	F4W8G6_ACREC	Vesicle-fusing ATPase	G5I_01747	12.8738	12.6925	12.9342	12.9734	13.0498	12.8377	12.916	12.77	13.0025	12.9954	13.0892	12.9145	13.0016	12.8747	13.0636	12.9841	34
F4W8G7	F4W8G7_ACREC	40S ribosomal protein S13	G5I_01748	10.0933	10.1417	9.89746	11.1993	12.0687	10.1789	11.8429	10.3215	11.8987	9.4875	9.59062	10.5543	11.9495	10.0109	9.7316	10.062	1
F4W8H1	F4W8H1_ACREC	Protein SCO1-like protein, mitochondrial	G5I_01752	13.3122	13.0402	13.8211	13.6919	13.6287	13.736	13.7525	13.8342	13.7386	13.6255	13.606	13.8417	13.747	14.0282	13.7799	13.7878	6
F4W8H7	F4W8H7_ACREC	Uncharacterized protein	G5I_01758	10.0933	10.1417	10.9208	10.8733	10.9268	10.8918	11.8581	11.1731	11.2215	9.4875	9.59062	9.87416	11.6417	11.0712	9.7316	10.062	2
F4W8H9	F4W8H9_ACREC	N-acetyltransferase domain-containing protein	G5I_01760	11.918	10.1417	11.4649	11.6668	11.5893	11.6248	11.5017	12.1502	11.672	11.3736	11.6505	11.7421	11.4012	11.922	11.6191	11.5156	3
F4W8I3	F4W8I3_ACREC	Transcriptional repressor protein YY1	G5I_01764	10.0933	12.0183	11.2939	10.161	11.1177	10.1789	10.6779	10.0276	10.5761	10.7861	10.7826	9.87416	9.79213	10.0109	9.7316	10.062	1
F4W8I6	F4W8I6_ACREC	L antigen family member 3	G5I_01767	11.743	11.8069	11.7175	12.0407	11.7086	11.7037	11.6484	11.9525	11.5506	11.5239	11.3584	11.7122	11.308	11.3949	11.3179	11.4536	4
F4W8I9	F4W8I9_ACREC	Citrate synthase (Fragment)	G5I_01770	14.4148	14.4913	14.9706	14.7764	15.1463	15.0994	15.1802	14.7445	15.449	15.3718	15.1162	15.4563	15.8334	15.7847	16.056	15.5276	31
F4W8J0	F4W8J0_ACREC	ADP-ribosylation factor-like protein 5B	G5I_01771	10.0933	11.4034	12.6065	9.68688	11.2493	11.5518	11.488	9.78426	11.175	9.4875	9.59062	11.3146	13.3098	11.3197	10.9503	10.062	2
F4W8J1	F4W8J1_ACREC	6-phosphogluconate dehydrogenase, decarboxylating	G5I_01772	13.6997	13.4654	13.8689	14.0726	14.2013	14.132	14.1544	14.4257	14.2636	13.7839	13.5994	14.4565	14.4819	14.7406	14.2541	14.3763	18
F4W8J2	F4W8J2_ACREC	RNA-binding protein 45	G5I_01773	11.5463	11.5152	11.472	11.3212	11.5121	11.5234	11.2469	11.3089	11.7233	11.114	11.1231	11.4724	11.1649	11.1336	11.4045	11.1882	10
F4W8J4	F4W8J4_ACREC	FAM21/CAPZIP domain-containing protein	G5I_01775	11.7334	11.5422	11.5603	11.3175	11.3355	11.1827	11.3234	11.3779	11.4333	11.4312	11.4039	11.3417	11.4594	11.5768	11.5911	11.2703	4
F4W8J5	F4W8J5_ACREC	Periodic tryptophan protein 1-like protein	G5I_01776	10.2986	10.3637	10.779	10.379	10.2787	10.8163	10.3668	10.6705	10.0634	10.4388	10.4267	10.2829	10.1529	10.6525	10.672	10.5843	4
F4W8J6	F4W8J6_ACREC	Hydroxymethylglutaryl-CoA lyase, mitochondrial	G5I_01777	11.9811	11.5859	12.0441	12.1709	12.1768	12.0754	12.2325	12.0163	12.029	11.9996	11.9533	11.8614	12.2963	12.2131	12.0715	12.3307	7
F4W8K0	F4W8K0_ACREC	Repressor of RNA polymerase III transcription MAF1 homolog	G5I_01781	10.0933	11.1987	11.1864	12.1587	10.8694	10.1789	11.1734	11.1533	11.4017	12.5151	10.9767	9.87416	9.79213	11.1823	11.3229	10.062	1
F4W8K2	F4W8K2_ACREC	Adenosylhomocysteinase	G5I_01783	14.2187	13.8823	14.198	14.3144	14.4953	14.2272	14.2901	14.137	14.0471	14.013	13.9529	14.0665	14.1625	14.1549	14.0222	13.9195	21
F4W8K9	F4W8K9_ACREC	Angio-associated migratory cell protein	G5I_01790	11.6111	11.6305	11.7462	11.7718	11.9674	11.486	11.7049	11.4955	11.5522	11.8893	11.7233	11.4	11.7893	11.6696	11.5783	11.4955	6
F4W8L0	F4W8L0_ACREC	Thioredoxin-related transmembrane protein 2-like protein	G5I_01791	11.7777	11.1096	12.1415	11.8762	11.9707	11.8381	11.9378	11.2832	11.2064	11.8836	11.5932	11.5806	11.5712	11.5254	11.7519	11.6158	5
F4W8L1	F4W8L1_ACREC	N(4)-(Beta-N-acetylglucosaminyl)-L-asparaginase	G5I_01792	14.3992	14.8624	12.5064	13.1904	14.0785	14.216	12.524	11.8366	12.295	12.0323	10.7855	10.8263	10.4518	13.003	12.0336	12.8055	4
F4W8L4	F4W8L4_ACREC	5'-3' exoribonuclease 1	G5I_01795	11.0672	11.2515	10.8009	11.066	11.1276	11.1155	11.0384	11.0714	11.0667	10.9833	10.9392	10.9326	10.7894	10.8786	10.9897	10.7968	9
F4W8L6	F4W8L6_ACREC	Cytochrome P450 6j1	G5I_01797	11.7798	12.3186	12.8972	12.2565	12.5603	12.9497	12.4369	12.4854	13.4377	12.3612	12.4047	13.0814	14.0017	13.615	13.3911	14.3312	4
F4W8L7	F4W8L7_ACREC	Putative cytochrome P450 6a14	G5I_01798	10.0933	11.2601	10.8651	10.8683	11.8021	10.7501	11.751	11.3844	12.1432	11.7908	11.8799	11.8613	12.5513	11.8894	11.9902	12.0261	4
F4W8L8	F4W8L8_ACREC	Cytochrome P450 6j1	G5I_01799	11.9641	11.9947	12.244	11.9617	12.7177	12.8393	12.8496	12.6736	13.578	13.249	13.1721	13.3618	14.0675	13.9067	14.0458	13.8343	18
F4W8M0	F4W8M0_ACREC	Cytochrome P450 9e2	G5I_01801	10.7537	11.4155	11.367	11.3828	12.2512	12.124	12.4997	12.4226	12.9684	12.4711	12.5494	13.2047	14.5896	14.043	13.6802	14.3296	22
F4W8M2	F4W8M2_ACREC	40S ribosomal protein S7	G5I_01803	12.4521	14.0035	14.9638	14.6756	14.8324	10.1789	14.7045	14.0535	14.1857	14.6805	14.6731	14.3653	14.2636	14.5627	14.5056	14.1097	3
F4W8M3	F4W8M3_ACREC	Uncharacterized protein C1orf50-like protein	G5I_01804	11.5928	10.8352	11.445	11.5767	11.2907	11.1051	11.3859	11.4869	11.368	11.6347	11.5661	11.3856	11.3559	10.6983	11.367	11.4517	5
F4W8M4	F4W8M4_ACREC	DnaJ-like protein subfamily C member 11	G5I_01805	12.2279	12.4382	12.0753	11.9707	12.0333	12.1456	12.0865	12.2849	12.1886	11.9511	11.9599	12.1419	12.211	12.1876	12.0839	12.2428	6
F4W8M5	F4W8M5_ACREC	Uncharacterized protein KIAA0528-like protein	G5I_01806	10.0933	10.1417	10.1535	9.76667	9.79607	9.79292	10.2007	9.83015	10.0634	10.2403	9.90759	9.86756	9.79213	9.9207	10.1673	9.8736	1
F4W8M7	F4W8M7_ACREC	Acyl-CoA synthetase short-chain family member 3, mitochondrial (Fragment)	G5I_01808	12.1889	12.0296	11.3457	11.7911	11.8074	11.6009	12.1417	11.517	11.5426	9.4875	9.59062	11.4812	11.1085	10.5704	9.7316	10.3918	4
F4W8M8	F4W8M8_ACREC	Eukaryotic peptide chain release factor GTP-binding subunit	G5I_01809	12.836	12.7266	12.8606	12.7436	12.7526	12.7488	12.6535	12.685	12.6572	12.702	12.4653	12.6551	12.4252	12.5419	12.5834	12.5595	27
F4W8N0	F4W8N0_ACREC	Exocyst complex component 8	G5I_01811	11.8165	12.2401	11.6565	11.5169	11.6521	11.7978	11.6415	11.4416	11.6471	11.5697	11.4744	11.5243	11.6189	11.9708	11.9518	11.6126	3
F4W8N1	F4W8N1_ACREC	Proteasome subunit alpha type-4	G5I_01812	13.492	12.9557	13.6493	13.5826	13.4294	13.5598	13.6754	13.3787	13.5117	13.4354	13.3943	13.5514	13.5638	13.5524	13.4694	13.4328	12
F4W8N2	F4W8N2_ACREC	C2H2-type domain-containing protein	G5I_01813	11.2524	10.1417	9.89746	10.0819	9.72227	11.2706	9.64558	9.78426	10.0634	9.4875	9.59062	9.87416	9.79213	10.0109	9.7316	10.062	2
F4W8N4	F4W8N4_ACREC	Eukaryotic translation initiation factor 3 subunit J	G5I_01815	13.535	12.8579	13.4483	13.5532	13.5549	13.5734	13.5724	13.455	13.3809	13.5161	13.7157	13.2407	13.2355	13.2534	13.1927	13.0415	8
F4W8N9	F4W8N9_ACREC	Myosin-1	G5I_01820	14.7454	13.3386	14.5322	13.3068	13.7454	14.5386	11.0447	11.9222	14.5839	10.7724	9.59062	14.6405	12.1239	15.0966	14.6206	15.0688	1
F4W8P0	F4W8P0_ACREC	Uncharacterized protein	G5I_01821	10.0933	10.1417	9.89746	9.68688	9.72227	10.1789	9.64558	9.78426	10.0634	8.70262	9.1551	8.56794	9.299	10.0109	9.05339	10.062	1
F4W8P2	F4W8P2_ACREC	Cytochrome c oxidase assembly protein COX20, mitochondrial	G5I_01823	12.4853	10.1417	9.89746	11.9402	12.6634	10.1789	12.4054	10.9051	13.1308	12.7903	12.5544	12.7856	11.5071	14.1879	13.2515	10.062	1
F4W8P4	F4W8P4_ACREC	type I protein arginine methyltransferase	G5I_01825	10.0933	8.74273	8.76211	8.76133	9.0086	10.1789	8.8905	9.78426	10.0634	9.1705	8.92462	8.83246	9.11228	10.0109	9.7316	10.062	1
F4W8P8	F4W8P8_ACREC	Amino acid transporter	G5I_01829	10.0933	10.1417	9.89746	9.68688	9.72227	10.1789	9.64558	9.78426	10.0634	9.4875	12.5102	9.87416	9.79213	10.0109	9.7316	10.062	1
F4W8Q1	F4W8Q1_ACREC	Single-stranded DNA-binding protein 3	G5I_01832	12.2606	10.9619	12.4003	12.369	12.1192	11.0215	11.7545	11.6534	11.0018	11.7412	11.7607	11.0282	10.2655	12.224	11.1535	10.7694	2
F4W8Q3	F4W8Q3_ACREC	Sorbin and SH3 domain-containing protein 1	G5I_01835	12.4469	12.6212	12.513	12.5326	12.8307	12.7713	12.7625	12.7988	12.8266	12.7911	13.0756	13.0925	13.2546	13.2477	13.3013	13.309	18
F4W8Q4	F4W8Q4_ACREC	SoHo domain-containing protein	G5I_01836	11.9526	11.979	11.8191	11.7669	12.079	11.9043	12.1034	11.8736	12.0705	12.3616	12.5748	12.2689	12.2736	12.2235	12.6521	12.3561	37
F4W8Q5	F4W8Q5_ACREC	PDZ domain-containing protein	G5I_01837	10.6412	11.852	11.2962	11.6775	11.8216	10.7806	11.7239	11.8936	11.7418	12.0431	12.3209	11.6128	12.0893	11.7785	11.7367	11.5301	3
F4W8Q7	F4W8Q7_ACREC	Pseudouridylate synthase 7-like protein	G5I_01839	11.1675	11.4839	10.7274	11.3164	11.5715	10.7889	11.2988	11.2365	10.5074	11.4782	11.3225	11.2369	11.4743	10.0109	11.045	10.062	6
F4W8Q8	F4W8Q8_ACREC	Eukaryotic translation initiation factor 3 subunit K	G5I_01840	13.2992	13.0019	13.4385	13.361	13.2653	13.2809	13.155	13.2907	12.9583	13.0452	12.7015	12.9645	12.8371	12.7588	12.759	12.4874	8
F4W8Q9	F4W8Q9_ACREC	PHD finger-like domain-containing protein 5A	G5I_01841	12.1538	12.0163	11.97	11.9652	11.8724	11.8985	11.8975	11.7862	11.9466	11.7984	11.7433	11.8107	11.7259	11.8087	11.8095	12.0979	5
F4W8R1	F4W8R1_ACREC	tRNA modification GTPase GTPBP3, mitochondrial	G5I_01843	11.5693	12.0724	11.4146	11.2786	11.1886	11.3814	11.2346	11.5613	11.4257	10.8206	11.0139	10.6181	11.1387	10.0109	10.9685	10.062	2
F4W8R2	F4W8R2_ACREC	Interferon-inducible double stranded RNA-dependent protein kinase activator A	G5I_01844	12.7652	12.1503	12.7174	12.5016	12.3534	12.569	12.4619	11.9977	12.2314	12.5089	12.5956	12.2662	12.2192	12.282	12.3445	12.3952	12
F4W8R5	F4W8R5_ACREC	Glutamate-gated chloride channel	G5I_01847	11.9392	11.6635	10.7917	11.5555	12.0711	11.1195	12.2052	12.0856	12.4139	12.6434	12.7605	12.2109	12.6803	12.3666	13.0276	12.5308	2
F4W8R9	F4W8R9_ACREC	fructose-bisphosphatase	G5I_01851	12.4794	12.6855	12.9527	12.9528	12.8788	12.925	12.9352	13.0544	13.1573	13.1947	13.2235	13.652	14.7627	14.3049	14.189	14.5617	13
F4W8S0	F4W8S0_ACREC	Septin	G5I_01852	11.0373	10.1417	10.8266	10.7463	10.8112	10.1789	10.7267	10.1209	10.0634	11.2594	11.1377	10.3203	10.4285	10.0109	10.5836	10.062	3
F4W8S2	F4W8S2_ACREC	Activator of 90 kDa heat shock protein ATPase-like protein 1	G5I_01854	12.1236	11.7733	12.0353	11.9587	11.8493	12.0141	11.8661	11.9881	11.5988	11.6809	11.5809	11.8422	11.3649	11.8957	11.5088	11.7457	7
F4W8W3	F4W8W3_ACREC	UDP-glucuronate decarboxylase	G5I_01905	10.7064	10.1417	9.89746	9.68688	9.72227	10.1789	10.1829	9.78426	10.0634	10.4444	9.59062	9.87416	9.79213	10.0109	9.7316	10.062	2
F4W8W4	F4W8W4_ACREC	Tripeptidyl-peptidase 2	G5I_01906	12.8741	12.6392	13.0596	13.021	13.1512	13.0398	13.101	13.0508	13.0235	13.0175	12.8359	13.0118	12.8936	12.9112	12.7574	12.6855	44
F4W8W5	F4W8W5_ACREC	Defective in cullin neddylation protein	G5I_01907	10.0933	10.1417	9.89746	11.491	11.7799	10.1789	12.0088	12.191	10.0634	11.7632	11.5283	10.9542	11.5438	10.0109	12.9756	10.062	2
F4W8W9	F4W8W9_ACREC	WW domain-binding protein 11	G5I_01911	11.1456	11.4686	11.0651	11.0732	11.0651	10.9396	11.0022	11.1526	10.9609	10.82	10.9833	10.8941	11.2568	10.6894	11.0536	10.2396	6
F4W8X1	F4W8X1_ACREC	Double-stranded RNA-specific editase 1	G5I_01913	13.1909	12.4487	13.1432	12.6674	12.5613	12.7015	12.4762	11.9724	12.2551	12.7704	12.8242	12.4059	12.0468	12.2269	12.684	12.5876	7
F4W8X3	F4W8X3_ACREC	Bifunctional coenzyme A synthase	G5I_01915	11.0775	11.3568	11.3282	11.3828	11.6725	10.9757	11.4969	11.7227	11.9463	11.1462	11.0598	11.5467	11.8576	11.9193	11.3289	11.6022	8
F4W8X4	F4W8X4_ACREC	WD repeat-containing protein 36	G5I_01916	10.0933	10.1417	9.89746	10.0049	9.72227	10.1789	10.004	9.78426	10.0224	10.4163	10.4861	9.87416	9.79213	10.0109	9.7316	10.062	1
F4W8X5	F4W8X5_ACREC	Nucleoporin Ndc1	G5I_01917	10.9479	10.1417	10.5165	10.7247	10.5628	10.9968	10.4652	10.6979	10.6687	10.4115	10.4056	10.7065	10.2869	10.6337	10.1649	10.062	3
F4W8Y1	F4W8Y1_ACREC	Structural maintenance of chromosomes protein	G5I_01923	11.1031	11.2431	11.0066	11.0865	11.07	10.9751	11.0812	11.0796	10.913	10.9133	10.8979	10.905	10.8275	10.8494	10.7955	10.8202	15
F4W8Y3	F4W8Y3_ACREC	Fibril-forming collagen alpha chain	G5I_01925	14.0706	13.9101	13.712	13.5295	13.1098	13.3497	13.2845	13.2018	13.7061	13.2612	13.1992	13.1779	11.2662	13.2189	12.9814	11.633	3
F4W8Y4	F4W8Y4_ACREC	Sialin	G5I_01926	12.2873	12.3234	12.4734	12.0498	12.2502	12.2375	12.4828	12.2591	12.5811	12.1905	12.3174	12.3762	12.6571	12.646	12.6951	12.5682	8
F4W8Y5	F4W8Y5_ACREC	Alpha-mannosidase	G5I_01927	14.2181	13.8568	14.0056	14.0721	14.0031	14.2072	13.6694	13.85	13.2899	13.1386	13.175	13.5177	13.3003	13.4252	13.4112	13.4337	26
F4W8Y6	F4W8Y6_ACREC	Uncharacterized protein	G5I_01928	12.7576	12.6928	12.8128	12.6415	13.3225	13.1174	13.0879	12.6556	13.6531	13.8005	13.8954	13.6338	14.0045	14.1476	14.5133	14.033	16
F4W8Y8	F4W8Y8_ACREC	Uncharacterized protein	G5I_01930	11.4531	11.2634	11.2964	11.1041	10.9817	10.9546	11.0218	11.1492	11.1097	11.0638	11.1818	10.9143	10.8622	11.0156	10.9748	11.0751	15
F4W8Y9	F4W8Y9_ACREC	Ankyrin-2	G5I_01931	11.628	12.0349	11.6477	11.5492	11.6795	11.4517	11.4091	11.3399	11.496	11.6034	11.6734	11.435	11.5583	11.3955	11.6506	11.7847	19
F4W902	F4W902_ACREC	Histone H2A (Fragment)	G5I_01948	13.9018	13.6603	13.8878	13.9346	13.604	13.8607	13.9839	13.9099	13.9006	13.002	13.2274	13.8338	13.4194	13.4208	12.8329	13.6192	1
F4W903	F4W903_ACREC	SPARC (Fragment)	G5I_01949	13.3638	12.8907	13.5791	13.0313	13.0978	13.5089	12.4232	12.7602	12.9213	12.4886	12.1285	12.9992	12.5077	12.8946	12.9861	12.6353	7
F4W904	F4W904_ACREC	Ras GTPase-activating protein-binding protein 2	G5I_01950	12.8644	12.7732	12.7259	12.79	12.719	12.5891	12.7781	12.6111	12.4251	12.8546	12.9344	12.623	12.388	12.3466	12.5777	12.4131	18
F4W905	F4W905_ACREC	Ubiquitin carboxyl-terminal hydrolase 1	G5I_01951	10.0933	10.1417	9.89746	10.7979	9.72227	10.1789	9.64558	9.78426	11.4388	12.2479	12.3147	11.2493	9.79213	10.0109	9.7316	10.062	2
F4W912	F4W912_ACREC	RNA helicase	G5I_01958	10.6322	10.4955	10.4462	10.6961	10.9191	10.5766	10.7902	10.3173	10.7743	10.6973	10.6123	10.7978	10.6528	10.9196	10.699	9.97521	4
F4W913	F4W913_ACREC	Serine proteinase stubble	G5I_01959	13.3071	12.8584	12.8603	12.8703	13.3966	13.3348	13.7112	13.4558	13.8149	13.8526	13.8845	13.8792	14.651	14.3904	14.4126	14.2033	19
F4W924	F4W924_ACREC	Conserved oligomeric Golgi complex subunit 7	G5I_01970	10.6885	10.6725	10.7466	10.9164	10.637	11.0087	10.9509	11.3345	10.2818	11.089	11.0351	11.1503	10.9679	10.0109	11.041	10.062	3
F4W925	F4W925_ACREC	Receptor expression-enhancing protein 1	G5I_01971	10.8976	11.5682	11.545	11.7727	11.6913	11.3786	11.8366	11.733	11.5314	12.1411	11.9913	11.9163	11.6497	11.9484	12.0922	11.641	7
F4W939	F4W939_ACREC	Lysine-specific demethylase 3B (Fragment)	G5I_01986	10.0933	10.6351	10.9823	10.2888	10.3477	10.5062	10.1866	10.4169	10.3437	9.96716	9.94495	10.3014	10.2469	10.7149	9.7316	10.5622	4
F4W941	F4W941_ACREC	Tyrosine-protein phosphatase non-receptor type 9	G5I_01988	10.3492	10.9157	10.9437	10.844	10.6013	10.655	10.7136	10.6079	10.6484	10.5802	10.6169	10.3526	10.459	10.0109	10.2315	10.1206	4
F4W944	F4W944_ACREC	Peroxisomal membrane protein 11C	G5I_01991	11.6021	10.1417	12.145	12.0638	9.72227	11.9506	12.0095	11.3428	11.963	12.088	11.7973	11.9542	12.1876	10.0109	12.1563	12.213	2
F4W946	F4W946_ACREC	Putative RNA-binding protein orb2	G5I_01993	12.1605	12.1326	12.4172	12.0261	12.3208	12.1659	11.7471	11.6044	11.6032	12.1026	11.9622	11.6577	11.6356	11.7091	11.9062	12.0383	4
F4W950	F4W950_ACREC	Uncharacterized protein	G5I_01997	10.0933	10.1417	9.89746	11.0432	10.5953	10.1789	11.0532	10.1264	10.4584	10.7366	11.1171	10.0366	9.93374	10.0109	10.1831	10.062	1
F4W951	F4W951_ACREC	Uncharacterized protein	G5I_01998	10.0933	10.1417	9.89746	12.1572	9.72227	10.1789	9.64558	9.78426	10.0634	10.8674	9.59062	11.5902	9.79213	10.0109	9.7316	10.062	1
F4W952	F4W952_ACREC	Charged multivesicular body protein 5	G5I_01999	12.3829	12.2589	11.9272	12.0439	11.9061	11.7115	11.8076	11.923	11.9047	12.0939	11.8619	12.0583	11.7852	11.7374	12.1882	12.1047	6
F4W957	F4W957_ACREC	Transferrin	G5I_02004	14.1221	13.4896	14.1012	13.9054	13.6977	14.0117	14.224	13.8418	14.0831	14.1059	14.4622	14.1539	14.8482	14.2001	14.4552	14.7456	49
F4W960	F4W960_ACREC	Kazal-like domain-containing protein (Fragment)	G5I_02007	14.7451	13.4008	14.5996	14.4772	14.7742	14.6323	14.4856	14.7648	14.87	14.3632	14.5594	15.1486	14.5791	14.8904	15.0168	14.6925	8
F4W963	F4W963_ACREC	Cysteine sulfinic acid decarboxylase	G5I_02010	12.3953	12.7292	12.9982	13.0253	12.7362	12.9452	12.387	12.7865	12.4783	12.3321	11.8775	12.7742	12.6828	12.8787	12.7833	12.862	10
F4W968	F4W968_ACREC	Uncharacterized protein	G5I_02015	14.7789	15.1695	15.1098	14.9078	14.1094	14.7098	13.7172	13.7845	13.4749	13.264	13.2819	13.7474	12.8461	13.5735	13.628	13.594	5
F4W969	F4W969_ACREC	Proclotting enzyme (Fragment)	G5I_02016	12.3293	12.706	12.6233	12.4438	12.4269	12.4471	12.6896	12.3173	12.309	12.4591	12.6788	12.5119	12.5447	12.4032	12.2894	12.2893	14
F4W970	F4W970_ACREC	Atrial natriuretic peptide receptor A	G5I_02017	10.0933	10.1417	9.89746	9.80067	9.72227	10.1789	9.64558	9.78426	10.0634	9.4875	9.59062	9.87416	9.79213	10.0109	9.7316	10.062	1
F4W975	F4W975_ACREC	Fumarylacetoacetate hydrolase domain-containing protein 2	G5I_02022	14.7084	14.4221	14.9653	14.8807	14.8812	14.9333	14.931	14.7088	14.8275	14.7477	14.716	14.7968	15.0818	15.1157	14.7238	14.925	19
F4W977	F4W977_ACREC	MICOS complex subunit MIC60 (Fragment)	G5I_02024	12.7327	12.4409	12.6675	12.6387	12.7906	12.7706	12.8744	12.9475	12.9953	13.1165	13.0302	12.8754	13.1623	12.964	13.2994	13.0488	23
F4W978	F4W978_ACREC	MICOS complex subunit MIC60 (Fragment)	G5I_02025	12.0889	12.3695	12.2103	11.9937	12.2762	12.3489	12.3454	12.0757	12.2137	12.6867	12.6124	12.3364	12.66	12.6187	12.8382	12.6271	10
F4W983	F4W983_ACREC	Sorting nexin-27	G5I_02030	11.7029	11.0219	11.4872	11.7415	11.7435	10.7654	11.6649	11.8306	10.8072	11.5046	11.5668	11.7558	11.5269	10.0109	9.7316	10.98	3
F4W984	F4W984_ACREC	Uncharacterized family 31 glucosidase (Fragment)	G5I_02031	10.0933	10.1417	10.349	10.428	10.5317	10.1789	10.3412	10.7491	10.8051	10.0148	10.0189	11.1901	10.9432	11.6321	10.3473	11.4681	2
F4W985	F4W985_ACREC	Microtubule-associated protein futsch	G5I_02032	12.2932	12.1759	12.2999	12.4265	12.2965	12.1843	12.2547	12.2354	12.1622	12.2856	12.4754	12.0426	12.099	11.9542	12.1977	12.0848	133
F4W989	F4W989_ACREC	Heme oxygenase	G5I_02036	11.6383	11.4215	11.9027	11.8949	11.8755	11.1088	12.0253	11.9022	11.9747	11.9743	11.9027	11.9365	12.0396	11.8262	11.8368	10.062	2
F4W990	F4W990_ACREC	mRNA-decapping enzyme 2	G5I_02037	11.1577	11.1912	12.3163	11.9029	12.1357	11.2723	11.8182	11.9641	11.026	11.8145	11.8959	12.1176	11.9195	11.2589	10.9148	10.062	2
F4W991	F4W991_ACREC	Phosphomevalonate kinase	G5I_02038	11.2633	11.4876	9.89746	9.68688	11.0129	10.1789	10.7626	9.78426	10.0634	11.6538	11.5727	9.87416	9.79213	10.0109	11.8892	11.6126	1
F4W992	F4W992_ACREC	60S ribosomal protein L29	G5I_02039	10.0933	10.1417	9.89746	14.0293	14.2213	10.1789	14.0754	13.6553	11.8016	14.3399	14.3171	13.4662	13.5985	10.0109	11.915	10.062	1
F4W998	F4W998_ACREC	Endoplasmic reticulum metallopeptidase 1	G5I_02046	12.176	12.2256	12.3336	12.4312	12.5457	12.4211	12.4701	12.5831	12.3782	12.148	11.9896	12.2943	12.5244	12.2682	11.97	11.8497	8
F4W999	F4W999_ACREC	Tetratricopeptide repeat protein 1	G5I_02047	12.2622	11.7787	12.3127	12.4872	12.2363	12.3848	12.3559	12.343	12.204	12.4207	12.3473	12.3723	12.2334	12.2735	12.4557	12.264	5
F4W9A3	F4W9A3_ACREC	Membrane-associated progesterone receptor component 2	G5I_02051	12.6985	12.8546	12.8184	13.0918	13.2522	12.9344	13.3188	13.3044	13.1391	13.2684	13.2819	13.3185	13.5469	13.3547	13.1726	13.1752	14
F4W9A5	F4W9A5_ACREC	mRNA export factor	G5I_02053	11.7869	11.8121	11.6768	11.6764	11.7185	11.7707	11.4362	11.3296	11.7359	11.3303	11.3597	11.7229	11.5015	11.4935	11.3794	11.793	9
F4W9B6	F4W9B6_ACREC	Putative oxidoreductase GLYR1-like protein	G5I_02064	13.2261	12.636	13.2613	13.1841	12.8471	13.0482	13.0249	12.4952	12.5318	12.8848	12.766	12.7078	12.3641	12.5932	12.4423	12.5566	5
F4W9B8	F4W9B8_ACREC	Putative oxidoreductase GLYR1-like protein	G5I_02066	12.707	12.5274	12.6917	12.8578	12.7377	12.5403	12.6786	12.6974	12.4972	12.3198	12.3621	12.5072	12.1188	11.9346	12.0985	12.1901	6
F4W9C6	F4W9C6_ACREC	RNA-binding protein fusilli	G5I_02075	11.929	11.9756	11.8412	11.746	11.5732	11.7224	11.6021	11.6845	11.496	11.3877	11.2966	11.638	11.5446	11.3124	11.2863	11.4513	6
F4W9C8	F4W9C8_ACREC	Lysyl oxidase-like protein 4	G5I_02077	12.1203	12.3006	11.9844	12.0401	12.0869	11.9817	11.9009	12.0454	12.1104	11.658	11.5495	11.771	11.9122	11.7333	11.6575	11.8088	19
F4W9C9	F4W9C9_ACREC	Uncharacterized protein	G5I_02078	11.0772	12.646	11.7422	11.6848	11.7731	11.0016	10.8119	11.59	11.4828	11.3691	11.1223	10.6736	10.8893	10.0109	11.1767	10.062	1
F4W9D5	F4W9D5_ACREC	Putative RNA-binding protein Luc7-like 2	G5I_02084	12.3037	12.2069	12.0138	12.0208	12.0923	11.5714	11.4259	11.6144	11.5961	11.8006	11.7233	11.6365	11.7612	11.232	11.643	11.5236	8
F4W9D6	F4W9D6_ACREC	Neuronal PAS domain-containing protein 4	G5I_02085	14.4529	14.9066	14.4959	14.4429	14.6074	14.5028	14.68	14.4542	14.6452	14.5124	14.5392	14.5609	14.4331	14.4818	14.4849	14.4922	1
F4W9F7	F4W9F7_ACREC	UPF0670 protein	G5I_02109	13.3824	13.1689	13.6678	13.0294	13.2518	13.5692	13.1399	12.7564	13.326	12.0541	11.8752	13.2014	13.3216	12.9903	12.6018	13.3151	8
F4W9G4	F4W9G4_ACREC	Putative tyrosyl-DNA phosphodiesterase	G5I_02116	10.0933	10.1417	9.89746	9.68688	9.72227	10.1789	9.64558	9.78426	10.0634	9.4875	9.59062	10.4283	11.454	10.0109	9.7316	11.4424	1
F4W9H0	F4W9H0_ACREC	TBC1 domain family member 13	G5I_02122	11.6531	11.3223	11.6394	11.2685	11.3506	11.4806	11.3055	11.5149	11.4821	11.5474	11.3495	11.2661	11.4717	11.4398	11.754	11.4838	5
F4W9H2	F4W9H2_ACREC	uroporphyrinogen-III synthase	G5I_02124	11.8152	11.6669	11.8234	11.6414	11.7681	11.6084	11.8554	11.8358	11.7065	11.3358	11.6236	11.7622	11.4845	11.5718	11.5793	11.2747	4
F4W9H3	F4W9H3_ACREC	Sulfotransferase 1C4	G5I_02125	13.0183	13.1986	12.8906	13.3289	12.9243	12.9149	12.4878	12.9939	11.936	12.2914	12.1056	12.2064	11.9812	11.4812	11.6199	12.0598	11
F4W9H4	F4W9H4_ACREC	Enhancer of mRNA-decapping protein 3	G5I_02126	11.7518	11.717	11.5459	11.4028	11.2455	11.3727	11.1101	10.8765	11.0258	11.065	11.1386	11.157	10.9711	10.8007	11.1564	10.9995	7
F4W9H5	F4W9H5_ACREC	Ubiquitin carboxyl-terminal hydrolase	G5I_02127	12.9004	13.1364	12.8845	13.0817	13.0511	12.8626	12.8792	13.1066	12.9271	12.7989	12.7418	12.9463	12.7031	12.7545	12.7866	12.6289	12
F4W9I9	F4W9I9_ACREC	Ubiquitin-conjugating enzyme E2 Q1	G5I_02141	10.9974	10.1417	10.963	11.1632	9.72227	10.9282	10.5488	10.2874	10.4515	10.5968	10.2047	10.9464	10.4784	10.0109	10.4825	10.8591	3
F4W9J2	F4W9J2_ACREC	RBR-type E3 ubiquitin transferase	G5I_02144	11.6534	11.749	11.74	11.7796	11.5924	11.6503	11.7244	11.8456	11.8013	11.6394	11.6939	11.7784	11.6258	11.7245	11.6671	11.6268	6
F4W9J3	F4W9J3_ACREC	Bcl-2-like protein 1	G5I_02145	11.6445	10.1417	10.7074	11.1568	9.72227	10.685	11.3445	10.4612	10.3457	11.7027	11.5367	10.6749	11.7229	10.0109	11.6943	11.4457	2
F4W9J4	F4W9J4_ACREC	Synaptic vesicle glycoprotein 2B	G5I_02146	10.0933	10.1417	9.89746	11.1072	9.72227	10.1789	10.4449	10.411	10.4138	9.4875	10.1318	11.2781	9.79213	10.0109	9.7316	10.062	1
F4W9J5	F4W9J5_ACREC	60S ribosomal protein L17	G5I_02147	13.6928	14.2431	14.3173	14.3898	14.2603	14.0275	14.201	14.308	14.1479	14.2177	14.2087	14.1442	13.8771	13.6284	13.5981	13.2003	14
F4W9K2	F4W9K2_ACREC	Hepatocyte growth factor-regulated tyrosine kinase substrate	G5I_02154	12.3139	12.2215	12.1429	12.1314	12.1976	12.1877	12.0746	11.8756	12.0057	11.9164	12.059	12.0619	12.1084	12.134	11.9215	12.2589	14
F4W9K4	F4W9K4_ACREC	Triple functional domain protein	G5I_02158	10.0933	10.1417	11.013	10.3549	9.72227	10.5087	10.3955	10.3463	10.5234	10.4498	10.5881	10.5701	10.4244	10.223	10.2599	10.062	2
F4W9L3	F4W9L3_ACREC	Ferrochelatase (Fragment)	G5I_02167	12.17	11.9739	11.9928	11.7421	11.8992	11.935	11.9128	11.7939	11.8513	12.1359	12.1716	12.0121	12.2297	11.8193	12.1328	12.356	11
F4W9M4	F4W9M4_ACREC	Accumulation-associated protein	G5I_02178	10.9804	11.3867	11.0176	11.367	11.1737	11.2611	11.1914	11.2536	11.1306	11.1252	11.2121	11.0831	10.8356	10.3894	10.9481	10.4673	2
F4W9P1	F4W9P1_ACREC	Uncharacterized protein	G5I_02195	10.6783	11.9966	11.751	11.6651	12.1817	12.1682	11.8896	11.03	11.8204	11.9576	11.5438	12.4196	12.0022	12.057	11.8918	11.9201	3
F4W9P6	F4W9P6_ACREC	Protein farnesyltransferase/geranylgeranyltransferase type-1 subunit alpha	G5I_02200	13.517	13.6439	13.5893	13.5366	13.7831	13.8677	13.6102	13.6951	13.8139	13.4352	13.3082	13.6949	13.7453	13.9648	13.5363	13.7148	7
F4W9P7	F4W9P7_ACREC	Heat shock 70 kDa protein cognate 5	G5I_02201	13.444	13.1362	13.5146	13.6493	13.6832	13.7151	13.6734	13.6318	13.7754	13.5787	13.5371	13.7939	13.7406	13.7304	13.4773	13.4652	44
F4W9P8	F4W9P8_ACREC	Peroxidasin-like protein	G5I_02202	10.0933	10.6603	9.89746	10.9625	9.72227	10.4413	10.0771	10.7419	10.0634	9.6951	10.25	9.87416	9.79213	10.0109	9.7316	10.062	2
F4W9P9	F4W9P9_ACREC	U4/U6 small nuclear ribonucleoprotein Prp3	G5I_02203	11.5651	12.5022	11.9907	11.7181	11.5297	11.8054	11.5467	11.3776	11.1056	11.2539	11.3499	11.5707	11.8154	10.0109	11.3779	12.5677	5
F4W9Q0	F4W9Q0_ACREC	Nucleolysin TIA-1	G5I_02204	13.932	11.7705	13.9837	11.7682	13.8935	14.0373	11.8357	14.056	13.8618	14.143	14.0173	13.8863	13.6105	13.6854	13.6033	13.2281	1
F4W9S0	F4W9S0_ACREC	Protein unc-13-like protein D (Fragment)	G5I_02227	10.0933	11.2999	10.0463	10.7057	10.7454	10.1789	11.0312	10.9844	10.0178	11.2829	11.1621	9.96662	10.3204	10.0109	10.6289	10.7662	3
F4W9T3	F4W9T3_ACREC	Charged multivesicular body protein 7	G5I_02241	10.0933	10.1417	9.89746	9.68688	9.72227	10.1789	12.8343	9.78426	10.0634	12.6652	9.59062	9.87416	9.79213	10.0109	11.207	10.062	2
F4W9T4	F4W9T4_ACREC	Coagulation factor IX (Fragment)	G5I_02242	11.5599	11.7628	11.4911	11.391	11.5016	11.5238	11.6296	11.5421	11.7199	11.5562	11.5691	11.6458	12.1747	11.7091	11.9623	11.9328	13
F4W9T5	F4W9T5_ACREC	tRNA pseudouridine synthase A	G5I_02243	10.9542	11.9001	10.9326	12.0813	11.7376	11.9967	11.7948	12.0489	10.8428	11.807	11.4707	11.7227	11.2074	10.623	11.8397	10.8629	4
F4W9T6	F4W9T6_ACREC	Putative 39S ribosomal protein L45, mitochondrial	G5I_02244	12.7836	12.3006	12.4549	12.4994	12.6313	12.6607	12.6165	12.2918	12.629	12.3913	12.4815	12.4132	12.4879	12.1773	12.4971	12.0916	6
F4W9U3	F4W9U3_ACREC	Transcription elongation factor SPT5	G5I_02251	11.1057	10.8664	10.788	11.0516	10.7951	10.9013	10.9333	11.099	11.018	10.8983	10.8607	10.9367	10.5121	10.3584	10.8323	10.4941	8
F4W9U6	F4W9U6_ACREC	Bifunctional protein NCOAT	G5I_02254	12.2086	12.3579	12.2012	11.9888	12.1437	12.1081	12.0031	12.1276	12.3056	12.1338	12.2374	12.1939	12.0765	12.1711	12.1502	12.1006	9
F4W9V7	F4W9V7_ACREC	Serine protease persephone	G5I_02265	10.0933	10.1417	11.2793	10.8904	9.72227	10.8427	10.8098	11.1075	11.5146	11.3971	11.2928	11.4081	11.74	10.908	11.8166	10.891	3
F4W9V9	F4W9V9_ACREC	Interleukin enhancer-binding factor 2-like protein	G5I_02267	12.8055	12.5862	12.6689	12.6743	12.754	12.477	12.4813	12.4411	12.3396	12.4794	12.4368	12.3707	12.1741	11.8395	12.2987	11.9108	17
F4W9W1	F4W9W1_ACREC	Disintegrin and metalloproteinase domain-containing protein 10 (Fragment)	G5I_02269	13.9356	13.8005	13.4106	11.5156	11.5553	11.6652	9.64558	9.78426	10.0634	14.0182	9.59062	9.87416	9.79213	12.1346	9.7316	14.1803	1
F4W9W3	F4W9W3_ACREC	Calmodulin-like protein 4 (Fragment)	G5I_02271	11.5652	11.2533	11.8137	11.6915	11.4835	11.4983	11.5163	11.4783	11.2381	11.6174	11.6192	11.398	10.9807	11.507	11.4998	10.8383	2
F4W9W6	F4W9W6_ACREC	Cytosol aminopeptidase	G5I_02274	14.1018	13.516	14.0681	14.0027	14.1764	14.1973	13.9684	13.7713	13.8955	13.6593	13.5418	14.1164	14.1866	14.1114	13.8235	14.3167	37
F4W9W9	F4W9W9_ACREC	AN1-type zinc finger protein 1	G5I_02277	11.3865	11.1902	11.2302	11.3697	11.3422	11.4461	11.2849	11.2774	11.4377	11.4632	11.3436	11.102	11.1807	11.5361	11.5015	12.0852	6
F4W9X1	F4W9X1_ACREC	Bromodomain-containing protein 8	G5I_02279	9.96321	10.1417	9.55455	9.28581	9.13056	10.1789	9.25766	9.28865	10.0634	9.13146	9.5288	9.60082	9.79213	10.0109	9.43723	10.062	1
F4W9X3	F4W9X3_ACREC	Heparanase	G5I_02281	11.9928	11.857	12.019	11.7468	11.853	11.6665	11.3226	11.7455	11.5428	11.5251	11.558	11.8145	11.5642	11.3045	11.9364	11.6229	8
F4W9X4	F4W9X4_ACREC	V-type proton ATPase subunit S1	G5I_02282	12.7597	12.1591	12.7024	12.7279	12.8676	12.7206	12.7886	12.1448	12.1466	12.376	12.3782	12.2947	12.5785	12.4444	12.3885	12.6004	13
F4W9X6	F4W9X6_ACREC	Glycerol-3-phosphate acyltransferase 1, mitochondrial	G5I_02284	11.3703	11.358	10.4859	11.08	10.9407	10.656	11.1724	11.2393	10.8877	10.9559	10.9141	10.5307	11.0894	11.0835	10.9439	11.2624	5
F4W9Y8	F4W9Y8_ACREC	GTP-binding protein 1	G5I_02296	10.6753	10.7416	11.3698	9.68688	9.72227	10.1789	9.64558	9.78426	10.3768	9.4875	9.59062	10.5634	9.79213	10.8243	12.1331	11.2068	2
F4WA02	F4WA02_ACREC	Late endosomal/lysosomal adaptor and MAPK and MTOR activator 4	G5I_02315	12.48	10.2979	11.3878	11.0524	11.0002	11.4497	10.8537	9.19071	10.0504	10.3926	10.6364	10.4217	11.864	10.9326	10.6025	10.062	2
F4WA07	F4WA07_ACREC	Uncharacterized protein	G5I_02320	10.0933	10.1417	11.6424	13.1605	13.3866	10.1789	13.3106	13.9957	13.9037	9.4875	10.4951	11.6943	13.4345	13.1985	9.7316	10.062	2
F4WA10	F4WA10_ACREC	Regulation of nuclear pre-mRNA domain-containing protein 1B	G5I_02323	11.5638	11.8251	11.359	11.5013	11.4366	10.6395	11.2255	11.2825	11.225	11.2455	11.3396	11.7785	10.9532	11.2755	11.1096	11.0187	6
F4WA14	F4WA14_ACREC	Uncharacterized protein	G5I_02328	11.9934	11.5833	12.1737	12.2973	12.2245	11.982	12.2662	11.9432	11.5147	12.2589	12.3423	12.1024	11.7636	11.9165	12.1889	11.6405	8
F4WA15	F4WA15_ACREC	Cytosolic Fe-S cluster assembly factor NUBP2 homolog	G5I_02329	11.1685	10.472	11.4323	11.5468	11.6316	11.2382	11.5784	11.3781	11.3875	11.4617	11.331	11.1882	11.3918	11.4584	11.362	11.2147	8
F4WA16	F4WA16_ACREC	Signal recognition particle subunit SRP68	G5I_02330	12.9943	13.302	13.0899	12.9222	13.0304	13.0963	12.8265	12.7975	12.9163	12.8624	12.7487	12.8996	12.6747	12.9183	12.82	12.538	14
F4WA17	F4WA17_ACREC	Endosome-associated-trafficking regulator 1	G5I_02331	10.0933	10.1417	9.89746	9.68688	9.72227	10.1789	9.64558	9.78426	10.0634	11.3807	10.3354	9.87416	9.79213	10.0109	9.7316	10.062	2
F4WA18	F4WA18_ACREC	2-hydroxyacyl-CoA lyase 1	G5I_02332	12.7595	13.2999	13.2877	13.0539	13.4802	13.3018	13.4585	12.971	13.2195	13.1844	13.067	13.3221	13.505	13.3021	13.0473	13.5575	8
F4WA19	F4WA19_ACREC	2-hydroxyacyl-CoA lyase 1	G5I_02333	10.0933	10.1417	10.7719	11.0921	9.72227	12.0887	11.5951	11.2654	11.8359	11.0869	10.8059	9.87416	11.2157	10.8109	9.7316	10.062	4
F4WA23	F4WA23_ACREC	GTP-binding protein Di-Ras2	G5I_02337	10.9312	11.5832	11.0216	11.2454	11.1711	10.8911	11.0062	10.6701	10.9378	11.2495	11.2707	10.422	10.7079	10.7848	11.0153	10.9618	1
F4WA25	F4WA25_ACREC	Parafibromin	G5I_02339	10.8733	10.6312	10.8534	10.8736	10.7696	10.5815	10.6165	10.4394	10.3411	10.6196	10.5253	10.0202	10.0072	10.0797	10.1326	10.7361	4
F4WA26	F4WA26_ACREC	60S ribosomal protein L14	G5I_02340	12.0141	12.0029	12.02	12.0073	12.4095	11.9477	11.9076	12.4618	12.2267	12.1792	12.0549	12.0221	11.8052	11.4372	11.2852	11.3664	2
F4WA27	F4WA27_ACREC	V-type proton ATPase subunit E	G5I_02341	14.3265	14.4126	14.1808	14.0999	14.3554	14.1377	14.3171	14.0507	14.2605	14.151	14.1556	14.0811	14.3667	14.0427	14.1769	14.5402	18
F4WA29	F4WA29_ACREC	tRNA-dihydrouridine synthase 3-like protein	G5I_02343	12.0297	11.6001	12.0094	12.0467	11.4883	11.6097	11.7864	11.8897	11.5985	11.2838	11.0755	11.7579	11.1828	11.2675	11.0402	10.062	3
F4WA32	F4WA32_ACREC	non-specific serine/threonine protein kinase (Fragment)	G5I_02346	12.2394	12.2626	12.2471	12.1576	12.2911	12.2266	11.8816	11.6257	12.1846	12.0489	11.8488	12.3682	12.304	12.2993	12.0133	11.8933	8
F4WA35	F4WA35_ACREC	60S ribosomal protein L3	G5I_02349	14.5773	14.5827	14.7144	14.3532	14.6621	14.7689	14.1581	14.2113	14.4165	13.9987	14.2222	14.2343	14.1221	14.3208	14.0584	14.0007	26
F4WA36	F4WA36_ACREC	NADH dehydrogenase [ubiquinone] 1 beta subcomplex subunit 10	G5I_02350	12.3566	12.3038	12.527	12.5028	12.8711	12.512	12.5997	11.9024	12.7417	12.373	12.3418	12.9744	13.2207	13.1194	13.0869	12.9825	13
F4WA44	F4WA44_ACREC	RING finger protein unkempt-like protein	G5I_02360	10.5539	11.4331	10.8129	10.7574	10.0674	10.7106	10.5419	10.6955	10.8157	10.6218	10.8311	10.6326	10.2225	10.3365	10.3442	10.3859	8
F4WA48	F4WA48_ACREC	alpha-glucosidase	G5I_02365	12.8584	12.1984	13.4512	13.1192	14.1427	12.8395	14.1531	13.0321	13.6367	12.4944	12.8424	13.1504	14.5175	13.4628	12.7411	14.5269	13
F4WA53	F4WA53_ACREC	Protein Dr1	G5I_02370	11.3808	11.4428	12.2685	13.8543	13.5555	12.1327	12.9779	12.8428	14.8767	12.6937	12.4319	12.3428	13.6987	13.1307	9.7316	11.0166	1
F4WA55	F4WA55_ACREC	Glycogen [starch] synthase	G5I_02372	12.7144	13.1512	12.7233	12.8488	12.9382	12.852	12.8849	12.7997	12.8561	12.6689	12.5129	12.8514	12.9359	12.9277	12.8081	12.8075	21
F4WA56	F4WA56_ACREC	Mitogen-activated protein kinase-binding protein 1	G5I_02373	10.4356	10.1417	10.633	10.8501	10.6614	10.6868	10.9649	11.3561	10.8845	10.9186	10.9581	10.987	10.8385	10.7428	10.5388	10.3897	7
F4WA61	F4WA61_ACREC	Nuclear pore complex protein Nup133	G5I_02378	11.4261	10.1417	11.5589	11.4327	11.3126	10.9004	11.3321	11.5664	11.0446	10.8977	11.1355	11.4788	11.4442	11.4318	11.3797	11.47	4
F4WA65	F4WA65_ACREC	Profilin	G5I_02382	16.5236	16.4494	16.4403	16.3389	16.4447	16.2794	16.5108	16.1092	15.9777	16.7658	16.8503	16.1668	16.4184	16.0776	16.6734	16.3358	6
F4WA86	F4WA86_ACREC	phosphoribosylformylglycinamidine synthase	G5I_02414	11.8855	11.8687	11.9861	12.0833	12.1187	12.1898	12.0528	12.1893	12.2614	11.8696	11.6685	12.2022	12.7853	12.6552	12.1876	12.5169	34
F4WA88	F4WA88_ACREC	Rho guanine nucleotide exchange factor 12	G5I_02417	10.4578	10.6336	10.5282	10.3182	10.6256	10.1253	10.3504	9.99617	9.90328	10.4036	10.6371	10.4749	10.248	10.0109	10.1639	9.99353	4
F4WA89	F4WA89_ACREC	Rho guanine nucleotide exchange factor 11	G5I_02418	10.3816	10.1417	10.4484	10.5907	9.72227	10.1789	10.1992	9.78426	10.414	10.0486	10.6992	9.87416	9.79213	10.0109	9.7316	10.062	1
F4WA90	F4WA90_ACREC	Uncharacterized protein	G5I_02419	9.48441	10.1417	9.8235	11.077	9.72227	9.85134	10.5972	10.8502	10.8026	10.8384	10.7107	10.1913	10.2453	10.0961	9.9424	9.63363	1
F4WA94	F4WA94_ACREC	Adrenodoxin-like protein, mitochondrial	G5I_02423	10.0933	10.1417	10.4525	11.2353	11.0168	10.1789	11.2023	11.0017	10.0634	11.3759	11.407	10.5672	11.357	10.8006	11.3063	10.5314	2
F4WA98	F4WA98_ACREC	3-ketoacyl-CoA thiolase, mitochondrial	G5I_02428	13.5855	13.6919	13.7391	13.542	13.7711	13.8384	13.864	13.5721	14.0243	13.776	13.8764	14.2834	14.9436	14.7222	14.3643	14.9536	29
F4WAA0	F4WAA0_ACREC	Dihydropyrimidine dehydrogenase [NADP(+)]	G5I_02430	11.6899	11.4474	12.0293	11.9533	12.1122	12.3624	12.3105	12.3182	12.3837	10.9407	10.8168	12.3738	12.4756	12.5305	11.2685	12.7572	20
F4WAB7	F4WAB7_ACREC	NADH dehydrogenase [ubiquinone] 1 beta subcomplex subunit 6	G5I_02453	13.173	12.6674	13.3603	13.4241	13.4268	13.7517	13.5979	13.2699	13.7816	13.8489	13.8363	13.9006	14.1049	14.2307	14.3075	14.154	11
F4WAB8	F4WAB8_ACREC	Solute carrier family 12 member 6	G5I_02454	12.5116	12.5549	12.41	12.2849	12.4374	12.3137	12.3307	12.3019	12.4505	12.253	12.4485	12.3282	12.4242	12.2517	12.538	12.4927	13
F4WAC6	F4WAC6_ACREC	Ion transport peptide-like protein	G5I_02462	10.0933	10.1417	9.89746	10.4141	9.72227	10.1789	11.3318	9.78426	10.0634	11.5384	11.7519	9.87416	9.79213	10.8463	10.7074	10.9481	2
F4WAC9	F4WAC9_ACREC	Peroxisomal leader peptide-processing protease	G5I_02465	11.4217	11.739	11.3956	11.5071	11.5558	11.0034	11.2679	11.5334	11.3121	10.7131	10.5846	10.9875	11.2764	10.405	10.1799	10.062	3
F4WAD3	F4WAD3_ACREC	Dynein heavy chain 10, axonemal	G5I_02469	10.0933	10.1417	9.89746	11.8013	10.6257	10.1789	12.6841	11.4268	12.4228	10.345	10.9439	11.717	11.0332	11.2294	9.7316	10.062	1
F4WAD4	F4WAD4_ACREC	Chitin-binding type-2 domain-containing protein (Fragment)	G5I_02470	12.3986	12.283	12.1813	12.2371	11.5363	12.0166	12.0641	12.3851	10.0634	11.6914	11.8005	10.6468	9.79213	10.0109	9.7316	10.062	3
F4WAD7	F4WAD7_ACREC	Transcription factor AP-1	G5I_02473	11.3128	11.1998	10.7456	10.9451	10.3271	10.1789	10.4488	9.78426	10.0634	10.6973	10.5335	10.1503	10.6748	10.0109	10.3527	10.062	1
F4WAE1	F4WAE1_ACREC	ADIPOR-like receptor	G5I_02477	10.0933	10.6777	9.89746	11.0696	9.72227	10.4702	9.99944	9.78426	10.6137	10.2048	10.9974	10.4341	10.682	10.5069	9.86637	10.062	1
F4WAE3	F4WAE3_ACREC	WD repeat-containing protein 68	G5I_02479	10.987	10.5326	11.1847	10.7138	10.6069	11.0085	10.2989	9.70632	10.1737	10.6163	10.9294	10.272	10.5238	9.72711	10.4773	10.1265	4
F4WAE4	F4WAE4_ACREC	N-terminal kinase-like protein	G5I_02480	11.3845	12.029	11.7344	11.9924	12.0082	11.6344	11.8459	12.1186	12.0333	12.0033	11.871	12.6376	11.7856	11.7745	11.9383	11.4666	10
F4WAE5	F4WAE5_ACREC	Glucosamine 6-phosphate N-acetyltransferase (Fragment)	G5I_02481	11.7827	12.0094	11.8963	12.0982	11.7202	11.973	11.8217	12.0976	11.7345	11.7704	11.6789	11.8341	11.2387	11.4048	11.4864	10.9623	6
F4WAF2	F4WAF2_ACREC	Phosphatidylethanolamine-binding protein 1	G5I_02488	13.3336	13.1278	13.5663	13.6329	13.2993	13.4464	13.1269	13.4771	12.5683	12.6446	12.677	12.7698	11.6952	12.27	12.7004	12.2424	4
F4WAF3	F4WAF3_ACREC	Phosphatidylethanolamine-binding protein-like protein F40A3.3	G5I_02489	14.1744	12.8831	13.9152	13.291	13.2437	13.3574	13.0194	12.8121	13.3604	12.8735	12.9085	13.4022	13.3006	13.0034	13.6787	13.8512	11
F4WAF9	F4WAF9_ACREC	Protein RMD5-like protein A	G5I_02495	11.0923	11.3199	11.0233	11.0959	10.8609	11.174	11.1273	11.2266	11.2231	10.9773	10.9664	11.167	10.6881	10.9916	11.1667	10.4808	5
F4WAG0	F4WAG0_ACREC	V-type proton ATPase subunit e	G5I_02496	14.7298	14.2549	14.6159	14.1578	14.4624	14.6617	11.9795	11.9529	14.6599	9.4875	9.59062	14.5872	14.6551	14.7548	14.4662	14.7136	1
F4WAG1	F4WAG1_ACREC	Ras-related GTP-binding protein A	G5I_02497	12.3761	13.2496	12.4337	11.9622	12.5496	12.3084	11.8549	10.8186	11.7575	11.7721	11.7227	12.0083	11.7551	11.9559	11.8487	12.1593	1
F4WAG7	F4WAG7_ACREC	Protein FAM43A	G5I_02503	10.0933	10.1417	9.89746	9.68688	9.72227	10.1789	9.64558	9.78426	10.0634	10.1507	9.93334	9.87416	9.79213	10.0109	9.7316	10.062	1
F4WAH1	F4WAH1_ACREC	Carboxylesterase 3	G5I_02507	12.2323	12.5177	12.486	12.0463	12.179	12.4929	12.366	12.0439	12.1715	12.2757	12.4223	12.2327	12.3448	12.1153	12.1847	12.2591	19
F4WAH2	F4WAH2_ACREC	60S ribosomal protein L8	G5I_02508	15.2341	15.2806	15.2254	15.1728	15.1982	15.1675	14.8275	15.0717	14.9926	14.5948	14.5659	15.0039	14.5189	14.7806	14.6024	14.6379	17
F4WAH3	F4WAH3_ACREC	RNA helicase	G5I_02509	13.1587	13.2208	13.1085	13.0019	12.9721	12.9144	12.8709	12.8573	12.8416	13.0255	12.8176	12.6421	12.5138	12.4974	12.5829	12.6247	19
F4WAJ9	F4WAJ9_ACREC	ADP-ribosylation factor-like protein 1	G5I_02537	10.0933	10.1417	9.89746	11.3067	9.72227	10.1789	10.4062	11.0867	10.0634	10.2894	9.59062	9.87416	10.3416	10.0109	9.7316	10.062	2
F4WAK0	F4WAK0_ACREC	Signal peptidase complex subunit 3	G5I_02538	13.1388	12.9325	13.4436	13.3579	13.3687	13.3114	13.5417	13.4231	13.5073	13.4248	13.2852	13.5109	13.131	13.092	13.181	12.7596	5
F4WAK1	F4WAK1_ACREC	Zinc finger protein 330-like protein	G5I_02539	13.1439	10.1417	13.1098	13.2284	9.72227	12.8159	12.6311	12.7953	12.8982	12.7732	12.3262	12.9629	12.8584	12.7504	12.8463	12.5955	4
F4WAK3	F4WAK3_ACREC	Nucleoside phosphorylase domain-containing protein	G5I_02541	12.5513	12.8045	12.4779	12.3999	12.3863	12.2631	12.3701	12.1937	12.0789	12.1859	12.156	12.0356	12.135	12.0073	11.997	12.0932	16
F4WAK4	F4WAK4_ACREC	Dynein intermediate chain, cytosolic (Fragment)	G5I_02542	11.169	11.205	11.3505	11.3195	11.2854	11.4017	11.4309	11.1484	11.3466	11.5567	11.6541	11.47	11.3024	11.3973	11.3076	11.4271	6
F4WAK5	F4WAK5_ACREC	Secreted protein	G5I_02543	10.0933	10.1417	9.89746	10.7416	9.72227	11.0909	10.909	11.0597	11.5226	10.9599	11.2022	10.816	11.2419	10.5196	11.1942	11.0849	4
F4WAM0	F4WAM0_ACREC	Syntaxin-binding protein 5	G5I_02558	11.9215	12.0413	11.9643	12.0221	12.1249	11.9975	11.9393	11.9254	12.077	11.769	11.8488	11.7999	12.0287	11.5873	11.7988	11.8551	4
F4WAM2	F4WAM2_ACREC	Guanine nucleotide-binding protein subunit gamma-1	G5I_02560	12.6398	12.4132	12.504	12.3185	12.5421	12.7202	12.4039	12.6232	12.6535	12.3987	12.276	12.533	12.4374	12.6737	12.5224	12.6267	3
F4WAM3	F4WAM3_ACREC	ATP-dependent DNA helicase 2 subunit 1	G5I_02561	11.5397	11.8014	11.6335	11.8961	11.8105	11.801	11.9149	12.2438	11.795	11.6075	11.3189	12.2055	11.9705	12.1754	11.7132	11.7422	6
F4WAM7	F4WAM7_ACREC	RING-type E3 ubiquitin transferase	G5I_02565	10.8661	10.1417	10.773	10.7527	9.72227	11.1732	10.888	10.878	10.3816	10.8753	10.8671	10.5636	10.2629	10.4803	10.5653	10.7225	3
F4WAM9	F4WAM9_ACREC	Glycerol-3-phosphate dehydrogenase	G5I_02567	12.5949	12.78	12.8212	12.5636	13.293	12.994	13.2385	12.9088	13.5348	13.6175	13.3488	13.4716	13.9102	13.7792	13.9515	13.6564	25
F4WAN0	F4WAN0_ACREC	Coronin	G5I_02568	12.7948	12.5113	12.7242	12.6694	12.7776	12.6328	12.7296	12.5764	13.0223	13.2252	13.1544	13.0275	13.3857	13.2957	13.4385	13.2919	30
F4WAN6	F4WAN6_ACREC	Single-stranded DNA-binding protein	G5I_02574	12.9354	12.6219	12.8061	12.8361	12.8502	13.0859	12.6826	12.7179	12.4197	12.7882	12.7174	12.5326	12.6132	12.8206	12.7655	12.8678	7
F4WAP5	F4WAP5_ACREC	ATP-dependent RNA helicase	G5I_02583	10.5052	10.1417	10.469	10.698	10.2405	10.407	10.2178	9.93292	10.3003	9.70309	9.68349	9.87416	9.79213	10.0109	9.7316	10.062	1
F4WAP7	F4WAP7_ACREC	Tropomyosin-2	G5I_02585	10.0933	10.1417	9.89746	10.6563	9.72227	10.1789	11.6771	10.5767	10.0634	10.4959	11.918	9.87416	9.79213	10.0109	10.3864	10.062	2
F4WAR4	F4WAR4_ACREC	39S ribosomal protein L46, mitochondrial	G5I_02606	11.7278	11.0192	10.0095	11.1411	10.2862	10.1789	9.64558	9.78426	10.0634	12.729	12.6667	9.87416	9.79213	11.1116	12.8442	12.5218	4
F4WAS7	F4WAS7_ACREC	DnaJ-like protein subfamily B member 11	G5I_02619	12.8272	13.0379	13.2823	12.7463	12.9797	13.1671	12.7087	12.3622	12.9841	13.1309	12.8063	13.1871	13.0472	13.0617	12.8612	13.0388	6
F4WAS8	F4WAS8_ACREC	Importin subunit alpha	G5I_02620	12.9676	13.1609	13.1116	13.2056	13.081	13.1475	13.1582	13.0653	12.9798	13.2084	13.0022	12.8978	12.9353	12.9924	12.917	12.3879	11
F4WAS9	F4WAS9_ACREC	39S ribosomal protein L3, mitochondrial	G5I_02621	11.2689	11.4006	11.2532	11.5401	11.6686	11.2258	11.6148	11.7665	11.7338	12.0802	12.0118	11.53	11.5169	11.233	11.5778	11.254	5
F4WAT3	F4WAT3_ACREC	GPN-loop GTPase	G5I_02626	10.0933	10.1417	9.89746	9.68688	9.72227	10.1789	11.1543	9.78426	10.0634	11.3575	11.5431	9.87416	9.79213	10.0109	9.7316	10.062	3
F4WAT5	F4WAT5_ACREC	Cleavage and polyadenylation specificity factor subunit 2	G5I_02628	10.8348	10.7982	11.0004	10.7218	10.6182	11.2516	10.8197	10.6774	10.4258	10.7016	10.6269	10.7045	10.4558	9.52561	10.3789	10.062	4
F4WAT6	F4WAT6_ACREC	NSFL1 cofactor p47	G5I_02629	13.0819	12.7949	13.0151	13.0609	13.0907	13.093	12.993	12.9562	13.1318	12.6154	12.7417	12.9539	12.9063	12.8829	12.7922	12.8699	18
F4WAT7	F4WAT7_ACREC	Dynein heavy chain 7, axonemal	G5I_02630	17.3386	16.1185	17.8901	17.6675	17.8058	18.3252	17.3561	17.3946	18.8702	16.7108	16.9397	18.6402	14.4336	18.876	18.303	18.111	1
F4WAU3	F4WAU3_ACREC	Putative ferric-chelate reductase 1-like protein	G5I_02636	13.3173	13.0694	13.1547	13.5722	13.6765	13.2442	13.1026	13.1831	12.8725	12.9038	12.8644	12.9413	12.4591	12.7727	12.8919	12.8459	14
F4WAU8	F4WAU8_ACREC	Protein FAM117B	G5I_02641	9.58048	10.1417	9.89746	9.27702	9.72227	10.1789	9.55655	9.78426	9.5852	9.13499	9.38197	9.87416	9.79213	10.0109	9.7316	9.38738	2
F4WAV1	F4WAV1_ACREC	Chymotrypsin-1	G5I_02644	11.7201	10.5517	9.89746	10.6162	9.72227	10.5538	9.64558	9.78426	10.0634	9.23081	9.59062	9.87416	9.79213	10.0109	9.7316	10.062	1
F4WAV3	F4WAV3_ACREC	Peritrophin-48 (Fragment)	G5I_02646	12.494	10.1417	11.541	12.7536	9.72227	10.1789	9.64558	13.7405	10.0634	9.4875	9.59062	9.87416	9.79213	10.0109	9.7316	10.062	3
F4WAW1	F4WAW1_ACREC	Serine/threonine-protein kinase MRCK beta	G5I_02654	11.6239	11.8903	11.4487	11.5496	11.6211	11.5212	11.43	11.5103	11.5625	11.2843	11.3046	11.4206	11.327	11.399	11.2191	11.1585	13
F4WAW5	F4WAW5_ACREC	Deoxyribonuclease tatD	G5I_02659	11.0502	12.3573	12.647	12.2325	12.3791	12.5601	12.4521	12.4247	12.5887	12.5882	12.3715	12.4208	12.5491	12.263	12.4305	12.1867	4
F4WAW6	F4WAW6_ACREC	FAST kinase domain-containing protein 2	G5I_02660	11.9841	11.7548	12.1836	12.1471	12.3635	12.2102	12.4073	12.3581	12.3054	12.3318	12.0566	12.3705	12.377	12.1783	12.4725	12.1589	6
F4WAW9	F4WAW9_ACREC	WD and tetratricopeptide repeats protein 1	G5I_02663	10.0933	10.8462	9.88576	10.5129	9.82209	10.0058	10.2209	10.6276	10.1443	10.6229	10.2058	9.96362	9.79213	10.0109	9.8277	10.062	1
F4WAX1	F4WAX1_ACREC	Pre-mRNA-splicing factor RBM22	G5I_02665	10.0933	10.1417	9.84393	10.7052	10.895	10.2055	10.5416	10.5609	10.0664	10.3124	10.8057	9.78502	10.137	10.0109	9.95778	10.062	2
F4WAX3	F4WAX3_ACREC	Putative 28S ribosomal protein S16, mitochondrial	G5I_02667	12.0218	11.8419	10.962	11.9117	12.4658	12.3874	12.4727	12.1894	12.3301	12.4107	12.2608	12.2753	12.4017	12.5548	11.0295	12.1857	1
F4WAX4	F4WAX4_ACREC	Epidermal growth factor receptor substrate 15-like 1 (Fragment)	G5I_02668	11.8549	11.8253	11.765	11.8125	11.8875	11.6474	11.7687	11.6207	11.5871	11.7811	11.9166	11.6178	11.5935	11.3824	11.7746	11.7784	18
F4WAX5	F4WAX5_ACREC	Sulfatase-modifying factor 1	G5I_02669	10.0933	10.1417	9.89746	9.68688	9.89136	10.1789	9.56497	9.78426	10.0634	9.57363	9.80608	9.87416	9.79213	10.0109	9.7316	10.062	1
F4WAY2	F4WAY2_ACREC	High-affinity choline transporter 1	G5I_02702	10.8634	10.1417	11.6625	11.798	9.72227	10.8035	11.3683	10.8555	12.0046	11.3578	11.3022	11.5234	11.6456	10.0109	10.7749	10.8349	1
F4WAY4	F4WAY4_ACREC	RNA-binding protein squid	G5I_02705	10.0933	13.5172	12.0338	13.9573	14.0298	11.6965	13.9292	14.0234	14.0067	13.829	14.0677	13.8185	13.4241	12.8309	13.1788	10.062	2
F4WAY7	F4WAY7_ACREC	Protein LSM12-like protein	G5I_02708	12.2176	11.8406	12.2604	11.9919	11.9025	12.1402	11.8656	11.4374	11.7784	12.1149	11.9438	12.0402	11.5256	11.8424	11.7259	11.8062	6
F4WAZ1	F4WAZ1_ACREC	RNA-binding protein cabeza (Fragment)	G5I_02712	12.6565	12.1944	12.4921	12.6679	12.6851	12.5391	12.3848	12.508	12.4391	12.3502	12.3045	12.4292	11.9707	12.2499	12.3029	12.1587	8
F4WAZ4	F4WAZ4_ACREC	WD repeat-containing protein 42A	G5I_02715	11.0187	12.4604	10.9497	12.0224	11.8427	10.1789	11.7797	12.0026	10.0634	11.4364	11.236	9.87416	10.8515	10.0109	10.7142	11.5829	3
F4WAZ6	F4WAZ6_ACREC	60S ribosomal protein L23	G5I_02717	15.4367	14.4079	15.591	15.2311	14.8823	15.1794	15.1537	15.1451	14.8629	15.613	15.5331	15.1293	14.5811	14.7153	15.1786	14.9522	9
F4WAZ7	F4WAZ7_ACREC	Acylglycerol kinase, mitochondrial	G5I_02718	10.9796	11.4413	11.5277	11.5961	11.6945	11.5768	11.5854	11.7334	11.6886	11.5934	11.4657	11.5365	11.9282	11.6003	11.8294	11.6164	6
F4WAZ9	F4WAZ9_ACREC	Cleft lip and palate transmembrane protein 1-like protein	G5I_02720	12.0813	11.7433	11.997	11.8895	12.1673	11.7821	12.1726	11.7302	11.2178	11.5247	11.4981	11.5466	11.6258	11.1413	11.108	11.4952	6
F4WB05	F4WB05_ACREC	Ig-like domain-containing protein	G5I_02727	14.357	13.9573	14.1342	14.347	14.4359	14.5397	14.5314	14.7224	14.5424	14.7194	14.5631	14.5714	14.639	14.5695	14.7646	14.5512	2
F4WB06	F4WB06_ACREC	Putative ATP-dependent RNA helicase DDX43	G5I_02728	11.782	12.1451	11.9373	11.6555	11.8886	12.0462	11.7385	11.6613	11.3544	11.598	11.4049	11.6393	11.6483	11.4842	11.5049	11.5774	7
F4WB16	F4WB16_ACREC	Protein croquemort	G5I_02740	11.4412	12.2595	12.312	12.0829	12.4619	11.2	12.1389	11.7514	10.0634	10.4411	10.6395	10.7483	11.9428	10.0109	10.6833	10.9584	3
F4WB19	F4WB19_ACREC	Protein CASC3	G5I_02743	10.1876	10.224	10.3878	10.5482	10.1646	10.1557	10.2833	10.0287	9.905	10.5075	10.5318	10.0145	10.4449	9.72106	9.89408	10.0764	5
F4WB20	F4WB20_ACREC	Endoplasmic reticulum lectin 1	G5I_02744	12.321	11.2741	11.989	11.8224	12.1621	11.9924	12.0002	11.9989	12.0382	12.238	12.1452	11.9195	11.8992	12.0598	12.101	12.3161	9
F4WB23	F4WB23_ACREC	CDGSH iron sulfur domain-containing protein 3, mitochondrial (Fragment)	G5I_02677	12.6417	10.1417	12.9808	12.9626	9.72227	12.9917	12.9932	12.2931	12.689	13.0621	13.1292	12.7108	12.8033	12.6549	12.9007	12.8239	4
F4WB25	F4WB25_ACREC	SH3 domain-containing kinase-binding protein 1	G5I_02679	10.7277	10.5281	10.3084	11.2462	11.2181	11.317	11.4653	10.6612	10.4813	11.331	11.1536	10.8177	10.9283	10.8802	11.0068	10.601	4
F4WB26	F4WB26_ACREC	Ras-related protein Rab-8A	G5I_02680	10.0933	12.564	9.89746	13.7864	11.8963	14.3217	11.7217	11.994	12.0151	13.1402	12.9659	14.0491	12.1252	12.0595	14.3106	12.2537	1
F4WB34	F4WB34_ACREC	S-adenosylmethionine synthase	G5I_02688	12.8439	12.7479	12.9822	13.0716	13.0328	12.6491	12.8897	12.7552	12.5268	13.0527	12.57	12.2596	12.1831	11.9848	12.1689	12.0769	11
F4WB35	F4WB35_ACREC	Zinc finger protein 84	G5I_02689	11.8541	11.0312	11.7958	11.5541	11.7126	11.5702	11.4319	11.1103	10.8096	11.2897	11.5513	11.5887	11.511	11.2068	11.5648	11.557	3
F4WB36	F4WB36_ACREC	Zasp-like motif domain-containing protein	G5I_02690	12.8051	13.0731	12.9826	12.9119	13.4061	13.1839	13.5433	12.8291	13.6136	14.1679	14.3103	13.7243	14.2896	13.9551	14.4866	14.0416	22
F4WB37	F4WB37_ACREC	Putative E3 ubiquitin-protein ligase HERC4	G5I_02691	11.9893	11.1905	12.4488	11.8018	12.412	12.494	11.6537	10.9207	12.6031	12.0822	11.503	12.2493	12.4398	12.4887	12.2554	10.062	1
F4WB39	F4WB39_ACREC	Moesin/ezrin/radixin-like protein 1	G5I_02693	14.5107	14.3568	14.4088	13.9973	14.1685	14.3205	13.8815	13.6264	13.8649	13.597	13.4727	13.9799	13.6211	13.6555	13.7357	13.619	24
F4WB40	F4WB40_ACREC	Moesin/ezrin/radixin-like protein 1	G5I_02694	13.1496	13.4173	13.5388	13.8306	13.7055	13.7792	13.5631	13.9476	13.7599	13.2727	13.4392	13.7911	13.4122	13.6381	13.4863	13.2956	17
F4WB42	F4WB42_ACREC	Choline O-acetyltransferase	G5I_02696	11.7319	11.6926	11.1609	11.2798	11.4912	11.4675	11.3009	11.8556	11.2897	11.2245	11.3361	10.867	11.4863	11.1109	11.4398	11.3999	6
F4WB52	F4WB52_ACREC	1-phosphatidylinositol 4,5-bisphosphate phosphodiesterase	G5I_02753	10.5893	11.311	10.7468	10.6249	10.6715	11.0132	11.1916	10.5928	11.1564	10.665	10.7572	10.6766	10.84	10.8857	10.8986	10.924	4
F4WB57	F4WB57_ACREC	Spermidine synthase	G5I_02758	13.8305	14.4681	13.9652	14.0241	14.037	14.2011	13.5041	14.2726	13.5158	13.2457	12.9126	13.7693	13.0126	13.7966	13.0099	13.4385	5
F4WB71	F4WB71_ACREC	V-type proton ATPase subunit H (Fragment)	G5I_02772	12.3748	11.5451	12.482	12.4183	12.383	12.6277	12.6514	12.182	12.3317	12.4707	12.2718	12.5124	12.4504	12.5363	12.3741	12.6935	14
F4WB73	F4WB73_ACREC	DNA-directed RNA polymerase I subunit RPA2	G5I_02775	10.0933	10.1417	10.8929	13.2622	9.72227	10.1789	11.04	9.78426	10.0634	9.4875	9.59062	9.87416	9.79213	10.0109	9.7316	10.062	1
F4WB76	F4WB76_ACREC	NEDD8-activating enzyme E1 regulatory subunit	G5I_02781	11.1921	11.2274	11.4603	11.6009	11.5313	11.4745	11.6622	11.5431	11.6445	11.5502	11.3628	11.58	11.4558	11.4682	11.3886	11.1984	10
F4WB78	F4WB78_ACREC	Serine/threonine-protein phosphatase	G5I_02783	13.6137	13.9925	12.8448	12.9955	13.7836	13.4872	13.311	13.4976	12.8697	12.9188	12.7457	12.6766	12.2384	12.8474	12.7338	13.1102	9
F4WB82	F4WB82_ACREC	Coiled-coil-helix-coiled-coil-helix domain-containing protein 1	G5I_02788	11.4904	10.1417	11.8182	11.6765	9.72227	12.0968	12.108	12.2	11.6187	12.3132	12.4237	11.7712	12.077	11.3009	12.3343	12.3232	2
F4WB83	F4WB83_ACREC	Glucose-6-phosphate 1-dehydrogenase	G5I_02789	12.9118	13.1686	13.219	13.037	13.6765	13.1379	13.5421	13.0543	13.3311	12.7706	12.7987	13.1292	13.2622	13.2554	12.7187	13.292	23
F4WB87	F4WB87_ACREC	Ubiquitin-conjugating enzyme E2 H (Fragment)	G5I_02793	11.5706	11.2348	11.1283	12.8509	12.9927	10.1789	12.7804	9.78426	10.0634	12.8555	11.1922	9.87416	11.2223	10.0109	12.8488	10.062	2
F4WB91	F4WB91_ACREC	Inositol 1,4,5-trisphosphate receptor	G5I_02797	11.7868	11.9141	11.8353	11.9158	12.0802	11.9183	11.8658	11.9511	12.1915	12.022	12.0319	12.0072	12.1923	12.0505	12.2361	12.2366	39
F4WBA5	F4WBA5_ACREC	Superoxide dismutase [Cu-Zn]	G5I_02812	15.7615	15.1693	14.6141	14.126	15.1011	15.3981	14.5402	14.1146	14.0081	14.4343	14.5994	14.2391	14.4036	14.4323	14.7681	14.9277	9
F4WBA7	F4WBA7_ACREC	superoxide dismutase	G5I_02814	14.8245	15.101	14.5144	14.9222	14.4581	14.6829	14.1104	14.6164	13.8121	13.7954	13.5097	13.9436	13.4005	13.7606	13.8253	13.6047	4
F4WBA8	F4WBA8_ACREC	Small nuclear ribonucleoprotein Sm D1	G5I_02815	10.0933	11.9282	9.89746	11.6075	12.0446	10.1789	11.8773	12.1692	10.0634	11.3151	11.5407	11.6534	11.4363	10.0109	11.4553	10.062	4
F4WBB2	F4WBB2_ACREC	Palmitoyl-protein thioesterase 1 (Fragment)	G5I_02820	11.977	11.5058	12.1749	11.9698	11.9995	11.9573	12.0489	12.0221	11.3913	11.8755	11.7692	11.5857	11.4544	11.209	11.375	11.372	7
F4WBB4	F4WBB4_ACREC	THO complex subunit 2	G5I_02822	11.0007	10.9172	9.89746	11.1213	10.369	10.1789	11.0983	10.3153	10.0634	9.4875	9.59062	9.87416	10.5835	10.0109	9.7316	10.062	1
F4WBB9	F4WBB9_ACREC	Immunoglobulin-binding protein 1b	G5I_02827	12.0931	12.0422	12.1082	12.1369	12.1602	12.2643	11.9908	12.2734	12.1962	11.9801	11.9956	12.3008	12.0136	12.1226	11.941	11.8404	9
F4WBC0	F4WBC0_ACREC	ATP-citrate synthase	G5I_02828	13.3455	13.3079	13.549	13.6462	14.0731	13.7571	13.7129	13.707	13.6576	13.3791	13.1118	13.925	13.9549	14.3145	13.8333	13.7885	54
F4WBC1	F4WBC1_ACREC	Serine/threonine-protein kinase 16	G5I_02829	12.5908	13.2591	12.9001	12.76	12.5196	11.323	12.6736	12.5812	11.2987	12.5456	12.4636	12.5107	12.382	12.1147	12.4711	12.7061	1
F4WBC2	F4WBC2_ACREC	Golgin-45	G5I_02830	10.0933	11.226	10.9703	12.266	12.5536	11.0708	12.4457	9.98744	10.0634	12.5942	12.6982	12.3266	12.0073	12.4399	12.6955	11.087	3
F4WBC3	F4WBC3_ACREC	Liprin-alpha-2	G5I_02831	11.6674	12.0704	11.6261	11.6674	11.5968	11.5703	11.468	11.5668	11.6342	11.6704	11.7574	11.4302	11.4113	11.2612	11.539	11.4061	10
F4WBC6	F4WBC6_ACREC	Charged multivesicular body protein 4b	G5I_02834	12.4786	12.3584	12.3782	12.3426	12.3797	12.2403	12.3862	12.0302	12.1028	12.702	12.696	12.1884	12.2565	12.2457	12.4889	12.4827	14
F4WBC9	F4WBC9_ACREC	26S proteasome non-ATPase regulatory subunit 12	G5I_02837	12.8638	12.8979	13.0848	12.9911	12.9841	13.1026	12.8143	13.035	13.0604	12.5844	12.42	13.1558	12.9202	12.8826	12.8793	12.6764	18
F4WBD0	F4WBD0_ACREC	CD63 antigen	G5I_02838	13.2192	10.1417	13.5013	13.967	9.72227	13.908	14.3161	14.1587	14.4988	13.4941	13.3118	14.5643	14.9746	14.8304	13.3537	14.5182	1
F4WBD3	F4WBD3_ACREC	COP9 signalosome complex subunit 5	G5I_02841	11.2921	10.7148	11.447	11.1755	11.3524	11.3639	11.2064	10.9637	11.0785	11.1658	10.9055	11.144	11.1529	11.2202	11.3303	11.1428	9
F4WBD4	F4WBD4_ACREC	AP-1 complex subunit gamma	G5I_02842	12.2196	12.4063	12.2667	12.1973	12.1813	12.1207	12.1949	12.2903	12.1125	12.0891	11.9766	12.1555	11.9312	12.0513	11.9761	11.8623	12
F4WBD6	F4WBD6_ACREC	Lysosome-associated membrane glycoprotein 1	G5I_02844	13.4898	13.0169	13.702	13.3121	13.3161	13.7148	13.1162	13.0751	12.8753	12.7757	12.9074	13.0502	13.3309	13.2489	13.1178	13.437	7
F4WBE4	F4WBE4_ACREC	Protein FAN (Fragment)	G5I_02854	10.0933	10.1417	12.2412	14.9254	15.1669	12.605	9.64558	9.78426	12.7804	9.4875	9.59062	12.5734	12.7913	12.8623	9.7316	10.062	2
F4WBE8	F4WBE8_ACREC	Peroxisomal membrane protein PEX14	G5I_02858	13.7693	13.5278	14.0226	14.1279	13.8066	13.8775	14.0108	13.6204	13.5416	13.6627	13.4417	13.8223	13.5395	13.2392	13.4108	13.601	3
F4WBE9	F4WBE9_ACREC	mRNA-decapping enzyme 1B	G5I_02859	11.4984	11.5886	11.4822	11.517	11.5493	11.4219	11.5294	11.3118	10.5236	11.4654	11.2975	11.3169	11.3174	10.9036	11.3596	11.0216	7
F4WBG2	F4WBG2_ACREC	Uncharacterized protein	G5I_02874	13.3441	11.7447	11.7708	12.4511	9.72227	10.1789	9.64558	10.5914	10.0634	9.4875	9.59062	9.87416	9.79213	10.0109	9.7316	10.062	4
F4WBG5	F4WBG5_ACREC	Eukaryotic peptide chain release factor subunit 1	G5I_02877	12.3754	12.5988	12.8182	12.7728	12.6132	12.7433	12.764	12.8194	12.8404	12.7119	12.5567	12.8251	12.3912	12.451	12.4157	12.2234	11
F4WBH3	F4WBH3_ACREC	Protein FAM195A	G5I_02885	12.1068	12.3939	11.9981	11.9496	12.1034	11.9767	11.9345	11.6421	11.5333	11.8151	11.7853	11.7146	11.3399	11.3494	11.6163	10.687	3
F4WBH6	F4WBH6_ACREC	Glutamate [NMDA] receptor subunit epsilon-2	G5I_02888	11.0824	10.1417	12.1544	10.8591	10.8933	11.1038	11.0104	9.78426	11.3052	10.9893	11.8901	9.87416	10.9331	11.3286	11.0999	10.062	1
F4WBI5	F4WBI5_ACREC	Calpain-C	G5I_02897	10.8992	10.1417	10.8269	10.7674	10.9547	10.8341	10.4027	10.8608	10.7511	10.3184	10.4248	10.8925	10.4089	10.0671	10.7087	10.062	3
F4WBK3	F4WBK3_ACREC	Glutamate dehydrogenase, mitochondrial	G5I_02918	14.4707	14.0157	14.5329	14.5849	14.6639	14.6378	14.5893	14.6948	14.7874	14.3117	14.2449	14.7983	14.9783	15.0217	14.6589	14.6786	10
F4WBL6	F4WBL6_ACREC	Rap guanine nucleotide exchange factor 2	G5I_02935	10.0933	9.46223	9.74325	9.2383	9.42584	9.92711	9.34956	9.25283	9.03566	9.4875	8.23177	9.87416	9.79213	10.0109	9.38248	10.062	1
F4WBM0	F4WBM0_ACREC	U4/U6.U5 tri-snRNP-associated protein 2	G5I_02939	11.1846	10.9526	10.8293	10.9266	11.3097	10.8313	11.0781	9.78426	10.0634	10.6987	10.823	9.87416	11.1941	10.0109	9.7316	10.062	3
F4WBM3	F4WBM3_ACREC	Tubulin polyglutamylase TTLL6	G5I_02942	10.0933	10.1417	12.6147	9.68688	9.72227	12.7355	11.6337	9.78426	10.0634	9.4875	9.59062	9.87416	9.79213	14.4581	11.9344	14.6262	2
F4WBM4	F4WBM4_ACREC	40S ribosomal protein S29	G5I_02943	15.6763	16.5429	15.8482	15.1766	15.6306	15.4529	15.3255	14.4061	14.4111	15.2086	14.9718	14.5861	14.9891	14.9926	15.5064	15.5105	6
F4WBM5	F4WBM5_ACREC	CaiB/baiF CoA-transferase family protein C7orf10-like protein	G5I_02944	10.0933	10.1417	10.2663	10.7438	10.9768	10.1789	11.1596	10.5926	10.0634	11.2705	11.4126	10.0956	10.2989	10.3234	10.5898	10.1134	6
F4WBM7	F4WBM7_ACREC	Uncharacterized protein	G5I_02946	12.1612	12.0585	12.1494	12.6025	12.5829	12.4665	12.437	11.8985	12.8308	12.5654	12.2998	12.7096	12.5262	12.7646	12.972	12.5438	1
F4WBN0	F4WBN0_ACREC	UPF0636 protein C4orf41-like protein	G5I_02949	10.6925	11.4552	9.89746	11.2013	10.5298	10.1789	10.9283	10.3509	10.0634	10.816	10.9175	10.6242	10.4819	10.0109	11.4209	10.062	3
F4WBN2	F4WBN2_ACREC	Putative serine hydrolase	G5I_02951	10.0933	10.1417	9.89746	9.68688	10.5915	10.1789	9.64558	9.78426	10.7954	10.4305	9.59062	9.87416	9.79213	10.0109	9.7316	10.062	2
F4WBN3	F4WBN3_ACREC	Protein pelota homolog	G5I_02952	10.308	10.8801	10.8668	10.6482	10.4846	10.4587	10.372	10.1091	10.0659	10.4133	10.4999	10.581	10.3205	10.307	10.6088	10.0155	2
F4WBN4	F4WBN4_ACREC	Pescadillo homolog	G5I_02953	10.0933	10.3189	10.5641	10.9379	10.3925	10.4553	10.993	11.1928	11.2531	10.1923	9.91899	10.729	9.79213	10.0109	9.7316	10.062	1
F4WBN6	F4WBN6_ACREC	Fibrillin-1	G5I_02955	11.1768	10.1417	10.7375	11.4252	9.72227	11.0724	11.1159	11.3297	11.1174	11.1857	11.2433	11.0501	10.8757	10.8275	11.0018	10.5723	20
F4WBN7	F4WBN7_ACREC	Neurogenic locus Notch protein (Fragment)	G5I_02956	12.2938	11.6732	11.3151	11.9159	11.5172	11.6674	11.4075	11.8448	11.549	11.411	11.5083	11.3846	11.3081	11.3798	11.4287	10.9284	119
F4WBN8	F4WBN8_ACREC	RNA-splicing ligase RtcB homolog	G5I_02957	12.7582	12.6379	12.6994	12.5882	12.6	12.6293	12.5422	12.228	12.2825	12.62	12.7304	12.4926	12.3379	12.4238	12.5199	12.2923	16
F4WBP1	F4WBP1_ACREC	Chorion peroxidase (Fragment)	G5I_02960	11.9025	11.9489	11.9701	11.8963	11.833	11.8695	12.0534	11.8319	11.6368	12.0719	12.0718	11.9823	11.2612	12.3151	12.2029	11.5055	12
F4WBQ2	F4WBQ2_ACREC	Putative ATP-dependent RNA helicase DHX36	G5I_02971	10.0933	10.5269	10.1395	10.6319	10.3992	10.4149	10.7604	10.6846	10.6152	11.8127	10.9668	10.0921	9.98579	10.0109	10.1695	10.062	3
F4WBQ5	F4WBQ5_ACREC	Viral IAP-associated factor-like protein (Fragment)	G5I_02975	12.8172	12.6816	13.048	13.2575	12.9569	12.9719	13.0503	13.2331	12.9291	13.3026	13.1057	12.899	12.5642	12.7193	13.0235	12.3072	7
F4WBR1	F4WBR1_ACREC	Zinc finger protein 91	G5I_02981	12.0518	13.0131	12.8241	13.0279	12.5827	13.0916	12.4088	12.2193	12.0984	11.6628	11.802	12.2172	12.1074	10.7932	11.6689	11.4552	2
F4WBR4	F4WBR4_ACREC	Carnitinyl-CoA dehydratase	G5I_02985	11.5017	12.091	11.6126	11.5565	11.2445	11.6588	11.3611	11.4752	11.5863	11.247	11.1614	11.4465	11.4708	11.4422	11.2482	11.3908	7
F4WBR5	F4WBR5_ACREC	polynucleotide adenylyltransferase	G5I_02986	12.4199	12.8755	12.7111	12.5443	12.4444	12.562	12.3024	12.4632	12.2602	12.7051	12.5479	12.9062	10.8832	11.3	12.6389	10.4559	3
F4WBR8	F4WBR8_ACREC	2-oxoisovalerate dehydrogenase subunit beta, mitochondrial	G5I_02989	10.0933	10.1417	10.7148	9.68688	9.72227	10.1789	9.64558	9.78426	10.0634	10.4114	10.6177	10.4658	10.5503	10.6413	10.9086	10.062	2
F4WBR9	F4WBR9_ACREC	KH domain-containing, RNA-binding, signal transduction-associated protein 2	G5I_02990	12.887	12.7549	12.9303	12.9617	12.8137	12.7897	12.71	12.6279	12.6192	12.6856	12.7793	12.5206	12.2226	12.3319	12.429	12.1032	14
F4WBS9	F4WBS9_ACREC	Uncharacterized protein	G5I_03000	10.0933	12.0029	9.89746	12.7114	14.0987	10.1789	13.1388	11.4234	10.0634	13.6037	13.1904	9.87416	13.5803	11.5547	12.8919	11.3701	1
F4WBT0	F4WBT0_ACREC	Acidic mammalian chitinase	G5I_03001	13.0977	12.9951	14.1477	13.9169	14.1118	13.2406	14.1514	13.7432	13.6103	14.6138	14.6868	14.4317	14.1166	14.588	15.1928	14.8281	15
F4WBT1	F4WBT1_ACREC	Chymotrypsin-1	G5I_03002	10.0933	10.1417	9.89746	9.68688	12.4201	10.1789	9.64558	12.2542	10.0634	9.4875	9.59062	9.87416	9.79213	10.0109	9.7316	10.062	1
F4WBT2	F4WBT2_ACREC	Chymotrypsin-1	G5I_03003	13.5655	12.975	13.7513	13.9545	14.7183	14.3056	14.6001	13.9171	14.1691	9.4875	9.59062	13.9663	14.3816	14.0225	9.7316	14.3644	9
F4WBT3	F4WBT3_ACREC	Chymotrypsin-1	G5I_03004	13.4835	10.1417	12.2946	12.6213	12.8143	12.6776	12.9283	12.7041	13.0336	9.4875	9.59062	13.2536	14.0117	12.9875	9.7316	13.7203	6
F4WBT5	F4WBT5_ACREC	Chymotrypsin-2	G5I_03006	13.3629	12.4244	13.4552	13.2953	14.0145	13.8056	14.2371	13.5813	13.9072	8.29273	8.33441	14.1302	14.2678	13.9097	9.13775	14.0333	6
F4WBT7	F4WBT7_ACREC	Pre-mRNA-splicing regulator female-lethal(2)D	G5I_03008	11.0402	11.1131	10.7083	11.0227	10.5681	10.8672	10.8417	10.8924	10.0634	10.8987	10.6609	9.69205	10.3819	10.0109	10.7454	10.2014	2
F4WBT8	F4WBT8_ACREC	Superoxide dismutase	G5I_03009	13.6228	13.4109	13.2901	13.3556	11.1755	13.8398	13.2172	13.2176	12.9326	13.1747	13.0467	12.8277	13.0314	13.2376	13.1912	13.59	9
F4WBT9	F4WBT9_ACREC	Kinesin-like protein unc-104	G5I_03010	11.5382	11.7045	11.194	11.571	11.3895	10.9719	11.2093	11.3884	11.3385	11.1117	11.0251	11.1901	11.0265	11.0758	10.8811	10.6627	7
F4WBU1	F4WBU1_ACREC	Exportin-4	G5I_03012	10.0796	11.162	9.89746	9.68688	9.72227	10.1789	9.64558	9.78426	10.0634	9.7742	9.8288	9.87416	9.79213	10.0109	9.7316	10.062	2
F4WBU3	F4WBU3_ACREC	SHC-transforming protein 1	G5I_03014	12.5808	12.6378	12.501	12.3416	12.3701	12.244	12.1955	12.3251	12.3132	12.2417	12.1891	12.2856	12.215	12.2505	11.8573	11.9896	6
F4WBU4	F4WBU4_ACREC	Guanine nucleotide-binding protein subunit beta-like protein	G5I_03015	14.7448	14.4793	15.2135	14.9293	14.9498	14.9302	14.952	14.8779	14.8766	14.9238	14.8736	14.9837	14.5443	14.6769	14.5249	14.3219	17
F4WBU5	F4WBU5_ACREC	NFU1 iron-sulfur cluster scaffold homolog, mitochondrial	G5I_03016	11.5725	10.689	12.123	12.6092	12.902	12.5738	12.6871	13.453	13.3721	11.3872	11.7461	13.1041	13.0705	13.229	11.9647	11.5213	4
F4WBU7	F4WBU7_ACREC	Translational activator GCN1	G5I_03018	12.0442	12.1641	12.2707	12.3038	12.1657	12.1866	12.1362	12.1976	12.1652	12.1108	11.9242	12.0973	11.8551	12.0986	11.9883	11.8283	58
F4WBV0	F4WBV0_ACREC	Ankyrin repeat and MYND domain-containing protein 2	G5I_03021	11.5855	12.0561	11.5961	11.4699	11.476	11.2002	11.6903	11.3693	11.319	11.4605	11.4944	11.5402	11.6216	11.424	11.5059	11.5068	7
F4WBV4	F4WBV4_ACREC	Calcium release-activated calcium channel protein 1	G5I_03025	10.0933	10.9405	11.5615	10.4276	12.3084	11.5501	11.9019	11.0911	11.7817	11.4651	11.3971	11.6423	10.9886	10.7211	10.7458	10.7575	1
F4WBV6	F4WBV6_ACREC	Thioredoxin domain-containing protein 17	G5I_03027	13.4658	12.6114	13.0392	12.3662	12.4946	13.24	12.4575	12.7531	13.1603	12.5948	12.3412	12.9724	12.59	13.0502	13.0789	13.5337	4
F4WBV7	F4WBV7_ACREC	Ribosomal protein S6 kinase	G5I_03028	10.0933	10.1417	11.0846	9.68688	9.72227	10.1789	9.64558	12.2062	10.0634	12.363	12.0463	10.9158	10.6608	10.0109	9.7316	10.062	2
F4WBV8	F4WBV8_ACREC	MIF4G domain-containing protein B	G5I_03029	10.8973	11.3504	11.287	11.273	11.1082	11.2782	11.2119	11.1318	11.4216	11.3596	11.2811	11.1837	10.9789	11.3197	11.0687	10.7954	8
F4WBW0	F4WBW0_ACREC	Uncharacterized protein	G5I_03031	12.6682	12.5738	12.6474	12.6365	12.5293	12.5056	12.3709	12.2781	12.3842	12.6361	12.5386	12.2839	11.8799	11.9839	12.2958	11.9236	17
F4WBW1	F4WBW1_ACREC	Smoothelin-like protein 2	G5I_03032	11.9135	10.5219	11.8637	11.7731	11.8676	11.8741	12.0317	11.4484	11.5556	12.3082	12.4595	11.9549	12.5531	12.3713	12.9384	12.5789	3
F4WBW2	F4WBW2_ACREC	Transcription elongation factor SPT4	G5I_03033	13.013	11.7411	12.9673	12.7966	9.72227	12.7074	12.554	12.5721	12.7244	12.4367	12.4203	12.5516	12.3977	12.472	12.3017	12.2446	3
F4WBW4	F4WBW4_ACREC	Protein mago nashi	G5I_03035	11.048	10.1417	12.5505	12.5723	11.9895	11.3461	12.8154	12.4671	12.423	12.2183	12.2686	12.264	12.0895	11.8722	11.9537	11.5117	2
F4WBW7	F4WBW7_ACREC	Putative nucleoporin Nup54	G5I_03038	12.0935	12.3632	11.9382	11.7845	11.8072	11.8058	11.6076	11.7247	11.6635	11.7209	11.7678	11.6464	11.5231	11.5594	11.5268	11.6835	10
F4WBX6	F4WBX6_ACREC	Small RNA 2'-O-methyltransferase	G5I_03047	11.8737	10.1417	11.1321	12.1674	11.053	12.2079	11.0359	9.78426	12.5161	11.0979	11.1858	12.5922	9.79213	10.0109	11.2109	11.2552	2
F4WBX7	F4WBX7_ACREC	Rab GTPase-activating protein 1	G5I_03048	10.0933	10.1417	11.5138	11.502	9.72227	10.1789	11.4106	11.4662	11.0048	11.0097	10.3094	11.0444	10.7758	10.0109	10.2872	10.9452	3
F4WBY6	F4WBY6_ACREC	Protein-L-isoaspartate(D-aspartate) O-methyltransferase	G5I_03057	10.0933	10.6111	10.6973	11.0338	10.4837	11.5014	11.1019	10.5375	11.8232	11.6743	11.8671	11.7778	11.9314	11.8312	11.9839	11.6605	3
F4WBY9	F4WBY9_ACREC	Translational activator of cytochrome c oxidase 1	G5I_03060	10.0933	10.1417	9.89746	10.9347	9.72227	10.1789	11.1143	10.8101	10.7876	11.8428	11.379	10.4808	11.4445	10.0109	10.4541	10.062	1
F4WBZ1	F4WBZ1_ACREC	Uncharacterized protein	G5I_03062	11.248	11.1298	11.1598	10.4454	11.143	10.8496	10.6848	10.2435	10.6357	11.1161	11.2849	11.061	11.151	10.989	11.4021	11.2741	10
F4WBZ8	F4WBZ8_ACREC	Lipase maturation factor	G5I_03069	13.8333	13.4844	13.8814	13.6578	13.6085	12.0601	13.7612	11.8482	13.9148	13.5215	13.5876	13.6595	11.6612	13.5546	13.5676	13.275	1
F4WC00	F4WC00_ACREC	AP2-associated protein kinase 1	G5I_03071	10.5777	10.7737	10.5713	10.763	10.7419	11.1119	10.4811	10.9861	10.7508	10.5564	10.7131	10.949	10.9188	10.9598	11.2242	10.9952	6
F4WC02	F4WC02_ACREC	Mitochondrial import inner membrane translocase subunit Tim23	G5I_03073	10.0933	11.7937	10.8871	11.7786	12.2392	12.046	12.0541	12.2571	12.0934	12.0186	11.4561	11.8024	11.8798	10.9413	11.6633	10.062	1
F4WC07	F4WC07_ACREC	60S ribosomal protein L35a	G5I_03078	13.8951	14.0885	14.4361	14.2471	14.1124	14.0729	14.4194	13.8335	13.6996	14.4581	14.3968	13.9613	13.5899	13.5627	14.2317	13.8976	9
F4WC08	F4WC08_ACREC	SPRY domain-containing protein 7	G5I_03079	10.0933	10.1417	9.87906	10.1866	9.72227	10.1789	10.0972	10.2942	10.0634	10.0564	10.1361	10.2738	9.76574	10.0109	9.78437	10.062	2
F4WC09	F4WC09_ACREC	Uncharacterized protein	G5I_03080	10.0933	10.1417	9.89746	9.68688	9.72227	10.1789	8.67567	9.78426	10.0634	9.8488	9.80245	9.87416	9.79213	10.0109	9.42173	10.062	1
F4WC23	F4WC23_ACREC	Aminopeptidase	G5I_03095	12.9164	12.9325	13.0537	13.1393	13.2053	13.0479	13.1256	13.1154	13.0158	12.9716	12.9039	13.0451	12.9325	12.8297	12.878	12.8232	33
F4WC24	F4WC24_ACREC	Serine/threonine-protein kinase PFTAIRE-1 (Fragment)	G5I_03096	10.0933	10.1417	9.89746	12.0766	11.7263	10.1789	10.5655	10.7954	10.0634	10.5356	10.8622	10.8301	10.5672	10.0109	11.4924	10.7474	2
F4WC25	F4WC25_ACREC	Zinc transporter 1	G5I_03097	10.0933	10.1417	11.3679	11.5321	10.7208	10.1789	10.9561	11.3577	11.4649	10.7126	11.0381	11.3984	11.5565	11.509	10.5935	11.4753	3
F4WC26	F4WC26_ACREC	Peroxisomal membrane protein PEX16	G5I_03098	12.2981	12.5125	12.3066	12.3463	12.3521	12.2497	12.4118	12.1126	12.0441	12.5844	12.3814	12.0364	12.1055	12.2781	12.264	12.354	6
F4WC28	F4WC28_ACREC	Tetratricopeptide repeat protein 27	G5I_03100	13.4644	13.17	13.4072	13.4553	13.6185	13.6536	13.8076	13.2039	13.3308	13.013	13.0446	13.5515	13.5636	13.6865	12.904	13.7729	12
F4WC35	F4WC35_ACREC	Heparan-alpha-glucosaminide N-acetyltransferase	G5I_03107	10.0933	10.1417	9.89746	11.7275	9.72227	10.1789	12.0789	10.7138	10.0634	11.1723	12.0564	10.6414	9.79213	10.0109	9.7316	10.062	1
F4WC36	F4WC36_ACREC	Caspase-1	G5I_03108	12.2289	10.1417	12.4199	9.68688	9.72227	12.7739	12.8947	9.78426	10.0634	9.4875	9.59062	12.2634	11.008	12.4235	9.7316	14.4627	1
F4WC37	F4WC37_ACREC	High-affinity choline transporter 1 (Fragment)	G5I_03109	10.0933	10.2792	9.89746	9.68688	9.70316	10.1789	9.64558	9.78426	10.0634	9.93295	9.73242	9.87416	9.79213	10.0109	9.7316	10.062	1
F4WC40	F4WC40_ACREC	Protein Daple	G5I_03112	10.0933	10.1417	9.89746	11.0491	12.9502	10.1789	9.64558	9.78426	10.0634	10.3819	12.0335	9.87416	9.79213	10.0109	9.7316	10.062	2
F4WC42	F4WC42_ACREC	ZAD domain-containing protein	G5I_03114	10.0933	10.1417	9.89746	10.7185	9.72227	10.1789	11.8112	9.78426	10.0634	11.9461	12.1992	11.1443	9.79213	10.0109	12.1667	10.062	1
F4WC44	F4WC44_ACREC	Protein arginine N-methyltransferase 8	G5I_03116	13.075	12.8077	13.2282	13.3028	13.1385	13.1081	12.9209	13.0682	12.938	12.792	12.7645	12.9477	12.6509	12.8599	12.7933	12.6717	12
F4WC45	F4WC45_ACREC	Exocyst complex component 5	G5I_03117	12.0169	12.18	11.9114	11.6856	11.7202	12.041	11.9291	11.8463	11.7258	11.6842	11.6041	11.6148	11.791	11.5294	11.5191	11.8774	7
F4WC46	F4WC46_ACREC	Ras-related protein Rab-1A (Fragment)	G5I_03118	13.5335	13.4729	13.7028	13.4611	13.5966	13.6746	13.3986	13.4054	13.6289	13.2073	13.0568	13.5376	13.4085	13.4833	13.3607	13.3409	15
F4WC54	F4WC54_ACREC	Polypeptide N-acetylgalactosaminyltransferase	G5I_03128	10.0933	11.4042	11.6241	11.2301	11.4303	10.7168	11.1694	10.6358	10.0634	11.1506	11.0486	9.87416	9.79213	10.0109	10.6008	10.062	2
F4WC57	F4WC57_ACREC	Structural maintenance of chromosomes protein	G5I_03131	10.6622	11.5178	11.7036	11.3801	11.4323	11.4671	11.7247	11.7055	11.5028	11.6688	11.2367	11.5174	10.2331	10.0109	10.7384	10.062	5
F4WC61	F4WC61_ACREC	40S ribosomal protein S15	G5I_03135	12.9551	11.7901	12.7339	12.3307	12.4504	12.5919	12.1332	11.5033	12.0237	13.6447	13.0067	12.0719	12.7828	12.4125	12.8807	12.0793	7
F4WC70	F4WC70_ACREC	Uncharacterized protein	G5I_03144	12.4818	12.2681	12.5651	12.5181	12.6625	12.5802	12.856	12.2479	12.5808	13.4912	13.4877	12.7916	12.9341	12.7384	13.5567	13.04	22
F4WC72	F4WC72_ACREC	Protein transport protein Sec24C	G5I_03146	12.71	12.8882	12.8105	12.7982	12.7206	12.8255	12.672	12.6284	12.5434	12.7687	12.5726	12.6787	12.4061	12.5577	12.591	12.4532	35
F4WC76	F4WC76_ACREC	Beta-hexosaminidase	G5I_03150	12.4309	12.549	12.6697	12.202	12.5561	12.1029	12.4384	12.4391	12.4835	13.1421	12.7308	12.7425	12.5411	12.6403	13.3228	12.8979	17
F4WC77	F4WC77_ACREC	Mediator of RNA polymerase II transcription subunit 10	MED10	10.0933	10.1417	9.89746	9.55786	9.89651	10.1789	9.01724	9.78426	10.0634	9.52911	9.51088	9.87416	9.79213	10.0109	9.7316	10.062	1
F4WC78	F4WC78_ACREC	Coatomer subunit gamma	G5I_03152	11.9872	12.1678	12.3491	12.2764	12.1987	12.2794	12.1867	12.2574	12.212	12.1027	11.8586	12.302	11.9934	12.101	11.9652	11.6159	25
F4WC80	F4WC80_ACREC	Survival of motor neuron-related-splicing factor 30	G5I_03154	11.8311	10.1417	11.3835	10.2874	10.5478	10.1789	10.0963	9.78426	10.0634	10.0668	10.8697	9.87416	9.79213	10.0109	10.5067	10.062	2
F4WC81	F4WC81_ACREC	Peflin (Fragment)	G5I_03155	12.7609	12.4199	12.621	12.5666	12.6773	12.7178	12.8661	12.4898	12.4269	12.5894	12.2745	12.9681	12.798	12.7447	12.8237	12.6494	3
F4WC84	F4WC84_ACREC	PKD/Chitinase domain-containing protein	G5I_03158	10.0933	10.1417	9.89746	10.7348	10.63	10.1789	10.657	9.78426	10.0634	10.8221	10.4681	9.87416	10.4117	10.0109	10.892	10.062	2
F4WC87	F4WC87_ACREC	Beta-hexosaminidase	G5I_03161	13.1373	12.7769	12.7421	13.1203	12.8267	12.8675	12.5834	12.8593	12.5572	12.5702	12.3987	12.6553	12.1895	12.4893	12.5699	12.1497	11
F4WC96	F4WC96_ACREC	60S ribosomal protein L35	G5I_03170	15.4717	15.476	15.8674	15.7438	15.59	16.061	15.7105	14.8686	15.5611	15.1445	15.212	15.6527	14.9221	15.2894	15.0877	15.2298	7
F4WC97	F4WC97_ACREC	Golgin subfamily A member 2	G5I_03171	11.6775	11.6534	11.6453	11.6203	11.6518	11.7371	11.5623	11.4273	11.4655	11.6894	11.7074	11.5237	11.3001	11.5178	11.5268	11.4727	28
F4WCC5	F4WCC5_ACREC	Homeobox protein cut (Fragment)	G5I_03199	16.3603	17.4426	16.7819	17.455	17.7933	17.2904	17.7994	17.1859	17.1722	17.3541	17.5961	17.5417	18.204	17.9376	17.4953	17.3642	2
F4WCC6	F4WCC6_ACREC	Ubiquitin-conjugating enzyme E2 G1	G5I_03200	11.9536	12.432	11.1902	12.768	13.2594	12.4334	12.9529	12.4627	12.4243	12.0661	12.1112	12.654	12.7853	12.7917	12.1373	12.4203	3
F4WCD1	F4WCD1_ACREC	Zinc finger protein 248	G5I_03205	10.0933	10.1417	9.89746	10.8628	11.1381	10.1789	11.0257	9.99142	10.0634	11.3134	11.2607	9.87416	10.61	10.0109	10.6799	10.062	2
F4WCD2	F4WCD2_ACREC	Zinc finger protein 346	G5I_03206	11.317	10.6669	11.6745	10.8881	11.093	11.0581	10.8025	11.0917	11.0949	10.6456	10.5192	11.612	10.7406	10.0109	10.4175	10.8233	1
F4WCD8	F4WCD8_ACREC	Peptidoglycan-recognition protein	G5I_03212	13.1072	11.8879	12.4464	13.072	12.2663	13.2093	12.7389	12.8919	13.0459	13.3262	13.0386	13.1149	12.9333	12.7824	13.5588	12.8303	4
F4WCE0	F4WCE0_ACREC	Tetraspanin	G5I_03214	12.1448	12.4428	12.4317	12.0403	12.2206	12.317	12.0134	12.2543	12.3212	11.4649	11.4736	12.5835	13.2041	12.7588	11.8274	13.0361	3
F4WCE1	F4WCE1_ACREC	CD63 antigen	G5I_03215	13.4495	13.1894	13.5208	12.2907	13.2672	12.0759	12.0681	12.8272	13.32	12.7329	12.4286	13.3489	12.8502	13.2442	13.1997	13.4399	2
F4WCE2	F4WCE2_ACREC	CD63 antigen	G5I_03216	14.2241	14.8025	13.9504	13.8848	14.0616	13.9477	13.7165	13.8513	13.8255	13.6163	13.7098	14.0176	13.8032	13.4541	13.7866	13.8442	5
F4WCE5	F4WCE5_ACREC	Serine/threonine-protein phosphatase 4 regulatory subunit 3	G5I_03219	10.6276	11.6424	11.7582	11.4088	11.1303	10.7331	11.0165	11.0183	11.2096	11.0381	11.1164	11.0546	10.997	10.0109	10.8653	10.556	4
F4WCE6	F4WCE6_ACREC	E3 ubiquitin-protein ligase HRD1	G5I_03220	10.038	11.0198	9.89746	10.3342	10.8965	10.4429	10.1336	10.4693	10.749	10.6057	10.3089	10.5201	10.5197	10.0109	10.3678	10.9541	2
F4WCG3	F4WCG3_ACREC	Drebrin-like protein	G5I_03238	11.6445	11.6922	11.6961	11.8154	11.8481	11.375	11.8287	11.277	11.3224	12.0603	12.098	11.558	11.5934	11.2884	11.8786	11.501	17
F4WCG5	F4WCG5_ACREC	riboflavin kinase	G5I_03240	11.955	11.8146	12.1255	11.9952	12.022	12.0271	12.123	12.2542	11.9922	12.0136	11.901	12.0558	11.8626	11.8825	11.8773	12.1633	5
F4WCG7	F4WCG7_ACREC	Zinc finger protein ZPR1	G5I_03243	11.2877	11.0436	11.3167	11.3816	10.9647	11.5178	11.0245	11.4848	11.2151	11.0585	11.1011	10.8968	11.0225	10.4652	13.1066	10.8606	5
F4WCH6	F4WCH6_ACREC	Tyrosine-protein phosphatase non-receptor type 61F	G5I_03252	11.8307	12.1171	11.7785	12.0391	11.9569	11.9079	11.9026	12.1088	12.0778	11.6996	11.7401	12.0238	11.7733	11.749	11.7296	11.466	7
F4WCH8	F4WCH8_ACREC	Putative glycerol kinase 5	G5I_03254	11.2228	10.1417	10.6733	11.0509	10.7295	11.7796	11.2258	11.5094	11.2869	11.0618	11.139	11.5443	11.3197	11.1944	11.1707	10.5676	4
F4WCI7	F4WCI7_ACREC	5'-deoxynucleotidase HDDC2	G5I_03263	11.5443	11.3877	11.7878	11.9401	11.8296	10.8972	12.0007	12.2278	12.1802	11.6807	12.2551	12.0897	12.3651	12.2945	11.9059	12.0912	4
F4WCI9	F4WCI9_ACREC	H(+)-transporting two-sector ATPase	G5I_03265	14.2919	14.1612	14.2835	14.1362	14.3341	14.3344	14.3316	13.9642	14.2591	14.0129	13.9372	14.274	14.287	14.2763	14.0685	14.2666	41
F4WCJ0	F4WCJ0_ACREC	Upstream stimulatory factor 1	G5I_03266	11.7589	10.1417	10.5354	11.8056	9.72227	10.9504	11.7121	11.7849	11.4463	11.4582	11.6429	10.6258	10.3312	10.0109	10.5958	10.062	2
F4WCJ1	F4WCJ1_ACREC	Putative N-acetyltransferase san (Fragment)	G5I_03267	11.9822	11.5722	11.7351	11.6147	11.7188	11.8141	11.8421	11.4411	11.4831	11.8913	11.8319	11.3117	11.5649	11.5424	11.4355	11.8499	6
F4WCJ3	F4WCJ3_ACREC	Beta-amyloid-like protein	G5I_03269	10.4805	11.3752	9.89746	9.68688	10.2656	10.1789	10.9705	10.524	10.939	10.3899	11.1159	11.9599	12.1976	11.9601	11.8419	11.699	2
F4WCJ4	F4WCJ4_ACREC	Protein ETHE1, mitochondrial	G5I_03270	12.307	12.0825	12.0203	11.6732	11.6239	11.0978	11.7901	11.3588	11.6217	12.8434	12.6679	11.5758	12.3319	11.0739	12.8179	13.1514	5
F4WCJ5	F4WCJ5_ACREC	40S ribosomal protein S19a	G5I_03271	16.5375	16.0933	15.9666	15.424	16.3993	16.1165	15.9889	13.9941	14.0351	16.2407	16.0404	14.3228	15.2611	15.6957	16.0163	16.0968	1
F4WCJ8	F4WCJ8_ACREC	Arf-GAP with SH3 domain, ANK repeat and PH domain-containing protein 2	G5I_03274	10.0933	10.1417	9.89746	10.844	9.72227	10.1789	10.6747	10.1525	10.0634	10.5802	10.7144	9.87416	9.79213	10.0109	10.3698	10.062	3
F4WCK0	F4WCK0_ACREC	Protein yippee-like	G5I_03276	10.0933	10.7881	9.89746	10.0649	10.2314	10.1789	10.3992	9.78426	10.0634	11.4464	11.1896	9.87416	9.79213	10.0109	10.2743	10.062	3
F4WCL0	F4WCL0_ACREC	N-terminal amino-acid N(alpha)-acetyltransferase NatA	G5I_03286	12.4796	12.1285	12.3605	11.8648	12.4279	12.0566	12.2288	11.6274	11.749	12.3156	12.1575	12.0728	12.4636	11.9167	12.4286	12.1949	5
F4WCL4	F4WCL4_ACREC	AN1-type zinc finger protein 6	G5I_03290	12.1785	10.1417	12.2598	12.2931	9.72227	12.1571	12.1847	11.8255	12.1544	12.1657	12.0591	11.9741	11.8328	11.8879	11.8122	12.1452	2
F4WCL7	F4WCL7_ACREC	Beta-ureidopropionase	G5I_03293	14.4769	14.3493	14.514	14.5633	14.6559	14.608	14.4915	14.281	14.4284	13.4952	13.6016	14.9955	15.621	15.6032	14.5493	15.7909	11
F4WCL9	F4WCL9_ACREC	Ras-related protein Rab-11B	G5I_03295	14.8137	14.5718	14.6825	14.7148	14.8533	14.5265	14.4118	14.6452	14.5989	14.2981	14.2113	14.4054	14.4613	14.4319	14.3671	14.3704	9
F4WCM1	F4WCM1_ACREC	Major facilitator superfamily domain-containing protein 8	G5I_03297	10.0933	10.5024	9.89746	10.4537	10.4064	10.1789	10.4417	9.78426	10.0634	10.4571	11.0224	10.6286	9.79213	10.0109	10.2685	10.062	1
F4WCN1	F4WCN1_ACREC	Kyphoscoliosis peptidase	G5I_03307	12.2519	12.4983	12.143	12.3599	12.2857	12.2111	12.2544	12.2824	12.2441	12.2744	12.3578	12.3335	12.0792	12.137	12.4907	12.0686	17
F4WCN2	F4WCN2_ACREC	RING finger protein 31	G5I_03308	11.0963	11.388	11.0784	11.2334	11.0399	10.9253	11.0875	11.0659	11.0885	11.3417	11.2873	10.9914	10.9242	10.7611	10.8828	10.3854	32
F4WCN4	F4WCN4_ACREC	Phosphatidylinositol-4,5-bisphosphate 4-phosphatase	G5I_03310	11.9576	10.1417	12.2403	12.1937	9.72227	11.9814	11.7975	11.787	11.9377	11.6564	11.5826	11.9014	11.853	11.6936	11.6216	11.7775	7
F4WCN5	F4WCN5_ACREC	Ancient ubiquitous protein 1	G5I_03311	10.413	11.1872	10.9012	11.2646	10.4571	10.5743	10.6639	10.4802	10.3303	10.5972	10.2466	10.8415	9.79213	9.92612	10.37	10.062	1
F4WCN6	F4WCN6_ACREC	Succinate-semialdehyde dehydrogenase, mitochondrial	G5I_03312	12.7949	12.3081	12.8185	12.8994	12.9827	12.9599	12.9342	12.8992	12.8876	12.3274	12.3072	13.0162	13.1831	13.2311	12.7061	13.0647	17
F4WCN7	F4WCN7_ACREC	Peptidyl-prolyl cis-trans isomerase E	G5I_03313	11.3598	11.4427	11.3674	11.9184	11.9084	11.5146	11.8097	11.9873	11.6028	11.7904	11.839	11.6713	11.6828	11.5456	11.265	11.4395	4
F4WCN8	F4WCN8_ACREC	Dehydrogenase/reductase SDR family member 4	G5I_03314	13.4584	13.1024	13.539	13.6103	13.665	13.827	13.7874	13.5758	13.8926	13.1795	13.2247	13.8119	14.5142	14.224	13.7311	14.363	12
F4WCP0	F4WCP0_ACREC	CHK kinase-like domain-containing protein	G5I_03316	12.6905	12.7208	12.6785	12.68	12.6929	12.6534	12.6632	12.5993	12.6512	12.3859	12.0665	12.5438	12.6583	12.5564	12.3999	12.4074	16
F4WCP2	F4WCP2_ACREC	Apolipophorin	G5I_03318	14.6964	14.2172	14.7144	14.5508	14.3834	14.8141	14.6917	14.398	14.2669	14.606	14.5692	14.6041	15.1527	14.9563	14.9884	14.9165	289
F4WCQ0	F4WCQ0_ACREC	Mucin-1	G5I_03326	10.0933	10.1417	9.89746	9.68688	10.2855	10.1789	10.4653	9.78426	10.0634	9.4875	9.59062	9.87416	9.79213	10.0109	9.7316	10.062	1
F4WCS0	F4WCS0_ACREC	Diamine acetyltransferase 2	G5I_03346	13.1257	13.0705	13.1436	12.5117	13.3505	13.0761	13.1556	12.2728	12.8551	12.7297	12.7792	13.2543	14.1317	13.406	12.4556	13.7399	5
F4WCS1	F4WCS1_ACREC	Diamine acetyltransferase 2	G5I_03347	10.0933	10.9375	11.031	9.89319	11.8994	10.1789	11.9595	10.0959	12.0485	11.1012	11.623	11.4834	12.1838	11.2439	11.5625	12.4238	7
F4WCT1	F4WCT1_ACREC	Uncharacterized protein	G5I_03359	10.6997	11.6411	11.265	11.7924	11.5227	11.7673	11.6472	12.347	11.6992	11.7498	11.7709	11.985	11.7985	11.6831	12.0446	11.651	4
F4WCT5	F4WCT5_ACREC	Protein AAR2 homolog	G5I_03365	10.9643	11.6985	11.6292	10.5927	11.3671	11.9108	9.64558	9.78426	10.0634	9.4875	9.59062	10.5795	9.79213	10.753	9.7316	10.062	2
F4WCU2	F4WCU2_ACREC	Alpha-methylacyl-CoA racemase	G5I_03375	12.1041	12.3317	12.2227	12.3322	12.4648	12.1307	12.6243	12.5394	12.1933	12.1022	12.4572	12.0642	12.1969	11.7666	12.0481	11.7694	8
F4WCW4	F4WCW4_ACREC	Lipopolysaccharide-induced tumor necrosis factor-alpha factor-like protein	G5I_03397	10.0933	10.1417	9.89746	10.7036	12.0923	10.1789	11.4255	9.78426	10.0634	9.4875	11.7094	9.87416	11.3158	10.0109	9.7316	10.062	1
F4WCW6	F4WCW6_ACREC	Endocuticle structural glycoprotein SgAbd-2	G5I_03399	15.9007	15.8715	15.5659	16.158	15.9687	15.5286	15.8211	16.4481	15.1536	15.6185	15.9866	15.5119	15.5102	15.2117	15.2913	15.5304	1
F4WCW7	F4WCW7_ACREC	ATP-binding cassette sub-family A member 3	G5I_03400	10.0933	10.1417	10.698	10.5651	10.7396	10.1789	10.5665	10.5247	10.0634	9.83695	10.453	10.1444	11.245	10.0109	9.7316	11.3529	4
F4WCX0	F4WCX0_ACREC	Heterogeneous nuclear ribonucleoprotein K	G5I_03403	14.0685	12.8544	13.1857	12.5137	12.9358	11.7334	12.6315	12.0758	11.0143	13.4128	13.3002	11.7957	12.1748	10.0109	13.8461	14.1974	4
F4WCX1	F4WCX1_ACREC	Cytochrome b5	G5I_03404	13.5848	12.8894	13.6697	13.5834	13.9875	13.883	14.2724	14.0673	14.1333	14.0172	14.0173	14.4633	14.7775	14.5581	14.291	14.6602	7
F4WCX2	F4WCX2_ACREC	Cytochrome b5	G5I_03405	10.9258	11.5841	12.2448	12.2497	12.4481	12.3869	12.9146	11.462	11.9574	10.6534	10.1588	12.0865	12.3531	12.0178	9.7316	12.884	3
F4WCX3	F4WCX3_ACREC	Heterogeneous nuclear ribonucleoprotein K (Fragment)	G5I_03406	13.6401	13.1291	13.5575	13.7158	13.5758	13.5327	13.472	13.537	13.4499	13.0952	13.1893	13.3065	13.3164	13.0389	12.9268	13.5177	7
F4WCX9	F4WCX9_ACREC	Elongation factor 1-delta	G5I_03413	12.9386	12.4549	12.9452	13.1216	12.6077	12.873	12.94	12.8148	12.5713	12.9312	12.9047	12.7748	12.5752	12.6101	12.5865	12.3682	21
F4WCY2	F4WCY2_ACREC	Serine/threonine-protein phosphatase (Fragment)	G5I_03416	12.7777	12.6056	13.0941	12.9604	13.0629	12.842	12.6991	12.8088	13.045	12.7311	12.8689	12.9265	12.9797	12.7505	12.9941	12.7005	4
F4WCY3	F4WCY3_ACREC	Uncharacterized protein	G5I_03417	12.6127	12.5589	13.5105	13.61	14.5977	14.0394	14.7083	14.5839	15.5741	15.2715	15.4525	15.7788	16.2033	15.7208	16.0249	15.6563	9
F4WCY4	F4WCY4_ACREC	Uncharacterized protein	G5I_03418	16.0589	16.668	16.3442	15.9159	16.8658	16.6182	16.8325	16.3053	17.2283	17.4464	17.3421	17.2004	17.9669	17.6789	18.0307	17.7734	13
F4WCY8	F4WCY8_ACREC	Microtubule-associated protein RP/EB family member 1	G5I_03422	12.9624	13.3433	13.2298	13.0463	13.0756	13.0935	12.9481	12.9406	12.8504	12.8963	12.7451	13.0477	12.551	12.7899	12.7671	12.6069	13
F4WCY9	F4WCY9_ACREC	Dynactin subunit 3	G5I_03423	12.4719	12.5911	12.2698	12.3501	12.4254	12.2416	12.2322	12.002	12.1567	12.6112	12.7327	12.1967	12.3259	12.2132	12.461	12.3074	7
F4WCZ0	F4WCZ0_ACREC	Low-density lipoprotein receptor	G5I_03424	12.1239	12.0518	12.0713	12.1736	12.143	11.9685	12.1412	12.0317	11.84	11.9542	12.0532	12.0736	11.255	11.3871	11.587	11.3405	35
F4WD10	F4WD10_ACREC	Sorting nexin-8	G5I_03450	11.7808	12.1441	12.1014	12.1615	11.9948	11.9765	12.1515	12.2873	12.0569	12.5214	12.2204	12.0747	11.8854	10.9519	12.1008	11.7359	3
F4WD27	F4WD27_ACREC	S-formylglutathione hydrolase	G5I_03471	13.9177	13.1407	13.8699	13.9255	13.8301	14.0356	14.0308	14.1	13.7584	13.7934	13.8283	13.8111	13.9958	13.8845	13.8259	13.8106	9
F4WD31	F4WD31_ACREC	Serine/threonine-protein kinase mig-15	G5I_03477	11.2137	11.804	10.973	10.9372	10.9283	10.6856	10.8408	10.2106	11.4377	10.5997	10.5355	10.9622	10.4027	10.0109	10.8331	10.0069	4
F4WD42	F4WD42_ACREC	Short chain dehydrogenase/reductase family 16C member 6 (Fragment)	G5I_03491	11.1056	11.6053	11.4767	11.4244	11.6641	11.8418	11.8524	11.8655	12.4872	12.0122	11.7821	12.435	13.293	12.9643	12.7258	13.1524	9
F4WD51	F4WD51_ACREC	Chymotrypsin inhibitor	G5I_03501	12.9269	10.1417	13.6591	13.2882	9.72227	11.7227	13.4116	13.03	13.2187	13.399	14.0196	12.1921	13.6809	12.349	12.301	13.573	2
F4WD55	F4WD55_ACREC	mitogen-activated protein kinase kinase kinase	G5I_03505	11.0125	11.062	10.9524	10.7176	10.8559	10.9348	10.9809	10.7227	11.1063	11.0077	11.0319	10.8118	10.8037	10.7428	10.6574	10.9805	8
F4WD56	F4WD56_ACREC	Transgelin	G5I_03506	13.7157	13.6325	13.7598	13.6766	14.5131	14.3279	14.5039	13.7327	15.0075	14.9433	15.0781	15.2189	16.0106	15.8531	16.0415	15.8268	12
F4WD59	F4WD59_ACREC	Calponin (Fragment)	G5I_03509	14.8274	14.8608	15.0424	15.0242	15.2475	15.123	15.6903	14.9758	15.6467	15.801	16.2551	15.7004	16.3062	15.9224	16.305	16.135	14
F4WD60	F4WD60_ACREC	Uncharacterized protein	G5I_03510	15.403	14.6561	14.4945	14.6766	14.4019	14.8586	14.0746	13.8884	13.7518	14.0447	14.2941	14.1106	13.8297	13.8842	14.0411	13.8432	1
F4WD61	F4WD61_ACREC	Transmembrane protein 161B	G5I_03511	12.1461	12.3607	10.8203	12.1197	10.9644	11.3417	12.1696	12.3649	12.1842	11.986	11.7059	12.2498	9.79213	11.6661	10.6702	10.6746	1
F4WD62	F4WD62_ACREC	Astakine	G5I_03512	11.0831	11.8206	10.4542	10.2413	11.8112	10.5218	10.3664	10.4316	11.1323	11.061	10.8363	11.0654	10.8941	11.1577	10.9766	11.6026	4
F4WD63	F4WD63_ACREC	WD repeat-containing protein 34	G5I_03513	11.516	12.053	11.7117	11.2854	11.3426	11.0936	11.3396	11.3997	11.3144	11.1275	11.1069	11.416	11.3319	11.885	11.506	11.5644	6
F4WD70	F4WD70_ACREC	ATP-binding cassette sub-family G member 1	G5I_03520	10.0933	9.81804	9.89746	9.02294	9.57132	10.1789	9.59313	9.78426	10.0634	9.49463	9.57668	9.87947	9.79213	9.99217	9.7316	10.062	1
F4WD76	F4WD76_ACREC	NodB homology domain-containing protein	G5I_03528	14.9888	14.9161	15.1088	14.9616	14.6915	14.8153	14.4312	14.5981	14.0875	13.9262	13.838	14.2395	13.0883	13.6622	13.6594	13.0135	10
F4WD77	F4WD77_ACREC	Chitin-binding type-2 domain-containing protein	G5I_03530	14.4955	13.9169	14.5759	14.7871	14.0218	14.3501	14.285	14.4483	13.426	13.9555	14.0516	13.8151	12.8259	13.1155	13.2471	12.6291	13
F4WD79	F4WD79_ACREC	Adenylate cyclase type 3	G5I_03532	10.0933	10.2951	9.89746	9.81119	10.5566	10.1789	9.73556	9.67959	10.0634	10.2295	10.38	9.87416	9.98891	10.0109	10.2544	10.062	1
F4WD80	F4WD80_ACREC	Retinaldehyde-binding protein 1-like protein 2	G5I_03533	11.8543	12.5528	12.1195	12.3784	12.4611	12.1209	12.611	12.5084	12.9191	12.6085	12.4256	12.6834	12.4309	12.6465	12.395	12.5146	7
F4WD83	F4WD83_ACREC	Alpha-tocopherol transfer protein-like protein	G5I_03536	12.2535	12.2887	13.1841	13.0205	13.6454	13.4262	13.4854	12.9693	13.6568	12.9674	13.0459	13.8504	14.4065	14.2595	14.034	14.2162	11
F4WD85	F4WD85_ACREC	Guanine nucleotide-binding protein subunit beta-2	G5I_03538	11.5007	11.0103	11.1432	11.4713	11.7708	11.4318	11.8625	11.4551	11.4759	11.6319	11.8709	11.165	11.4939	11.0339	11.5052	11.1987	8
F4WD86	F4WD86_ACREC	procollagen-lysine 5-dioxygenase	G5I_03539	12.6118	13.1553	12.667	12.9098	12.6025	12.771	12.3651	12.5165	12.3275	12.2594	12.4205	12.6828	12.8694	12.7174	12.7005	12.4145	8
F4WD87	F4WD87_ACREC	RNA 3'-terminal-phosphate cyclase (ATP)	G5I_03540	10.0933	11.543	13.1941	9.68688	9.72227	13.3107	12.8404	12.538	11.6309	12.7836	12.7606	13.2724	11.5526	11.4671	13.4093	11.7507	3
F4WD88	F4WD88_ACREC	GDP-Man:Man(3)GlcNAc(2)-PP-Dol alpha-1,2-mannosyltransferase	G5I_03541	12.003	12.3362	11.8512	11.7631	11.9448	12.1482	11.7502	11.9828	12.0634	11.8069	11.6044	11.9234	11.8964	12.2035	12.1002	11.6842	6
F4WD89	F4WD89_ACREC	P-type Cu(+) transporter	G5I_03542	11.2299	11.5818	11.3379	11.5679	11.4654	11.4905	11.3784	11.513	11.5966	11.1319	11.0871	11.4802	11.4458	11.6033	11.2958	11.4786	10
F4WD91	F4WD91_ACREC	UPF0160 protein MYG1, mitochondrial	G5I_03544	12.23	12.5741	12.0348	12.3268	12.5412	12.1826	12.2348	11.9403	12.2769	11.7424	12.0285	12.1449	11.7395	11.9783	11.718	11.7358	8
F4WD92	F4WD92_ACREC	Uncharacterized protein	G5I_03545	15.3306	15.2111	15.5069	14.7233	14.8164	14.3251	14.3317	13.2281	13.2481	12.9194	14.0477	14.1458	13.8554	13.7738	14.3762	13.7362	8
F4WD93	F4WD93_ACREC	Pupal cuticle protein	G5I_03546	13.6343	13.7679	13.551	13.1074	12.7517	13.0869	11.1723	9.78426	10.0634	9.4875	12.3716	9.87416	11.8201	10.0109	10.7573	11.5166	2
F4WD94	F4WD94_ACREC	Pupal cuticle protein	G5I_03547	19.4389	18.9632	18.836	17.1459	16.3958	19.0723	16.8119	15.5975	16.7499	15.9589	16.5204	16.4774	15.7322	15.9162	16.7937	16.8019	6
F4WD95	F4WD95_ACREC	Cuticle protein	G5I_03548	16.0034	16.8085	15.811	15.6729	14.485	15.6883	14.5566	15.3756	13.0607	13.1874	13.0327	13.5105	11.8293	11.8573	12.2226	11.9373	4
F4WD97	F4WD97_ACREC	Polypyrimidine tract-binding protein 2	G5I_03550	12.5526	11.5485	12.7591	12.8825	12.288	12.559	12.3013	12.4964	11.0011	12.6652	12.7015	11.049	10.9787	10.0109	12.5082	11.0353	3
F4WDA7	F4WDA7_ACREC	Esterase FE4	G5I_03560	10.6816	10.7228	11.3469	11.0433	11.5839	11.6764	11.6909	11.4162	11.0831	11.839	11.7045	10.7235	11.6319	10.8259	11.4681	10.062	2
F4WDB2	F4WDB2_ACREC	phospholipase A1 (Fragment)	G5I_03565	10.0933	11.9749	10.8402	11.3563	11.502	10.9905	11.8647	11.7533	10.4089	10.9252	10.6883	10.764	12.6637	10.5646	10.264	10.062	2
F4WDB4	F4WDB4_ACREC	Rho GTPase-activating protein 39	G5I_03567	10.346	10.956	10.1878	10.3811	10.4912	10.4662	10.0728	10.3474	10.3173	10.1154	10.2682	10.3026	10.186	10.1207	10.14	10.1968	6
F4WDB5	F4WDB5_ACREC	U5 small nuclear ribonucleoprotein 40 kDa protein	G5I_03568	11.2831	10.1417	12.3494	12.3855	9.72227	11.2531	11.0162	11.2894	11.1452	11.798	12.0201	9.87416	9.79213	12.486	12.286	11.3252	3
F4WDB7	F4WDB7_ACREC	PERQ amino acid-rich with GYF domain-containing protein 2	G5I_03570	11.2344	11.1055	11.3071	11.3584	11.3445	11.1627	11.415	11.2864	11.2617	11.6942	11.7177	11.2593	11.0204	10.8806	11.1727	11.0435	18
F4WDC5	F4WDC5_ACREC	DNA-directed RNA polymerases I, II, and III subunit RPABC3	G5I_03578	12.3294	12.206	12.1745	11.927	12.1618	12.3155	11.9805	11.7566	11.9642	11.6142	11.6011	11.9093	11.7992	12.0582	11.7399	10.062	3
F4WDC9	F4WDC9_ACREC	Sodium/potassium-transporting ATPase subunit alpha	G5I_03582	14.5595	14.5935	14.517	14.5836	14.6834	14.5394	14.476	14.425	14.482	14.4254	14.4352	14.4024	14.5485	14.2142	14.5354	14.4763	54
F4WDD1	F4WDD1_ACREC	D-beta-hydroxybutyrate dehydrogenase, mitochondrial	G5I_03584	11.8013	12.6189	13.4902	13.6411	14.0938	14.047	13.5162	13.6602	13.5919	11.2693	11.1105	13.2663	11.4715	14.3768	10.8794	12.9616	3
F4WDD2	F4WDD2_ACREC	Zinc finger protein-like 1 homolog	G5I_03585	12.8543	12.7701	12.6074	12.608	12.4644	12.2961	12.59	12.4451	12.5916	12.6584	12.6165	12.2998	12.0877	12.1468	12.4209	12.3738	11
F4WDD3	F4WDD3_ACREC	Programmed cell death protein 5	G5I_03586	13.6621	13.2766	13.1648	13.0443	13.3355	13.1732	13.4466	12.8848	13.0011	13.9991	13.8253	13.2338	13.1384	12.9631	13.9401	13.4468	11
F4WDD4	F4WDD4_ACREC	Protein disulfide-isomerase TMX3	G5I_03587	10.0933	10.749	11.1151	10.7219	10.9596	10.1789	10.8893	10.7621	10.0634	10.9011	10.886	10.4691	10.2127	10.0109	10.2301	10.062	3
F4WDD6	F4WDD6_ACREC	Transmembrane protein 179	G5I_03589	10.0303	10.3117	9.89746	10.2603	10.0023	10.1789	10.1146	9.82803	9.96644	9.4875	9.82505	10.0123	9.86336	10.0109	9.87829	10.062	1
F4WDD7	F4WDD7_ACREC	DUF4789 domain-containing protein	G5I_03590	13.4699	13.079	13.521	13.7888	13.8629	13.9403	13.9233	13.9768	14.0275	13.9967	14.0297	14.1436	14.2987	14.1303	14.3919	14.1143	8
F4WDD9	F4WDD9_ACREC	3'(2'),5'-bisphosphate nucleotidase 1	G5I_03592	11.6657	11.4611	11.5733	11.1668	11.4394	11.6269	11.4158	11.254	11.1566	11.1651	11.2265	11.2214	11.1685	11.4615	11.0053	11.0826	7
F4WDE0	F4WDE0_ACREC	Beta-1,3-glucan-binding protein (Fragment)	G5I_03593	13.8336	13.8773	13.6072	13.7198	13.4299	13.6261	13.3596	13.452	13.3758	13.154	13.2306	13.3731	12.7847	13.1104	13.4431	12.8811	9
F4WDE2	F4WDE2_ACREC	Uncharacterized protein (Fragment)	G5I_03595	12.4747	12.1017	10.8001	12.0565	12.0106	11.5931	11.4024	9.78426	10.0634	11.3648	11.4027	9.87416	9.79213	10.0109	10.8917	10.062	2
F4WDE3	F4WDE3_ACREC	Calcium-transporting ATPase	G5I_03596	11.7662	11.9226	11.7723	11.5784	11.664	11.5794	11.4988	11.6972	11.453	11.832	11.6874	11.5648	11.505	11.5708	11.9238	11.656	5
F4WDE9	F4WDE9_ACREC	Voltage-dependent calcium channel subunit alpha-2/delta-3	G5I_03602	10.0933	12.9962	12.2611	12.0526	11.8192	12.069	11.9689	12.0665	11.8514	11.5909	11.5531	11.8393	11.7809	12.81	11.6366	11.2635	3
F4WDF0	F4WDF0_ACREC	Voltage-dependent calcium channel subunit alpha-2/delta-3	G5I_03603	11.3337	11.5239	11.3775	10.9975	11.3927	10.1789	11.1614	11.0782	12.0373	11.1609	11.7035	10.4883	11.5064	11.5585	11.4835	11.6221	7
F4WDF2	F4WDF2_ACREC	Peptide chain release factor 1-like, mitochondrial	G5I_03605	10.0933	10.5891	10.9256	10.8638	10.7563	10.4986	10.8115	11.1266	10.9996	11.206	11.042	11.0714	10.8996	11.0433	10.2685	10.2498	1
F4WDF3	F4WDF3_ACREC	Acyl-coenzyme A oxidase	G5I_03606	12.7133	12.5805	13.001	12.9499	12.873	12.9796	12.9202	12.7823	12.7496	12.6028	12.3732	12.7134	12.6553	12.5137	12.1323	12.5579	19
F4WDF7	F4WDF7_ACREC	Regulatory protein zeste	G5I_03610	15.4735	15.3845	15.6799	14.9571	15.4889	15.7883	14.2919	14.5041	15.7271	14.4964	14.5859	15.7034	15.6845	16.1404	15.9945	15.9627	4
F4WDG0	F4WDG0_ACREC	Ras-related protein Rab	G5I_03613	12.505	12.175	12.7043	12.6937	12.2621	12.6306	12.4269	12.5286	12.3322	11.6728	11.7482	12.5043	12.2232	12.3932	11.8767	12.3371	8
F4WDG8	F4WDG8_ACREC	Neurexin-4	G5I_03621	12.839	12.8141	12.9022	13.037	13.0065	12.8479	12.838	12.941	12.891	12.6385	12.6769	12.8297	12.6729	12.5824	12.7291	12.5913	34
F4WDG9	F4WDG9_ACREC	Contactin-associated protein like 5-3	G5I_03622	13.6145	14.0585	13.4933	13.6258	13.7404	13.6236	13.1993	13.3631	13.5598	13.0994	12.9058	13.3285	13.3445	13.1035	13.1921	12.8842	2
F4WDH0	F4WDH0_ACREC	L-aminoadipate-semialdehyde dehydrogenase-phosphopantetheinyl transferase	G5I_03623	12.5373	12.7131	12.0228	12.5592	12.4695	12.0133	12.6677	12.6141	11.9933	12.5251	12.4844	12.1382	11.7121	11.6507	11.7729	11.7418	2
F4WDH5	F4WDH5_ACREC	NHL repeat-containing protein 2	G5I_03628	11.6385	11.3396	11.7458	11.5634	11.3544	11.7127	11.5482	11.68	11.8297	11.3424	11.487	12.0632	11.6287	11.7593	12.0079	11.6688	14
F4WDH8	F4WDH8_ACREC	26S proteasome non-ATPase regulatory subunit 4	G5I_03631	12.8353	13.0353	12.9315	12.7608	12.9017	12.8681	12.8777	12.3756	12.371	13.0312	12.9424	12.8294	12.7623	12.7072	12.89	12.9418	15
F4WDI1	F4WDI1_ACREC	Protein FMC1 homolog	G5I_03634	10.0933	10.1417	9.89746	9.68688	9.72227	10.1789	9.07494	9.78426	10.0634	9.98635	9.73316	9.87416	9.30437	10.0109	9.7316	10.062	1
F4WDI2	F4WDI2_ACREC	Short/branched chain specific acyl-CoA dehydrogenase, mitochondrial	G5I_03635	12.7774	12.8495	13.382	13.1745	13.35	13.2115	13.6347	12.8195	12.8411	13.7868	13.9554	13.127	13.9905	13.6917	13.6691	13.8814	12
F4WDI3	F4WDI3_ACREC	Protein hu-li tai shao	G5I_03636	13.5785	13.4435	13.4221	13.0802	13.3607	13.3153	13.0469	12.6556	13.0306	13.1892	13.1962	13.118	13.2007	13.0929	13.3303	13.3225	35
F4WDI4	F4WDI4_ACREC	Tubulin alpha-1 chain	G5I_03637	16.9161	14.2438	17.1081	16.8751	14.6644	16.9736	16.9651	16.5217	16.7671	17.2667	16.7541	16.9007	16.8731	16.9717	17.2326	17.084	5
F4WDI5	F4WDI5_ACREC	Myotubularin-related protein 9	G5I_03638	10.0933	10.1417	9.89746	11.0734	11.0345	10.1789	10.561	11.7729	10.4465	10.9596	9.59062	11.2833	11.2759	10.0109	10.2405	10.9515	2
F4WDI7	F4WDI7_ACREC	GTP-binding protein SAR1b	G5I_03640	13.5098	13.3582	13.9842	13.9985	14.0196	14.0484	14.206	13.9778	14.0923	14.0606	14.0474	14.1176	14.1111	14.1725	14.1235	13.9968	11
F4WDI9	F4WDI9_ACREC	Signal peptidase complex catalytic subunit SEC11	G5I_03642	12.5953	12.8962	12.8357	12.7656	12.7011	12.6177	12.7496	12.6165	12.3546	12.6249	12.519	12.6573	12.3203	12.4952	12.5223	12.2346	7
F4WDJ0	F4WDJ0_ACREC	Putative cytochrome P450 304a1	G5I_03643	11.0027	10.7398	11.9361	11.7753	11.9743	10.6715	12.3834	12.0205	10.1135	11.2728	9.59062	9.87416	12.1774	10.0109	9.7316	10.8556	5
F4WDJ2	F4WDJ2_ACREC	Abl interactor 2 (Fragment)	G5I_03645	10.0933	10.1417	9.89746	9.68688	9.72227	10.1789	9.64558	9.78426	10.0634	10.5527	10.6664	9.87416	9.79213	10.0109	9.95919	10.062	3
F4WDJ3	F4WDJ3_ACREC	Protein farnesyltransferase subunit beta	G5I_03646	10.5911	10.1417	10.7928	10.6471	10.7767	10.4869	10.9862	10.6437	10.27	10.9771	10.5793	10.2478	11.0324	10.3445	10.7975	10.2176	3
F4WDJ4	F4WDJ4_ACREC	Protein unc-84-like protein A	G5I_03647	12.337	12.4917	12.3046	12.5145	12.477	12.3213	12.4469	12.1019	12.1909	12.268	12.2416	12.3609	12.2918	12.063	12.2089	12.0981	12
F4WDJ5	F4WDJ5_ACREC	Transportin-1	G5I_03648	11.2432	11.4353	11.4885	11.6453	11.3556	11.5329	11.5656	11.7032	11.7135	11.3639	11.17	11.4026	11.3749	11.4183	11.1346	11.1957	11
F4WDJ7	F4WDJ7_ACREC	3-hydroxyisobutyryl-CoA hydrolase, mitochondrial	G5I_03650	12.1318	12.0558	11.4329	12.8648	12.8961	12.3692	12.8818	11.9861	11.1512	11.5716	12.5761	10.7611	12.2317	12.5531	10.9967	11.8822	7
F4WDJ8	F4WDJ8_ACREC	3-hydroxyisobutyryl-CoA hydrolase, mitochondrial (Fragment)	G5I_03651	13.543	13.1663	13.692	13.7119	13.7413	13.8253	13.7986	13.696	13.7117	13.526	13.4871	13.6377	13.9126	13.9193	13.7384	13.8118	10
F4WDJ9	F4WDJ9_ACREC	Methylcrotonoyl-CoA carboxylase subunit alpha, mitochondrial (Fragment)	G5I_03652	12.1381	11.8691	12.1013	12.2222	12.1741	12.344	12.2968	11.9209	12.215	11.6297	11.6104	12.3093	12.4471	12.5373	11.9897	12.3407	9
F4WDK0	F4WDK0_ACREC	Transmembrane protein 209	G5I_03653	10.8626	11.1618	10.5691	10.6027	9.72227	10.1789	10.2	9.78426	10.0634	10.2017	9.59062	9.87416	9.79213	10.0109	9.7316	10.062	2
F4WDK3	F4WDK3_ACREC	phytanoyl-CoA dioxygenase	G5I_03657	12.9723	13.4057	13.8243	13.2268	13.7507	13.8666	14.3406	13.7805	13.8148	14.0316	15.3455	14.339	15.9577	15.4325	15.6238	16.2186	19
F4WDK5	F4WDK5_ACREC	Metastasis-associated protein MTA1	G5I_03659	11.6819	12.3455	11.4889	11.5576	11.4391	11.2458	11.1396	11.4351	11.2217	11.0029	11.1614	11.0616	10.6171	11.0356	10.824	10.8429	3
F4WDL4	F4WDL4_ACREC	RNA helicase	G5I_03668	13.0666	13.0643	13.145	13.055	12.9534	13.0262	12.8752	12.9401	13.0206	12.3516	12.2145	12.8591	12.5948	12.7102	12.5454	12.355	12
F4WDL5	F4WDL5_ACREC	Mitotic checkpoint protein BUB3	G5I_03669	12.4083	12.315	12.2643	11.881	12.0976	12.3581	11.8333	11.7714	11.882	11.8716	11.7688	11.6212	11.4269	11.5226	11.6266	11.8348	5
F4WDL6	F4WDL6_ACREC	Splicing factor 3B subunit 2	G5I_03670	12.5938	11.0529	12.1186	12.0974	10.7233	11.6871	11.9516	11.8647	11.7357	12.1612	12.2395	11.6663	11.2712	12.2735	12.3425	12.2073	6
F4WDL7	F4WDL7_ACREC	GPI ethanolamine phosphate transferase 1	G5I_03671	10.0933	10.1417	10.6983	10.4585	9.75881	10.1789	10.3836	10.1108	10.0634	10.2922	9.94878	10.3341	9.79213	10.0109	9.7316	10.4558	1
F4WDL8	F4WDL8_ACREC	Putative OPA3-like protein	G5I_03672	11.523	10.5918	11.6254	11.2085	11.5136	11.4005	11.4668	11.0243	11.1799	11.5756	11.3667	11.5248	11.691	11.4978	11.7836	11.8617	6
F4WDL9	F4WDL9_ACREC	Pre-mRNA-splicing factor SPF27	G5I_03673	10.8357	11.3223	9.89746	10.8516	10.9316	10.1789	10.5989	9.78426	10.0634	10.8047	11.2019	9.87416	9.79213	10.0109	10.3746	10.6818	3
F4WDM8	F4WDM8_ACREC	Glutathione peroxidase	G5I_03682	13.8385	12.5159	13.5528	13.7548	14.0559	14.0797	14.1416	13.7244	14.4549	13.6851	13.9656	14.6934	15.1958	15.305	14.8549	14.6272	8
F4WDM9	F4WDM9_ACREC	Putative epidermal cell surface receptor	G5I_03683	11.7312	11.1298	11.3208	11.234	11.2407	11.4184	11.1355	11.0449	11.4206	10.7608	10.6578	11.1105	10.2296	10.0109	10.0623	10.062	6
F4WDN0	F4WDN0_ACREC	Chitin-binding type-4 domain-containing protein	G5I_03684	10.0933	10.1417	11.6312	11.0018	11.9241	10.43	12.2697	11.5703	11.7301	13.3961	13.5125	13.0104	12.3271	12.6143	13.8502	13.1489	9
F4WDN4	F4WDN4_ACREC	Focal adhesion kinase 1	G5I_03688	10.0933	10.1417	9.89746	10.3589	9.72227	10.1789	11.6792	11.3725	10.0634	10.4529	11.339	9.87416	10.5005	10.0109	9.7316	10.062	1
F4WDP8	F4WDP8_ACREC	Putative E3 ubiquitin-protein ligase UBR7	G5I_03705	10.0933	10.1417	10.0363	10.5202	9.72227	9.43057	10.6545	10.5858	10.495	10.6512	10.5819	10.5901	10.3105	9.65086	10.6013	9.99557	3
F4WDQ7	F4WDQ7_ACREC	Uncharacterized protein	G5I_03715	10.0933	12.6179	9.89746	9.68688	12.2579	10.1789	9.64558	9.78426	10.0634	9.4875	9.59062	9.87416	9.79213	10.0109	9.7316	10.062	1
F4WDR2	F4WDR2_ACREC	Synaptobrevin-like protein YKT6	G5I_03720	12.3634	11.7988	12.3522	12.3321	12.3333	12.3996	12.1723	12.0758	12.1459	12.1079	12.1969	12.1464	12.147	12.1569	12.2224	12.1547	10
F4WDR3	F4WDR3_ACREC	NADH dehydrogenase [ubiquinone] 1 alpha subcomplex subunit 10, mitochondrial	G5I_03721	13.7993	13.7355	14.0028	13.9429	14.156	14.2646	14.2537	14.1355	14.5209	14.31	14.2314	14.4416	14.7964	14.7307	14.8262	14.6113	12
F4WDR5	F4WDR5_ACREC	Prominin-like protein (Fragment)	G5I_03726	11.6379	10.8062	11.3023	11.058	11.086	10.9237	11.041	9.78426	10.722	11.4206	11.5316	9.87416	10.9676	10.2133	11.3166	10.963	2
F4WDT4	F4WDT4_ACREC	Arfaptin-2	G5I_03750	12.0062	12.186	11.789	12.0424	11.9369	11.8711	11.9664	12.0123	11.8303	11.7226	11.831	11.6278	11.6002	11.358	11.538	11.5151	5
F4WDT5	F4WDT5_ACREC	Glutamate--cysteine ligase	G5I_03751	10.0933	10.1417	11.0118	11.8327	11.7212	10.1789	11.9993	12.274	11.9372	11.5974	11.3298	12.1509	11.9061	11.1685	10.7495	10.062	2
F4WDU2	F4WDU2_ACREC	Ubiquitin-like-conjugating enzyme ATG3	G5I_03759	12.2458	12.4519	12.3497	12.4348	12.3582	12.1086	12.3979	12.0465	12.2837	12.2665	12.2623	12.2726	11.9323	12.1842	11.9817	11.7349	7
F4WDU7	F4WDU7_ACREC	STIP1-like proteiny and U box-containing protein 1	G5I_03764	11.721	11.9268	11.5386	11.5135	11.3854	11.7378	11.6962	11.8225	11.7186	11.4663	11.514	11.3958	11.4793	11.3657	11.8103	11.9637	5
F4WDV0	F4WDV0_ACREC	Phosphodiesterase	G5I_03771	10.0933	11.6858	11.4433	11.3873	11.6463	11.1953	11.2503	11.6604	11.697	11.5355	11.3008	11.4371	11.32	10.8424	11.3323	10.9914	3
F4WDV4	F4WDV4_ACREC	carbonyl reductase (NADPH)	G5I_03778	13.6572	13.7891	13.5257	13.5275	13.6976	13.6555	13.4246	13.2659	13.4587	13.29	13.4121	13.4121	13.502	13.6397	13.2933	13.5746	19
F4WDV8	F4WDV8_ACREC	Muscle LIM protein Mlp84B	G5I_03782	15.2924	14.7877	15.469	15.3776	14.8362	15.7052	15.6905	15.3768	15.8957	16.2042	16.1207	15.8678	16.3634	16.0777	16.4199	16.1217	29
F4WDV9	F4WDV9_ACREC	39S ribosomal protein L28, mitochondrial	G5I_03783	10.0933	10.6283	11.0332	11.1978	10.8962	10.969	10.8621	11.6099	11.4428	10.6384	10.5755	11.4207	10.984	10.7421	10.7945	10.1135	6
F4WDW0	F4WDW0_ACREC	Uncharacterized protein	G5I_03785	10.0933	10.1417	9.89746	10.7113	9.72227	10.1789	9.64558	9.78426	10.0634	10.3293	11.3859	9.87416	9.79213	10.9715	9.7316	10.062	2
F4WDW2	F4WDW2_ACREC	Protein lava lamp	G5I_03787	11.4051	11.4102	11.2874	11.3425	11.2852	11.1957	11.3601	11.3431	11.2754	11.3698	11.295	11.3208	10.9817	11.1596	11.1479	10.905	52
F4WDX4	F4WDX4_ACREC	Dynein heavy chain 5, axonemal	G5I_03799	10.0933	10.1417	12.0177	9.68688	9.72227	10.1789	11.9309	12.4684	10.0634	9.4875	9.59062	9.87416	9.79213	10.0109	9.7316	10.062	1
F4WDX5	F4WDX5_ACREC	RISC-loading complex subunit tarbp2	G5I_03800	10.5448	10.5495	10.6587	10.8579	10.759	10.614	10.473	10.6804	10.6119	10.494	10.5467	10.3914	10.3084	10.0109	10.4748	10.2872	6
F4WDX6	F4WDX6_ACREC	Ribosome-recycling factor, mitochondrial	G5I_03801	11.3533	10.6462	11.1273	11.8394	10.9881	10.1789	12.298	9.78426	10.0634	12.7697	12.7683	9.89882	11.677	10.3701	12.3925	10.8277	1
F4WDX7	F4WDX7_ACREC	Uncharacterized aminotransferase	G5I_03802	10.0933	10.1417	9.89746	9.68688	9.72227	10.1789	10.7332	9.78426	10.0634	10.8361	10.5209	10.4737	10.739	10.0109	9.7316	10.062	2
F4WDX8	F4WDX8_ACREC	Receptor protein-tyrosine kinase	G5I_03803	10.4568	10.3246	10.6308	10.915	10.8752	10.5138	10.8614	11.191	10.5216	10.4749	10.3901	10.8159	10.483	10.7058	10.6028	10.1509	6
F4WDY4	F4WDY4_ACREC	Protein NDRG3	G5I_03809	12.3811	12.5022	12.5087	12.373	12.7662	12.5707	12.1946	12.2461	12.3212	12.4534	12.3052	12.1742	12.0181	12.0657	12.073	12.0363	5
F4WDY8	F4WDY8_ACREC	peptidylprolyl isomerase	G5I_03813	16.3216	10.1417	16.2771	9.68688	9.72227	16.1267	9.64558	9.78426	15.3405	9.4875	9.59062	15.785	15.7163	15.9285	16.3501	16.1354	1
F4WE06	F4WE06_ACREC	Proteasome assembly chaperone 1	G5I_03837	10.0933	10.1417	9.89746	11.1933	11.1102	10.1789	11.2483	11.6704	11.1343	11.1952	10.6297	11.3707	11.1374	10.0109	10.4445	10.062	2
F4WE09	F4WE09_ACREC	Uncharacterized protein	G5I_03840	12.846	12.9378	12.5339	13.0061	12.5448	12.238	12.7803	12.4639	12.7269	12.571	12.7729	12.7172	12.2637	12.503	12.4329	12.1435	3
F4WE14	F4WE14_ACREC	Inosine-5'-monophosphate dehydrogenase	G5I_03845	13.0407	12.8567	13.0383	12.9498	13.0297	12.8805	12.7402	12.6513	12.9621	12.7698	12.5532	12.9377	12.7369	12.8897	12.6934	12.7415	14
F4WE16	F4WE16_ACREC	DnaJ protein-like protein 1	G5I_03847	12.8255	12.4655	12.7344	12.8628	13.011	12.7208	13.0678	12.6776	12.8684	13.0659	13.1721	12.9487	13.0666	12.8538	13.0659	12.7138	14
F4WE20	F4WE20_ACREC	Kinesin-like protein KIF21A	G5I_03851	11.0654	11.2837	11.1446	11.2615	11.3105	11.2001	11.3453	11.1162	11.2861	11.4124	11.4807	11.3772	11.0882	11.3078	11.5269	11.1084	10
F4WE21	F4WE21_ACREC	Eukaryotic translation elongation factor 1 epsilon-1	G5I_03852	12.3002	11.2361	13.0628	12.7116	12.1984	12.7686	12.7126	12.8658	12.7433	12.1066	11.4468	12.6683	12.546	12.5277	12.229	12.1162	3
F4WE22	F4WE22_ACREC	DNA topoisomerase	G5I_03853	10.8285	11.9556	11.2831	11.453	11.3453	10.9377	12.2451	11.3654	11.3548	11.5557	11.5947	11.3916	10.2971	10.6535	11.3436	10.062	3
F4WE24	F4WE24_ACREC	Stromal interaction molecule-like protein	G5I_03855	11.7269	11.8267	11.7199	11.7266	11.9094	11.8702	11.7181	11.6727	11.7888	11.7893	11.5702	11.7363	11.8081	12.1788	11.7133	10.7617	8
F4WE32	F4WE32_ACREC	Glucose-6-phosphate isomerase	G5I_03863	13.8379	13.3625	13.8878	13.8991	14.0289	14.0293	13.8595	13.9383	14.1546	13.9188	13.7184	14.1905	14.5905	14.4612	14.3925	14.3725	24
F4WE35	F4WE35_ACREC	Arrestin domain-containing protein 3	G5I_03866	12.0919	11.6621	11.9862	11.8096	11.6845	12.0851	11.9956	12.2265	12.066	11.6135	11.6213	12.1399	12.1384	12.1142	12.5477	12.0078	5
F4WE42	F4WE42_ACREC	Phosphorylase b kinase gamma catalytic chain, skeletal muscle isoform	G5I_03873	11.6919	11.7021	11.776	11.9599	12.0173	11.971	12.1036	12.1354	12.1473	12.1695	11.7883	12.1843	12.3441	12.0323	12.4172	11.9874	7
F4WE43	F4WE43_ACREC	Proton-coupled amino acid transporter 4	G5I_03874	12.8155	10.8247	12.8211	13.0952	12.6923	12.4982	12.8459	12.8537	12.5015	12.617	12.5653	12.5933	12.6801	12.6662	12.5357	12.7845	1
F4WE46	F4WE46_ACREC	Dynein light chain	G5I_03877	14.1054	12.7621	14.1006	14.3415	13.7686	14.3021	14.3019	14.3354	14.2908	14.1637	14.3768	14.2238	14.2117	14.2536	14.4838	14.1845	4
F4WE47	F4WE47_ACREC	Nesprin-1 (Fragment)	G5I_03878	12.476	12.4106	12.5025	12.5167	12.5958	12.6327	12.6283	12.6199	12.6984	12.795	12.7825	12.7776	12.7998	12.7801	12.9261	12.673	394
F4WE51	F4WE51_ACREC	Coiled-coil domain-containing protein 93	G5I_03882	10.0933	10.81	9.89746	11.359	11.2827	10.1789	11.2039	11.6253	10.7565	11.0384	10.9677	11.364	10.7567	10.5277	10.9344	10.6899	5
F4WE52	F4WE52_ACREC	Adenosine deaminase-like protein	G5I_03883	11.2353	10.1417	11.5744	11.6655	11.4419	11.3786	11.4355	11.6592	11.7223	11.3763	11.1449	11.4245	11.1039	11.1281	11.2212	11.0941	4
F4WE65	F4WE65_ACREC	Putative 39S ribosomal protein L24, mitochondrial	G5I_03896	12.5596	12.2749	12.6763	12.5867	12.6344	13.027	12.6379	12.7356	12.8751	12.3907	12.4132	12.6471	12.7375	12.7863	12.5173	12.7149	6
F4WE68	F4WE68_ACREC	Titin	G5I_03899	12.3185	12.2215	12.2265	12.3621	12.3635	12.294	12.4136	12.2398	12.418	12.6359	12.6457	12.5295	12.3543	12.5437	12.6939	12.4579	112
F4WE69	F4WE69_ACREC	glutathione transferase	G5I_03900	13.8433	13.2928	14.3834	14.3865	14.0548	14.2666	14.2443	14.4555	14.1697	13.6155	13.6442	14.3742	13.9907	14.1471	13.7767	14.0753	6
F4WE70	F4WE70_ACREC	Ubiquitin-conjugating enzyme E2 R2	G5I_03901	12.4814	12.8647	12.4895	12.3794	12.4463	12.0615	12.4187	12.1537	12.2895	12.2185	12.298	12.3412	12.0816	12.2153	12.3586	12.0429	4
F4WE71	F4WE71_ACREC	OTU domain-containing protein 7B	G5I_03902	10.0933	10.1417	9.89746	9.68688	12.0817	10.1789	12.3462	9.78426	10.0634	9.4875	9.59062	9.87416	9.79213	10.0109	9.7316	10.062	2
F4WE74	F4WE74_ACREC	SH3 and multiple ankyrin repeat domains protein 3	G5I_03905	10.0933	10.1417	11.881	13.7967	14.2874	10.1789	14.0363	12.014	11.6378	14.0841	14.1335	13.3444	11.9426	10.0109	12.0403	10.062	2
F4WE80	F4WE80_ACREC	Rab GDP dissociation inhibitor	G5I_03911	13.5222	13.3075	13.6529	13.8021	13.853	13.7145	13.5975	13.4932	13.5589	13.4255	13.3755	13.6522	13.5667	13.4888	13.5271	13.3684	34
F4WE82	F4WE82_ACREC	FAST kinase domain-containing protein 5	G5I_03913	11.8716	11.1168	11.3857	11.3704	11.2109	11.4512	11.5626	11.633	11.5754	11.4972	11.4351	11.5401	11.5627	11.2243	11.3181	11.321	9
F4WE87	F4WE87_ACREC	Voltage-dependent calcium channel type D subunit alpha-1	G5I_03918	10.0933	10.1417	9.89746	10.4636	9.72227	10.1789	11.4314	9.78426	10.8274	11.5428	11.5863	11.5153	11.9092	10.0109	11.6692	11.5531	1
F4WE88	F4WE88_ACREC	DnaJ-like protein subfamily C member 2	G5I_03919	10.0933	10.1417	9.89746	10.6311	9.72227	10.1789	10.4751	10.7961	10.0634	11.3038	11.2296	9.87416	9.79213	10.0109	9.7316	10.062	1
F4WE89	F4WE89_ACREC	FIP-RBD domain-containing protein	G5I_03920	12.5056	12.5452	12.535	11.9506	12.384	12.3903	11.9697	12.2809	12.0404	12.2682	12.0264	12.2001	11.988	12.3749	12.6392	12.2597	3
F4WE90	F4WE90_ACREC	Na(+)/H(+) exchange regulatory cofactor NHE-RF2	G5I_03921	12.7064	12.8441	12.8015	13.1729	13.1509	13.0445	13.0669	13.1694	13.0624	13.1175	13.3122	13.1661	12.9608	12.6906	12.9964	12.7412	7
F4WE91	F4WE91_ACREC	Valine--tRNA ligase	G5I_03923	12.2334	11.9636	12.3115	12.3642	12.2746	12.3329	12.2603	12.3896	12.2852	12.2844	11.9948	12.3218	12.0936	12.0976	12.2275	11.9176	30
F4WE92	F4WE92_ACREC	Transmembrane protein 70-like protein, mitochondrial	G5I_03924	10.8525	11.5042	11.6171	11.7453	11.8055	12.1062	11.8851	11.959	11.9652	11.4118	11.4262	11.7377	11.3721	12.3545	10.737	11.8901	3
F4WE96	F4WE96_ACREC	Spondin-2	G5I_03928	10.0933	10.5904	10.5106	10.3084	9.72227	10.1789	10.2073	9.78426	10.0634	10.31	10.4659	9.87416	9.79213	10.0109	9.7316	10.062	1
F4WEA4	F4WEA4_ACREC	LIM domain and actin-binding protein 1	G5I_03936	13.1426	13.1323	13.1067	13.3289	13.0505	13.0425	13.276	12.7594	12.8734	13.5862	13.5735	13.0294	13.0787	13.0504	13.4414	12.9902	49
F4WEA5	F4WEA5_ACREC	Copper homeostasis protein cutC homolog	G5I_03937	11.555	11.1458	11.3478	11.4484	11.1648	11.4377	11.2822	11.4609	11.2037	11.0369	11.2284	11.5118	11.4456	11.4375	11.6704	11.7827	6
F4WEA6	F4WEA6_ACREC	Uncharacterized protein	G5I_03938	11.07	12.2187	10.8632	12.0098	11.9428	10.1789	9.64558	9.78426	10.0634	9.4875	9.59062	10.9901	9.79213	10.0109	10.7739	10.062	1
F4WEA7	F4WEA7_ACREC	ABC transporter G family member 20	G5I_03939	12.2531	12.7618	12.227	12.2341	12.2352	12.1	12.0689	12.2455	12.1211	11.9538	11.8842	12.2101	12.483	12.0773	12.1036	11.5487	7
F4WEB0	F4WEB0_ACREC	Alpha-tocopherol transfer protein	G5I_03942	11.1051	11.5261	12.1429	11.811	11.5906	11.9477	11.6325	11.6511	12.3941	11.6209	11.5337	12.3081	12.1924	12.6869	12.3997	12.1396	4
F4WEB3	F4WEB3_ACREC	Polyadenylate-binding protein-interacting protein 2B	G5I_03946	11.2175	10.7902	11.0117	10.5383	10.7154	10.1789	10.7613	9.78426	10.0634	11.6887	11.7692	10.4114	10.1962	10.0109	11.0561	10.7744	2
F4WEB4	F4WEB4_ACREC	Catenin alpha	G5I_03947	11.98	11.6349	11.8476	11.7053	11.5421	11.7903	11.3767	11.389	11.3869	11.1425	11.3818	11.4219	11.0533	11.2937	11.2312	11.2561	24
F4WEB5	F4WEB5_ACREC	Splicing factor, arginine/serine-rich 1	G5I_03948	12.585	12.4085	12.336	12.5329	12.3901	12.5309	12.4575	12.5144	12.2474	12.2129	12.3959	12.205	12.2574	11.9412	12.2914	12.1289	7
F4WEB6	F4WEB6_ACREC	Dehydrogenase/reductase SDR family member 11	G5I_03949	12.2685	12.7959	12.5184	12.1173	12.5788	12.7561	12.587	12.6824	11.4744	12.289	12.4972	12.5027	12.4852	11.6299	12.8158	12.107	5
F4WEB7	F4WEB7_ACREC	MAP kinase-activating death domain protein	G5I_03950	10.0933	10.9438	10.5105	10.3918	10.4721	10.2121	10.2875	9.88286	10.4597	10.4268	10.6404	10.1248	10.1784	10.0109	9.95203	10.3323	2
F4WEB8	F4WEB8_ACREC	Choline/ethanolaminephosphotransferase 1	G5I_03951	10.0933	10.1417	9.89746	10.7021	11.936	10.8152	11.5099	9.78426	10.0634	12.2545	11.9742	9.87416	10.2193	10.0109	9.7316	11.5425	1
F4WEB9	F4WEB9_ACREC	39S ribosomal protein L21, mitochondrial	G5I_03952	11.0457	10.1417	11.5114	11.1139	11.4918	11.1448	11.1928	10.2264	11.1326	11.4659	11.181	10.8152	10.9459	10.5847	11.1006	10.6836	4
F4WEC0	F4WEC0_ACREC	DNA-directed primase/polymerase protein	G5I_03953	11.9359	13.7968	13.3911	13.4939	13.4037	10.1789	13.4564	11.6345	13.0098	12.9974	13.0832	12.9582	9.79213	12.996	12.7952	11.3219	1
F4WEC1	F4WEC1_ACREC	Cuticle protein LPCP-23	G5I_03954	11.3567	10.1961	10.9972	10.6962	10.497	10.8885	9.80897	10.4131	10.1868	10.2962	10.228	9.8289	10.1731	10.0109	10.05	9.92848	5
F4WEC5	F4WEC5_ACREC	Ras-related protein Rab-27A	G5I_03958	10.0933	11.1119	10.9866	11.4315	11.095	10.1789	11.4484	11.2762	10.0634	11.4908	11.2885	10.5921	10.6738	10.858	11.5002	10.8687	1
F4WED8	F4WED8_ACREC	Zinc finger protein 207	G5I_04069	13.1745	13.1086	12.6595	12.0736	12.2234	10.1789	11.7824	9.78426	10.0634	12.2844	12.4539	9.87416	11.7735	10.0109	12.7763	11.1522	1
F4WED9	F4WED9_ACREC	Bee-milk protein	G5I_04070	13.4828	13.3359	13.5382	13.4486	13.2815	13.5974	13.268	13.2999	13.2101	13.1923	13.1353	13.3202	12.7772	13.0524	13.1497	12.9202	11
F4WEE0	F4WEE0_ACREC	Cytochrome b5-related protein	G5I_04071	11.613	12.536	13.6091	12.4566	13.9237	13.7471	13.9256	13.4094	14.5615	14.0891	14.1594	14.662	16.1526	15.9895	15.673	15.9692	10
F4WEE2	F4WEE2_ACREC	Ubiquitin carboxyl-terminal hydrolase 30	G5I_04074	10.0933	10.1417	9.89746	9.72004	9.72227	10.2145	9.51273	9.71146	9.4933	9.48244	9.3606	9.73623	9.28035	10.0109	9.7316	10.062	1
F4WEE3	F4WEE3_ACREC	Mediator of RNA polymerase II transcription subunit 18	MED18	10.0933	11.953	12.0928	11.8832	11.693	10.1789	10.5204	10.6797	11.8809	11.0758	10.8116	9.87416	10.4861	10.0109	9.7316	10.062	1
F4WEE4	F4WEE4_ACREC	RNA-binding protein 1	G5I_04076	13.3782	13.0492	13.4704	12.8659	12.9468	12.996	12.8377	11.7812	12.0859	12.9346	12.9363	12.1218	12.7938	12.3914	13.1317	13.1095	4
F4WEE6	F4WEE6_ACREC	SET and MYND domain-containing protein 4	G5I_04078	11.2406	11.8965	11.5302	11.5408	11.4891	11.6059	11.5438	11.7163	11.8431	11.9186	11.7257	11.6992	11.6141	11.646	11.9369	11.353	18
F4WEE8	F4WEE8_ACREC	Zinc finger protein 629	G5I_04080	11.4192	11.4246	11.4404	11.4129	11.3022	11.324	11.1613	11.1772	10.9863	11.1578	11.3867	11.1071	11.0482	10.8453	11.0447	11.1092	21
F4WEE9	F4WEE9_ACREC	Putative chitinase 3	G5I_04081	12.3647	12.3341	12.3447	12.6199	11.8268	11.9621	11.7666	12.0137	11.4908	11.4035	11.3874	11.6084	9.79213	12.0022	11.5424	10.6734	5
F4WEF0	F4WEF0_ACREC	Chitin-binding type-2 domain-containing protein	G5I_04082	15.5905	12.1586	15.645	15.4425	10.8628	15.5223	15.2625	15.4422	14.7229	15.1506	15.2521	15.0992	14.1621	14.2261	14.4781	13.9626	16
F4WEF1	F4WEF1_ACREC	Peritrophin-44	G5I_04083	14.4826	14.2748	14.5645	14.8241	11.7774	14.6365	14.7397	14.8421	14.234	14.5551	14.7344	14.417	13.7915	13.8487	13.9562	13.69	24
F4WEF2	F4WEF2_ACREC	Chitin-binding type-2 domain-containing protein	G5I_04084	14.4576	10.1417	14.1763	14.1356	11.6446	14.1327	14.2498	14.166	14.3003	14.5322	14.4735	14.4677	13.7727	14.3949	14.6497	13.9073	9
F4WEF5	F4WEF5_ACREC	Chitin-binding type-2 domain-containing protein	G5I_04088	16.3865	11.3444	16.5945	16.5135	11.08	16.4333	16.2841	16.3258	15.7845	16.2116	16.4019	15.868	15.0375	15.1574	15.454	14.906	20
F4WEH9	F4WEH9_ACREC	Zinc finger protein 296	G5I_03985	10.0933	10.0979	10.1846	10.4115	9.72227	10.1789	10.9966	10.4503	10.0634	10.9218	10.9882	9.87416	10.0232	10.0109	10.5467	9.78096	4
F4WEI0	F4WEI0_ACREC	Heterogeneous nuclear ribonucleoprotein C	G5I_03986	10.4209	10.1417	9.82718	10.4871	9.85307	10.1789	10.1334	9.82933	10.3768	10.7951	10.8716	9.95326	10.2037	9.77116	11.0204	10.2627	3
F4WEI3	F4WEI3_ACREC	Protein YME1-like protein	G5I_03989	12.0549	12.0709	12.0798	12.2209	12.3231	12.2039	12.263	12.3685	12.2691	12.0406	11.8973	12.1282	12.3012	12.1275	11.9639	12.0716	12
F4WEI7	F4WEI7_ACREC	Cytochrome P450 315a1, mitochondrial	G5I_03993	10.0933	10.923	9.89746	11.2108	10.6655	10.1789	10.35	10.5731	10.0634	10.218	10.0801	9.87416	9.79213	10.0109	10.5109	10.062	2
F4WEI9	F4WEI9_ACREC	Transmembrane protein 120-like protein (Fragment)	G5I_03995	13.482	12.967	13.9149	14.0276	13.8564	13.7133	13.929	13.6932	13.7002	13.8235	13.5416	14.4281	14.3017	14.4066	14.5576	13.8366	1
F4WEJ0	F4WEJ0_ACREC	Translocator protein	G5I_03996	10.0933	10.1417	12.7327	12.6245	12.7436	12.8585	13.2571	11.3065	11.4911	12.913	12.9583	11.4886	11.3964	13.2408	11.6286	12.8675	2
F4WEJ2	F4WEJ2_ACREC	Serine/arginine repetitive matrix protein 2	G5I_03998	11.0157	11.9491	11.9187	11.6835	10.7759	10.1789	11.4814	10.6811	11.2182	10.9944	10.3904	9.87416	9.79213	10.0109	9.7316	10.062	1
F4WEJ3	F4WEJ3_ACREC	PXMP2/4 family protein 3	G5I_03999	13.1073	12.7287	13.9555	13.0999	13.4289	13.7098	13.7115	13.3189	13.7086	13.559	13.5519	13.6151	14.1656	13.8412	13.6786	13.9957	4
F4WEJ4	F4WEJ4_ACREC	E3 ubiquitin-protein ligase	G5I_04000	10.0933	11.1861	10.3642	11.0628	11.0716	10.1789	11.0974	10.6969	10.7704	11.322	10.9054	10.4776	9.79213	10.8794	10.8738	10.062	1
F4WEJ5	F4WEJ5_ACREC	Uncharacterized protein	G5I_04001	11.3702	10.9104	11.3446	11.0474	10.8553	11.6349	10.9155	10.9657	11.1591	10.8685	10.9593	11.2242	11.8672	11.5729	11.4915	11.1279	6
F4WEJ6	F4WEJ6_ACREC	E3 ubiquitin-protein ligase	G5I_04002	10.5053	10.5904	10.9987	10.6444	10.6206	10.4982	10.7045	11.0271	11.077	10.9093	10.7901	10.9662	10.6617	11.2809	11.0305	10.6386	3
F4WEJ7	F4WEJ7_ACREC	Small ubiquitin-related modifier	G5I_04003	14.3604	14.4709	14.2285	13.9656	14.1055	14.2282	13.9422	13.8126	13.9856	14.088	14.0644	13.5875	13.7412	13.766	13.8232	13.9176	6
F4WEJ9	F4WEJ9_ACREC	Exosome complex component RRP45	G5I_04005	10.4142	10.7927	10.3652	10.4615	10.1512	10.009	10.2332	10.3394	10.1358	10.0577	9.88452	10.1215	9.54933	9.48434	9.75455	10.062	3
F4WEK1	F4WEK1_ACREC	NadR/Ttd14 AAA domain-containing protein	G5I_04007	10.8254	11.1368	11.0551	11.1582	11.0674	10.9069	11.1744	11.2552	11.2899	11.2003	11.0073	11.1384	10.5895	10.5706	10.781	11.2176	9
F4WEK3	F4WEK3_ACREC	RNA-binding protein squid	G5I_04009	11.3171	11.6249	11.4843	12.9349	12.7702	10.1789	13.1657	12.848	11.9429	13.2571	13.3731	12.5281	12.4536	10.0109	12.6914	11.5384	3
F4WEK4	F4WEK4_ACREC	DNA topoisomerase 2	G5I_04010	11.6475	11.8296	11.5827	11.53	11.3448	11.5199	11.0307	11.2094	11.0795	10.8746	10.8699	11.2297	10.8035	11.0232	10.8729	11.3231	16
F4WEK8	F4WEK8_ACREC	UPF0505 protein C16orf62-like protein	G5I_04014	10.0933	10.1417	9.89746	9.68688	9.72227	10.1789	9.64558	10.3029	10.0634	9.85442	9.94697	9.87416	9.79213	10.0109	9.7316	10.062	1
F4WEK9	F4WEK9_ACREC	(S)-3-amino-2-methylpropionate transaminase	G5I_04015	12.5246	12.442	12.7988	12.8295	12.9637	12.6192	12.8423	12.6062	12.5548	12.7885	12.9336	12.7489	12.6411	12.5369	12.6384	12.6432	15
F4WEL1	F4WEL1_ACREC	Chitin-binding type-4 domain-containing protein	G5I_04017	12.3688	10.1417	11.7142	9.68688	9.72227	10.3354	9.64558	9.78426	10.0634	9.4875	10.6319	9.87416	9.79213	10.0109	9.7316	10.062	1
F4WEL5	F4WEL5_ACREC	Polymerase delta-interacting protein 3	G5I_04021	11.8065	12.0246	11.8351	11.7656	11.6954	11.7752	11.7875	11.7827	11.661	11.9032	11.7774	11.6623	11.4712	11.2248	11.577	11.6948	8
F4WEM1	F4WEM1_ACREC	Putative nuclear transport factor 2	G5I_04027	13.1973	13.3935	13.144	13.0166	12.9988	13.1564	12.7372	13.168	13.0242	12.3385	12.2751	12.3725	12.361	12.3922	12.6005	12.6395	3
F4WEM2	F4WEM2_ACREC	4-hydroxyphenylpyruvate dioxygenase	G5I_04028	12.5114	12.4965	12.8914	12.1739	12.7931	12.6252	12.2081	12.2836	12.8107	12.2595	12.9763	13.0969	13.6083	13.4647	13.0422	13.667	12
F4WEM3	F4WEM3_ACREC	Hermansky-Pudlak syndrome 4 protein	G5I_04029	10.0933	10.8344	9.89746	10.5992	9.72227	10.1789	9.64558	9.78426	10.0825	10.7486	9.59062	10.6264	10.2203	10.0109	9.7316	10.062	1
F4WEM4	F4WEM4_ACREC	Nucleosome-remodeling factor subunit	G5I_04030	10.3315	10.4656	10.2796	10.4252	10.332	10.0911	10.1215	10.1173	10.0379	10.4645	10.6068	9.87865	9.84744	9.73506	10.0845	10.0717	5
F4WEM6	F4WEM6_ACREC	Putative aminoacyl tRNA synthetase complex-interacting multifunctional protein 2	G5I_04032	11.9483	11.3025	11.8482	11.9588	11.5345	11.7552	11.8032	11.799	11.9217	11.6384	11.4979	11.8292	11.3504	11.2337	11.5919	11.2255	10
F4WEM7	F4WEM7_ACREC	Protein sidekick	G5I_04033	11.3489	11.8915	11.1151	11.3218	11.543	10.1789	11.415	11.8195	10.0634	11.1449	11.0482	10.5181	11.2078	10.0109	10.454	10.062	4
F4WEN3	F4WEN3_ACREC	Clustered mitochondria protein homolog	G5I_04040	12.2154	12.34	12.3979	12.4318	12.4313	12.4333	12.5048	12.5451	12.5901	12.4634	12.2546	12.5027	12.2736	12.1826	12.2082	12.1725	33
F4WEN4	F4WEN4_ACREC	Density-regulated protein	G5I_04041	12.404	12.5395	12.3926	12.4662	12.3229	12.2002	12.5224	12.4088	12.4444	12.4539	12.4933	12.373	12.1913	12.28	12.3416	12.311	6
F4WEN7	F4WEN7_ACREC	Putative inorganic phosphate cotransporter	G5I_04044	10.0933	12.6174	9.89746	9.68688	12.3676	10.1789	9.64558	9.78426	11.1215	9.4875	9.59062	12.3261	9.79213	11.2159	10.8704	10.062	1
F4WEP1	F4WEP1_ACREC	Uncharacterized protein	G5I_04048	12.6879	12.4148	12.5534	13.1194	13.0103	12.9732	12.6507	12.7313	12.7547	12.901	12.5999	13.3738	14.4215	13.918	13.657	14.1918	44
F4WEP3	F4WEP3_ACREC	Beta-glucuronidase	G5I_04050	13.3803	13.6461	11.811	12.0522	13.5232	13.1517	11.6861	11.9469	10.8503	11.514	11.5462	11.2007	11.9832	10.9881	11.5363	12.7758	14
F4WEP8	F4WEP8_ACREC	Phosphopantothenoylcysteine decarboxylase	G5I_04055	11.8632	11.5297	12.1259	12.2579	11.4624	11.9883	12.1725	12.2725	12.2841	11.9425	11.8414	12.1485	12.3382	12.0624	11.9234	11.7309	5
F4WEP9	F4WEP9_ACREC	Cytochrome c oxidase assembly protein COX19	G5I_04056	11.0515	13.2167	11.3388	11.5885	11.7639	11.3809	11.6168	9.78426	11.8624	11.6113	11.6104	9.87416	13.1384	10.0109	11.8795	13.3194	2
F4WEQ0	F4WEQ0_ACREC	CAP-Gly domain-containing linker protein 1	G5I_04057	11.5288	11.5648	11.5777	11.7261	11.826	11.719	11.7592	11.7413	11.8488	11.9001	11.8632	11.9019	12.2272	12.0459	12.1476	11.9401	31
F4WEQ2	F4WEQ2_ACREC	ADP-ribosyl cyclase/cyclic ADP-ribose hydrolase (Fragment)	G5I_04059	11.3179	11.4195	11.5234	11.718	11.8973	11.4715	11.8197	11.6512	11.8711	12.0033	11.9283	11.8219	11.944	11.7727	11.8539	11.7855	12
F4WEQ3	F4WEQ3_ACREC	Uncharacterized protein	G5I_04060	10.0933	11.1174	11.1069	11.0718	11.5754	10.1789	9.64558	9.78426	10.0634	9.4875	10.4576	11.16	9.79213	10.0109	11.0908	10.062	1
F4WEQ5	F4WEQ5_ACREC	Alpha-tocopherol transfer protein-like protein	G5I_04091	10.5774	10.4784	11.1902	10.9749	11.9421	11.6104	11.7888	11.7122	12.1841	11.9986	11.8071	12.1139	12.4762	11.4381	11.9255	12.5046	6
F4WER7	F4WER7_ACREC	Phosphatidylinositol-5-phosphate 4-kinase type-2 beta	G5I_04108	12.6491	12.5854	12.7052	12.6926	12.8682	12.7483	12.6606	12.6865	12.5849	12.4508	12.3426	12.5358	12.6819	12.4247	12.5869	12.4532	12
F4WER9	F4WER9_ACREC	Protein KTI12-like protein	G5I_04110	10.0933	11.6264	11.9964	12.2109	11.7884	11.919	12.2016	12.4455	10.815	12.2168	11.9558	11.6936	11.7786	11.7793	10.8979	10.6054	3
F4WES1	F4WES1_ACREC	Vacuolar protein sorting-associated protein 8-like protein	G5I_04112	10.0933	10.1417	9.89746	10.0882	9.72227	10.1789	9.64558	10.4217	10.0634	9.69403	9.81856	9.87416	9.79213	10.0109	9.7316	10.062	1
F4WET0	F4WET0_ACREC	Protein arginine N-methyltransferase 7	G5I_04128	10.8899	10.789	11.6932	11.6412	11.1878	10.1789	10.5411	9.78426	10.0634	11.3959	11.014	10.3968	10.4702	10.0109	11.2515	10.4292	2
F4WET4	F4WET4_ACREC	Coiled-coil domain-containing protein 9	G5I_04132	10.5697	10.1417	9.89746	11.6968	10.67	10.1789	11.487	10.745	11.0753	11.2697	11.1621	10.9372	10.5942	10.0109	10.6881	10.062	4
F4WEU6	F4WEU6_ACREC	Myeloma overexpressed gene 2 protein-like protein	G5I_04145	13.1582	13.1123	13.0869	13.2466	13.1664	13.2361	12.8874	13.0971	11.4428	13.0252	13.0342	13.0626	13.2023	13.1113	13.1621	13.3036	1
F4WEU7	F4WEU7_ACREC	Transcription factor Dp-1	G5I_04146	9.76017	10.1417	10.6932	10.0194	10.4271	10.2271	10.5607	9.66561	10.0634	10.387	10.609	9.87416	10.5117	10.0109	10.4896	10.062	3
F4WEU8	F4WEU8_ACREC	E3 ubiquitin-protein ligase parkin	G5I_04147	10.0933	10.1417	9.89746	10.2664	9.72227	10.1789	10.4552	9.78426	10.0634	10.6446	10.5945	9.87416	10.6913	10.4606	10.9	10.6782	2
F4WEU9	F4WEU9_ACREC	Beta-parvin	G5I_04148	12.6791	12.1383	12.488	12.3751	12.5654	12.5369	12.423	12.076	12.4512	12.6602	12.5887	12.4668	12.7496	12.5565	12.9677	12.7297	14
F4WEV0	F4WEV0_ACREC	Methyltransferase NSUN7	G5I_04149	10.0933	10.1417	9.89746	15.1186	12.8026	10.1789	9.64558	9.78426	10.0634	9.4875	11.6617	9.87416	15.8544	10.0109	9.7316	10.062	2
F4WEV5	F4WEV5_ACREC	Gastrula zinc finger protein XlCGF46.1	G5I_04154	10.6799	10.1417	10.5388	11.6375	9.72227	10.4678	11.27	12.0466	11.5912	11.2584	11.4557	10.8335	10.4271	10.892	10.4048	10.5916	3
F4WEV7	F4WEV7_ACREC	Actin-5C	G5I_04156	16.1607	15.2218	15.6245	15.7748	15.5613	15.4926	15.6563	15.4946	15.263	15.2618	15.1604	15.373	15.3374	14.9174	15.1703	15.1725	6
F4WEW8	F4WEW8_ACREC	CCR4-NOT transcription complex subunit 2	G5I_04171	10.0933	10.2949	10.239	9.79331	10.4277	10.1789	10.3306	9.95758	10.0634	10.6305	10.8702	9.76065	9.99907	10.0109	9.7316	10.062	1
F4WEW9	F4WEW9_ACREC	Protein MEMO1	G5I_04172	11.857	11.8055	12.3656	12.1985	9.72227	12.1296	12.1706	11.9807	12.3851	12.0542	11.8623	12.4714	11.9888	10.8311	12.0315	11.8595	2
F4WEX0	F4WEX0_ACREC	Activating signal cointegrator 1 complex subunit 3	G5I_04173	10.0933	10.1417	9.89746	10.873	10.0018	10.1789	10.6888	10.1334	10.0634	9.4875	9.59062	9.87416	9.79213	10.0109	9.7316	10.062	2
F4WEX1	F4WEX1_ACREC	Ribosome production factor 2 homolog	G5I_04175	11.744	12.6359	11.9489	12.0377	12.261	11.0042	11.6125	12.178	12.1031	10.7787	10.4539	11.9209	10.5035	10.5531	10.292	10.062	3
F4WEX5	F4WEX5_ACREC	Retinoblastoma-binding protein 6	G5I_04179	10.0933	10.1417	10.4909	10.6728	9.72227	10.1789	10.4177	11.0314	10.4082	10.9033	10.9999	9.87416	10.372	10.0109	9.7316	10.4924	3
F4WEX8	F4WEX8_ACREC	Dual specificity mitogen-activated protein kinase kinase 6	G5I_04182	11.4861	11.7901	11.2203	11.4273	11.8435	11.3701	11.7262	11.884	11.5424	12.0665	12.229	11.6316	11.3545	11.635	11.674	11.6171	5
F4WEY0	F4WEY0_ACREC	Nuclear valosin-containing protein-like protein	G5I_04184	11.5455	11.5309	11.1484	11.281	11.1069	10.8607	11.1297	11.223	11.3134	11.1777	11.0885	11.4502	10.8084	10.5121	10.9553	10.6168	9
F4WEY7	F4WEY7_ACREC	Ferritin	G5I_04191	16.4142	15.7772	13.8526	13.709	14.7096	14.1338	13.7346	14.0102	13.3098	13.1811	13.2124	13.4574	13.7251	13.8278	13.6777	14.0969	7
F4WEY8	F4WEY8_ACREC	Ferritin	G5I_04192	17.0287	16.5686	13.9851	14.2546	15.2138	14.3867	13.9146	14.5494	13.6841	13.0352	13.0742	13.9291	14.029	14.1927	13.7491	14.3734	6
F4WEY9	F4WEY9_ACREC	Phosphoinositide phospholipase C	G5I_04193	10.0933	10.1417	10.4261	10.3705	9.72227	10.1789	10.4491	9.78426	10.0634	10.3787	10.1986	9.87416	9.79213	10.0109	9.7316	10.062	1
F4WEZ3	F4WEZ3_ACREC	Bee-milk protein	G5I_04199	13.0597	12.5998	13.0755	13.1634	13.4251	13.3703	13.361	13.1423	13.3446	13.4435	13.4914	13.5441	13.7128	13.7477	13.8708	13.6258	11
F4WF05	F4WF05_ACREC	Protein phosphatase 1 regulatory subunit 7	G5I_04211	12.4635	12.2771	12.4436	12.5225	12.5346	12.5597	12.4627	12.2319	12.2823	12.261	12.2339	12.2663	12.1262	12.2948	12.0773	12.1767	12
F4WF07	F4WF07_ACREC	T-complex protein 1 subunit theta	G5I_04213	13.9427	13.7572	14.0575	14.0038	14.016	14.0302	14.0436	13.7818	13.8996	13.8678	13.667	13.8857	13.7389	13.8165	13.7932	13.5744	33
F4WF08	F4WF08_ACREC	Alanine--tRNA ligase	G5I_04214	10.0933	10.1417	9.90648	10.415	9.85761	9.90316	10.5487	9.92235	10.5081	10.2276	9.81699	9.5772	10.3536	10.0436	10.0525	9.92624	3
F4WF09	F4WF09_ACREC	Alpha-and gamma-adaptin-binding protein p34	G5I_04215	11.5653	11.6802	11.7137	11.7965	11.6074	10.1789	11.9541	11.5695	10.8236	11.9279	11.9363	11.5251	11.2268	11.3112	11.0501	10.656	2
F4WF11	F4WF11_ACREC	Endothelin-converting enzyme 1	G5I_04217	10.0933	10.1417	9.89746	9.68688	10.0659	10.1789	10.4293	9.78426	12.5796	11.8204	11.6175	12.1736	13.5419	13.4063	13.4791	13.1239	19
F4WF12	F4WF12_ACREC	Organic cation transporter protein	G5I_04218	11.2796	12.1596	11.6602	11.7699	11.8339	11.452	11.7997	11.7642	11.5773	11.8144	11.8267	11.7109	11.6635	10.7444	11.5761	11.2291	5
F4WF14	F4WF14_ACREC	Intersectin-1	G5I_04220	12.2788	12.2857	12.3527	12.2067	12.3486	12.2641	12.1514	12.0101	12.2276	12.1168	12.3209	12.2224	12.1654	12.1549	12.3432	12.1754	21
F4WF16	F4WF16_ACREC	Protein CREG1	G5I_04222	12.5723	12.0422	12.4053	12.6323	12.2931	12.7071	12.4246	13.068	12.5888	11.0541	11.1679	13.1846	12.2304	13.1496	10.8874	12.5416	2
F4WF17	F4WF17_ACREC	H/ACA ribonucleoprotein complex subunit	G5I_04223	12.8752	12.3254	13.0271	13.1151	12.9804	13.1244	12.9301	13.0843	12.881	12.0921	12.2772	12.5638	12.4312	12.8421	11.947	12.2178	5
F4WF18	F4WF18_ACREC	La-related protein 7	G5I_04224	10.0933	11.1268	11.1201	11.5194	11.325	10.8638	11.8997	11.9062	10.0634	11.5719	11.1425	10.6761	10.6045	10.0109	9.7316	10.3136	2
F4WF19	F4WF19_ACREC	60S ribosomal protein L24	G5I_04225	14.6592	14.4932	14.5201	14.1906	14.677	14.498	14.3498	13.8633	14.1128	14.2677	14.3232	14.1041	13.8016	13.864	13.9299	14.077	10
F4WF20	F4WF20_ACREC	Lambda-crystallin-like protein	G5I_04226	14.5718	14.2619	14.5359	14.7413	15.1473	14.9874	14.7835	14.5349	14.7186	13.9223	14.1064	15.1639	15.4874	15.472	15.0291	15.4086	28
F4WF21	F4WF21_ACREC	Nuclear factor NF-kappa-B p110 subunit (Fragment)	G5I_04227	10.1093	10.1417	9.89746	9.7599	9.43734	10.1789	9.41402	9.81999	9.95195	9.63023	9.55085	9.31567	9.6409	10.0109	9.7316	10.062	1
F4WF22	F4WF22_ACREC	FAD-dependent oxidoreductase domain-containing protein 1	G5I_04228	12.6289	12.6789	12.7083	12.4103	12.8999	12.9958	12.9077	12.9262	12.9194	12.4874	11.8997	12.6733	12.767	12.633	12.2949	12.8383	8
F4WF23	F4WF23_ACREC	MADF domain-containing protein	G5I_04229	10.0933	10.1417	9.89746	9.88487	9.72227	10.1789	9.76798	9.78426	10.0634	9.60091	9.98759	9.87416	9.87164	10.0109	9.7316	10.062	1
F4WF24	F4WF24_ACREC	NADH dehydrogenase [ubiquinone] 1 beta subcomplex subunit 9	G5I_04230	13.2661	13.4247	13.3523	12.6466	13.6907	13.571	12.9284	12.6864	13.4782	13.5726	13.4621	13.5843	14.3003	13.9847	14.2538	14.035	8
F4WF26	F4WF26_ACREC	Branchpoint-bridging protein	G5I_04232	12.7777	13.1291	12.1066	12.7159	12.4024	12.5313	12.2299	11.9534	12.3793	12.2157	12.2272	12.2188	11.7971	10.0109	12.1387	12.0224	2
F4WF27	F4WF27_ACREC	WD repeat-containing protein 48 homolog	G5I_04233	11.431	11.2977	11.0777	11.3726	11.3905	11.3553	11.3359	11.5723	11.4935	11.1799	10.9382	11.381	11.2696	11.6123	10.9481	10.923	6
F4WF28	F4WF28_ACREC	Haloacid dehalogenase-like hydrolase domain-containing protein 2	G5I_04234	12.5149	12.7699	12.512	12.6413	12.7421	12.6207	12.6897	12.8547	12.779	12.7029	12.7458	12.7128	12.5328	12.5319	12.7119	12.4485	8
F4WF31	F4WF31_ACREC	Pyrroline-5-carboxylate reductase	G5I_04237	12.1694	12.0343	12.4669	11.8988	12.416	12.6411	12.1982	11.9165	12.321	11.9922	11.9074	12.5284	13.2298	13.0572	12.7023	13.3671	6
F4WF37	F4WF37_ACREC	Prolyl 4-hydroxylase subunit alpha-1	G5I_04243	12.4278	12.6206	12.0574	11.6433	11.5585	11.5896	11.7611	10.6557	10.7989	12.1851	12.3068	11.5498	11.8043	11.3786	12.0083	12.1993	4
F4WF38	F4WF38_ACREC	Putative transferase C1orf69-like protein, mitochondrial	G5I_04244	12.3148	12.7478	12.4327	12.4969	12.8191	12.8818	13.356	13.2834	12.5935	13.0535	12.6143	13.0059	12.9041	13.116	12.6785	12.8966	7
F4WF40	F4WF40_ACREC	RNA-binding protein 34	G5I_04246	12.3132	12.1683	12.3483	12.2231	12.2694	12.4039	12.0035	12.1894	12.141	11.6651	11.6758	11.9374	11.8796	11.7698	11.4385	11.4781	8
F4WF43	F4WF43_ACREC	Rab5 GDP/GTP exchange factor	G5I_04249	11.5056	12.0118	11.3429	11.3	11.2919	11.1716	11.3059	11.248	11.3665	11.4914	11.207	11.2832	11.2959	11.3011	11.2683	11.5872	5
F4WF44	F4WF44_ACREC	Iron-sulfur cluster assembly 1-like protein, mitochondrial (Fragment)	G5I_04250	11.53	10.3107	10.9526	10.8385	10.6896	11.1691	10.917	10.7574	10.8495	10.9589	10.9103	10.9592	11.2677	11.1361	11.1719	11.5562	2
F4WF46	F4WF46_ACREC	Serine proteinase stubble	G5I_04252	10.709	10.2699	10.1123	10.7929	10.8359	10.9258	10.6143	11.3333	10.8274	10.7378	10.7653	10.5052	10.7987	11.1893	10.1517	9.97243	5
F4WF48	F4WF48_ACREC	Eukaryotic translation initiation factor 5B	G5I_04254	12.4043	12.4494	12.7019	12.5349	12.4758	12.5477	12.3937	12.6361	12.6296	12.5355	12.3325	12.6224	12.2569	12.4542	12.4913	12.316	23
F4WF50	F4WF50_ACREC	Eukaryotic translation initiation factor 5B	G5I_04256	13.791	12.6984	13.8678	14.0192	11.5928	11.9796	13.8199	13.7701	13.8205	13.6944	13.283	11.7992	9.79213	13.5629	13.7184	10.062	2
F4WF53	F4WF53_ACREC	TIP41-like protein	G5I_04259	11.3753	10.6918	10.7759	11.5533	11.7981	11.5148	11.5365	11.2747	11.4862	11.7692	11.6055	11.335	11.85	11.2092	11.3616	11.6626	2
F4WF55	F4WF55_ACREC	Tubulin--tyrosine ligase-like protein 12	G5I_04261	10.0933	10.1417	11.7481	12.3556	9.72227	10.9578	11.9682	10.8632	11.6829	11.9311	11.6095	11.5755	11.3755	10.0109	11.0695	10.062	1
F4WF63	F4WF63_ACREC	Enolase-phosphatase E1	G5I_04270	11.9498	11.604	12.0013	12.2712	11.7213	11.6782	11.8106	11.8805	11.3449	11.7068	11.7297	11.4498	10.7674	11.0014	11.0129	10.7339	19
F4WF65	F4WF65_ACREC	Ubiquinol-cytochrome-c reductase complex assembly factor 2	G5I_04272	11.5733	10.1417	11.2396	11.4133	11.339	11.3985	11.6409	11.6437	11.9382	11.6576	11.4863	11.7155	11.8064	11.7306	11.7371	11.6289	5
F4WF67	F4WF67_ACREC	C-1-tetrahydrofolate synthase, cytoplasmic	G5I_04274	12.8372	12.8415	12.8654	12.9904	13.1659	13.0041	13.2732	13.0838	12.9469	13.0922	13.0361	13.2851	14.1484	13.9035	13.5781	14.0586	50
F4WF98	F4WF98_ACREC	Importin-5	G5I_04305	12.0981	12.1071	12.4084	12.4488	12.2151	12.2354	12.2449	12.2336	12.0958	12.2008	11.9342	12.0777	11.8247	11.7353	11.735	11.559	31
F4WF99	F4WF99_ACREC	choline-phosphate cytidylyltransferase	G5I_04306	10.8602	11.2345	11.4165	11.7859	11.8243	11.0262	12.3695	12.67	12.1405	10.5995	12.3055	12.1762	11.8138	11.4495	11.2774	10.062	2
F4WFA8	F4WFA8_ACREC	Elongation factor 1-alpha	G5I_04315	14.8782	14.1117	14.8093	15.091	14.8672	14.6259	14.6801	14.8891	14.647	14.7153	14.5171	14.6046	14.4885	14.2323	14.5116	14.1146	9
F4WFB3	F4WFB3_ACREC	FGGY carbohydrate kinase domain-containing protein	G5I_04320	12.8831	12.7409	12.9423	12.9756	13.0733	13.0612	12.904	13.0297	12.9328	12.8239	12.4469	13.1175	13.2084	13.2691	13.0409	13.2152	15
F4WFC0	F4WFC0_ACREC	Pleiotropic regulator 1	G5I_04327	11.2628	11.4897	11.3001	11.2368	11.285	11.7858	10.3769	10.6493	12.4173	9.93462	10.655	10.4805	10.8004	10.0109	9.7316	10.062	3
F4WFC1	F4WFC1_ACREC	Bifunctional purine biosynthesis protein ATIC	G5I_04328	13.6792	13.3618	13.5611	13.9506	13.7432	13.711	13.6873	13.632	13.1884	13.3497	13.3473	13.5781	14.0678	13.6619	13.7391	13.9559	39
F4WFC2	F4WFC2_ACREC	Nuclear pore complex protein Nup85	G5I_04329	11.4089	11.967	11.3883	11.4217	10.9957	11.472	11.2511	11.5498	11.4225	11.1411	11.0262	11.3091	11.2068	11.2969	11.2402	11.2798	6
F4WFC5	F4WFC5_ACREC	40S ribosomal protein S25	G5I_04332	15.2682	14.7309	15.3277	14.8867	14.9258	14.9443	14.9176	13.7716	14.0586	15.2202	15.1959	14.3594	14.3937	14.301	14.8825	14.9303	9
F4WFC6	F4WFC6_ACREC	Zinc transporter 7	G5I_04333	11.2702	12.6941	12.4425	9.68688	9.72227	11.2864	9.64558	9.78426	10.0634	10.5472	9.59062	9.87416	10.949	10.0109	9.7316	10.062	2
F4WFC8	F4WFC8_ACREC	Protein NLRC5	G5I_04335	10.0933	10.1417	9.89746	9.4285	9.72227	10.1789	9.23589	9.91019	10.0634	8.99739	9.59062	9.87416	9.41296	10.0109	8.91082	10.062	2
F4WFD5	F4WFD5_ACREC	Retinol dehydrogenase 12	G5I_04342	10.0933	10.1417	9.89746	9.68688	10.7288	10.1789	10.482	9.78426	11.1778	11.3304	11.6851	10.507	10.2131	10.0109	11.7277	10.062	1
F4WFD9	F4WFD9_ACREC	Guanine nucleotide-binding protein G(O) subunit alpha	G5I_04346	13.6186	14.2087	13.6614	13.9485	14.0499	13.5894	13.8567	13.9461	13.8356	13.8464	14.0747	13.6603	13.6899	13.375	13.888	13.6411	14
F4WFE0	F4WFE0_ACREC	Ran-binding protein 9	G5I_04347	12.3229	12.6272	12.2586	12.1764	12.233	12.2021	12.1239	12.1642	12.0782	12.1752	12.0004	12.1616	11.9228	12.0225	12.012	11.9471	7
F4WFE1	F4WFE1_ACREC	UPF0568 protein C14orf166-like protein	G5I_04348	12.0325	11.6549	11.7766	11.889	11.7259	11.8044	12.1146	11.7413	11.3449	12.0581	12.0723	11.7301	11.4605	11.2623	11.6295	11.4244	5
F4WFE4	F4WFE4_ACREC	Adipocyte plasma membrane-associated protein	G5I_04351	12.876	13.0624	13.2747	13.3956	13.6736	13.3245	13.7456	13.6185	13.5127	13.1425	13.0293	13.5426	13.4362	13.3613	12.9126	13.3171	23
F4WFE5	F4WFE5_ACREC	Uncharacterized protein C3orf33	G5I_04352	11.8801	11.7962	12.417	12.2695	12.6792	12.6647	12.5304	12.3453	12.4609	12.8028	12.6881	12.5089	13.0487	13.087	13.1148	12.9689	7
F4WFE8	F4WFE8_ACREC	G-protein coupled receptor Mth2	G5I_04355	10.7725	10.1417	11.0423	10.898	9.72227	11.588	10.63	10.8978	10.8855	10.6359	10.5333	11.0045	11.3898	11.1642	11.0619	11.4467	2
F4WFE9	F4WFE9_ACREC	Putative G-protein coupled receptor Mth-like 5	G5I_04356	12.7352	12.9011	12.2731	12.2069	12.3344	12.3537	12.0954	11.9919	12.1235	11.576	12.0945	11.8693	11.4671	11.65	11.7358	11.7615	1
F4WFF2	F4WFF2_ACREC	Transmembrane and coiled-coil domains protein 1	G5I_04359	10.0933	10.1417	9.89746	9.68688	9.72227	10.1789	9.56623	9.78426	10.0634	9.36432	9.68988	9.87416	9.79213	10.0109	9.80143	10.062	2
F4WFF3	F4WFF3_ACREC	GSK3-beta interaction protein	G5I_04360	10.0933	9.97671	9.89746	9.68688	9.72227	10.1789	9.69201	9.78426	10.0634	9.4875	10.2901	9.87416	9.79213	10.0109	9.7316	10.062	2
F4WFF5	F4WFF5_ACREC	Peptidyl-prolyl cis-trans isomerase (Fragment)	G5I_04363	10.6162	10.1417	10.5254	10.8674	10.429	10.2641	10.5767	11.0711	10.0634	10.3954	10.0231	10.7755	10.3129	10.2747	9.98125	10.062	1
F4WFF6	F4WFF6_ACREC	Sarcosine dehydrogenase, mitochondrial	G5I_04364	11.1939	11.5918	11.5519	11.8352	11.6528	11.8346	11.9362	11.7987	11.8065	11.5915	11.8485	12.074	12.6601	12.7187	12.348	12.1669	9
F4WFF7	F4WFF7_ACREC	HECT-type E3 ubiquitin transferase	G5I_04365	12.1098	10.1417	10.8574	11.8718	10.8511	11.3395	12.0898	12.161	12.5147	12.2701	12.1714	12.355	9.79213	13.0295	12.7377	10.062	2
F4WFF8	F4WFF8_ACREC	Putative Xaa-Pro aminopeptidase 3	G5I_04366	11.6073	11.2945	11.6161	11.2252	11.3166	11.4752	11.4248	11.3459	11.601	11.4349	11.2758	11.5897	11.4132	11.6948	11.4602	11.5103	8
F4WFF9	F4WFF9_ACREC	Multifunctional protein ADE2	G5I_04367	12.9008	12.9438	12.9583	12.9826	13.0242	12.8972	12.9902	12.8532	13.1449	12.6985	12.9985	13.3099	14.5147	14.078	13.8651	14.263	25
F4WFG0	F4WFG0_ACREC	Amidophosphoribosyltransferase	G5I_04368	12.2155	12.2137	12.599	12.3864	12.4784	12.4167	12.4683	12.2804	12.5246	12.0991	12.3723	12.6324	14.1608	13.7113	13.2167	13.9673	7
F4WFG2	F4WFG2_ACREC	Protein transport protein Sec61 subunit beta (Fragment)	G5I_04370	14.7834	14.922	15.1727	15.0622	15.2003	15.1171	15.1644	15.0843	15.1374	15.2637	15.1476	15.2439	14.82	14.8704	15.036	14.6492	3
F4WFG4	F4WFG4_ACREC	Uncharacterized protein C6orf168	G5I_04372	13.5575	13.3317	13.5347	13.7897	13.6816	13.5182	13.4417	13.5576	13.364	13.2341	13.4883	13.5203	13.228	13.2394	13.2869	13.1327	18
F4WFG6	F4WFG6_ACREC	GTP:AMP phosphotransferase, mitochondrial	Adk3	11.535	12.0587	11.9405	11.9042	12.5616	12.0267	12.3416	12.0276	12.608	12.6364	12.6818	12.4218	13.3585	13.3156	12.7898	13.2057	4
F4WFH1	F4WFH1_ACREC	Dihydrolipoamide acetyltransferase component of pyruvate dehydrogenase complex (Fragment)	G5I_04379	11.9621	12.4282	12.2967	12.1785	12.2108	12.6392	12.2483	12.1947	12.5619	11.8771	11.9055	12.5528	12.9347	13.0531	12.3865	12.8334	9
F4WFH2	F4WFH2_ACREC	Protein LAP2	G5I_04380	10.0933	10.1417	9.89746	9.68688	10.8557	10.1789	10.0505	9.78426	10.0634	10.8039	10.57	9.87416	9.79213	10.0109	9.7316	10.062	1
F4WFH7	F4WFH7_ACREC	Acetylcholinesterase	G5I_04386	12.284	12.7284	12.2768	12.5085	12.6284	12.31	12.5275	12.2784	12.1978	12.4709	12.6463	12.142	12.49	12.2791	12.6093	12.5488	12
F4WFI0	F4WFI0_ACREC	Circadian clock-controlled protein (Fragment)	G5I_04389	12.9991	12.4373	11.4859	11.4304	10.3297	10.1789	9.64558	10.3978	10.0634	9.4875	9.59062	9.87416	9.79213	10.0109	9.7316	10.062	5
F4WFI2	F4WFI2_ACREC	Arp2/3 complex 34 kDa subunit	G5I_04391	11.5468	11.2351	13.0532	13.1257	13.2014	12.8708	13.2397	13.1477	13.3041	13.1184	13.1237	13.1851	13.0987	12.6956	12.7812	12.5433	3
F4WFJ6	F4WFJ6_ACREC	3-hydroxyacyl-CoA dehydrogenase type-2	G5I_04405	13.1424	13.7805	13.2979	13.2244	13.9708	13.3042	13.7517	13.5001	12.7915	13.0314	14.3872	13.3313	13.9097	13.554	14.0164	14.0036	9
F4WFJ7	F4WFJ7_ACREC	Protein-lysine N-methyltransferase G5I_04406	G5I_04406	10.5739	10.1417	9.89746	10.3065	10.9149	10.1789	10.6044	9.78426	10.0634	10.9825	10.8184	9.87416	9.88648	10.0109	11.258	10.062	2
F4WFJ9	F4WFJ9_ACREC	Mitochondrial import inner membrane translocase subunit	G5I_04408	14.0582	13.6499	14.1017	14.0166	14.0444	14.0961	14.0557	13.6005	13.8835	14.2441	14.1971	13.8641	14.0636	13.8962	14.1709	13.9305	3
F4WFK0	F4WFK0_ACREC	Prostatic acid phosphatase	G5I_04409	12.28	12.3716	12.5719	12.355	12.6093	12.5597	12.4453	11.8405	12.6598	12.8026	12.4228	12.602	12.9526	12.9606	13.1901	12.7567	8
F4WFK1	F4WFK1_ACREC	Putative cytochrome P450 6a14	G5I_04410	12.5143	12.1644	12.733	12.5986	14.0338	13.6136	13.8638	13.4117	13.3861	11.0884	11.1268	13.5235	13.3792	13.4082	11.4809	13.2576	23
F4WFK4	F4WFK4_ACREC	ribonuclease Z	G5I_04413	10.0933	10.1417	10.5453	10.2222	10.5048	10.1789	10.3534	9.78426	10.0634	10.6789	10.4363	9.87416	9.79213	10.3971	9.7316	10.062	3
F4WFK5	F4WFK5_ACREC	Protein singed	G5I_04414	12.7778	12.4539	12.7289	12.6627	12.5529	12.5246	12.4851	12.5658	12.2997	12.3259	12.3342	12.311	12.0858	12.0048	11.7903	12.0271	16
F4WFK6	F4WFK6_ACREC	Rho GDP-dissociation inhibitor 1	G5I_04415	13.6354	13.295	13.6446	13.7934	13.6749	13.6496	13.592	13.7119	13.6698	13.3297	13.4469	13.6522	13.4225	13.4656	13.3481	13.2604	15
F4WFK7	F4WFK7_ACREC	HEAT repeat-containing protein 2	G5I_04416	10.0933	10.1417	9.89746	10.4012	10.4122	10.1789	10.4234	10.4543	10.0634	11.235	11.0089	9.87416	9.79213	10.0109	10.2776	10.062	1
F4WFK8	F4WFK8_ACREC	Phosphoribosyl pyrophosphate synthetase-associated protein 2	G5I_04417	12.0997	11.8463	12.1993	12.3634	12.4287	12.1903	12.3401	12.2079	12.2006	12.0256	11.7816	12.1276	12.1338	12.1621	12.0564	11.9211	5
F4WFK9	F4WFK9_ACREC	Exocyst complex component 7	G5I_04418	11.5569	11.7358	10.765	12.0525	11.6684	11.3408	12.0889	11.7095	11.3839	11.7696	11.8729	11.6757	11.6591	11.8094	11.6907	11.7681	2
F4WFL0	F4WFL0_ACREC	Ras-related protein Rac1	G5I_04419	13.7778	13.4481	13.9795	13.9643	13.9354	13.9749	14.0889	13.8295	13.747	13.9034	13.8158	13.9743	14.1218	13.9327	14.0858	13.8635	8
F4WFL2	F4WFL2_ACREC	Tubulin-specific chaperone D	G5I_04421	11.6613	11.718	11.9011	11.7186	11.6278	11.7224	11.6663	11.5653	11.1795	11.6171	11.4979	11.3432	11.3441	11.252	11.6526	11.4913	7
F4WFL5	F4WFL5_ACREC	Pyrroline-5-carboxylate reductase	G5I_04424	13.1989	11.9649	12.4408	12.0812	12.1732	11.1707	11.824	11.939	11.9526	12.1146	11.7991	11.9306	11.9929	11.7777	12.0217	11.9595	6
F4WFL7	F4WFL7_ACREC	Caspase-1	G5I_04426	12.0818	12.0067	11.9889	11.9551	11.8919	11.6529	11.7087	11.7053	11.1826	11.4451	11.4743	10.9934	11.5691	10.5444	10.8252	10.5878	6
F4WFL9	F4WFL9_ACREC	Heterogeneous nuclear ribonucleoprotein Q	G5I_04428	14.1236	13.8465	14.032	14.0317	14.1343	13.9654	14.0472	13.9468	13.8584	13.9859	14.0452	13.913	13.6943	13.5859	13.6651	13.5082	47
F4WFM1	F4WFM1_ACREC	Putative G-protein coupled receptor 158	G5I_04430	13.5128	13.7574	13.4959	13.4258	13.4008	13.4904	13.4637	13.5037	13.2063	13.261	13.0428	13.2922	13.0094	13.1424	13.1992	13.0794	6
F4WFM6	F4WFM6_ACREC	Cytochrome P450 6A1	G5I_04435	12.3871	12.6596	12.8318	12.6292	13.1585	12.9153	13.0733	12.8311	13.1143	12.0637	12.1767	13.1285	13.306	13.2017	12.3501	13.3091	23
F4WFM8	F4WFM8_ACREC	Programmed cell death 6-interacting protein	G5I_04437	13.3923	13.1001	13.3008	13.3418	13.4315	13.4283	13.4139	13.2659	13.2777	13.283	13.2109	13.3777	13.3557	13.3882	13.2686	13.3637	35
F4WFM9	F4WFM9_ACREC	NK-tumor recognition protein	G5I_04438	10.678	10.793	10.8229	10.5758	11.3375	10.5597	9.64558	10.533	10.0634	11.3908	11.4827	9.87416	9.79213	10.275	9.7316	10.062	2
F4WFN0	F4WFN0_ACREC	eIF-4F 25 kDa subunit (Fragment)	G5I_04439	11.3348	11.1877	11.4918	11.3698	10.8827	11.0609	11.2414	11.5538	11.2057	11.2264	11.0849	11.1321	10.6179	10.6749	11.0507	10.6591	3
F4WFN2	F4WFN2_ACREC	Uncharacterized protein	G5I_04441	10.0933	10.1417	10.7404	11.0245	9.72227	10.1789	11.2385	10.6149	10.0634	11.0123	10.8121	9.87416	10.3441	10.0109	10.7682	11.0359	3
F4WFN4	F4WFN4_ACREC	60S ribosomal protein L7	G5I_04443	14.1672	14.3527	14.417	14.3516	14.6047	14.6243	14.4361	14.6489	14.5054	14.281	14.4016	14.479	14.226	14.2394	14.4277	13.917	25
F4WFN5	F4WFN5_ACREC	Talin-1	G5I_04444	12.6355	12.5477	12.7034	12.7375	12.7613	12.727	12.7936	12.6682	12.8109	12.8797	13.0068	12.9116	13.0013	12.9699	13.0817	12.9147	136
F4WFN7	F4WFN7_ACREC	60S ribosomal protein L6	G5I_04446	14.0121	13.7488	14.0425	13.7033	14.0549	14.217	13.7494	13.8757	14.1366	13.0458	13.5417	13.8807	13.5418	13.9492	13.3897	13.6478	18
F4WFN8	F4WFN8_ACREC	Protein ERGIC-53	G5I_04447	12.9551	12.8882	13.1092	13.1388	13.1637	12.9966	13.0254	12.9163	12.871	13.1881	12.9898	13.0053	12.5762	12.7852	12.772	12.4504	15
F4WFP0	F4WFP0_ACREC	Long-chain-fatty-acid--CoA ligase	G5I_04449	11.9313	11.7279	12.0427	12.1024	12.2989	12.1535	12.3213	12.2165	12.4192	12.376	12.3589	12.5232	12.938	12.9082	12.6271	12.6965	20
F4WFP2	F4WFP2_ACREC	Microsomal triglyceride transfer protein large subunit	G5I_04451	12.0309	12.4279	12.2772	12.1999	12.344	12.2418	12.0913	12.3931	12.6226	12.1072	11.9966	12.4626	12.8904	12.9796	12.6551	12.896	17
F4WFQ0	F4WFQ0_ACREC	DNA repair protein RAD50	G5I_04459	11.07	11.2764	11.0207	11.1495	11.2397	11.4677	10.9126	11.0026	11.1843	10.7426	11.2336	11.2467	11.0861	11.3558	11.1039	10.7741	7
F4WFQ2	F4WFQ2_ACREC	Ig-like domain-containing protein	G5I_04461	11.9922	12.8996	12.3851	12.4615	12.925	12.5194	12.6934	12.2385	12.4531	12.994	13.0159	12.6742	13.0913	12.587	13.1605	12.822	6
F4WFQ3	F4WFQ3_ACREC	Hemicentin-1 (Fragment)	G5I_04462	11.6138	11.8158	12.0383	11.8609	12.3551	12.0167	12.3076	12.1372	12.4297	12.5319	12.4893	12.1452	12.3731	12.2358	12.5649	12.3025	14
F4WFQ5	F4WFQ5_ACREC	Pumilio domain-containing protein C14orf21	G5I_04464	10.0933	10.1417	10.6606	10.2048	9.92871	10.1789	10.0848	10.069	9.96103	9.9667	10.0423	9.83717	9.50642	10.0109	9.7316	10.062	3
F4WFQ8	F4WFQ8_ACREC	UPF0459 protein	G5I_04467	10.6032	11.1538	9.89746	9.68688	9.72227	10.1789	9.64558	9.78426	10.0634	11.2335	11.4376	9.87416	9.79213	10.0109	11.212	10.7814	1
F4WFR0	F4WFR0_ACREC	Valacyclovir hydrolase	G5I_04469	11.6298	11.8664	12.3161	11.844	12.11	12.0245	12.0572	12.0559	12.1673	11.716	11.6857	12.2195	12.76	12.6852	11.7539	12.7394	7
F4WFR2	F4WFR2_ACREC	Tubulin beta chain	G5I_04471	17.2546	17.3152	17.3298	17.0224	16.938	17.1744	16.7298	16.5192	16.8656	16.921	16.8632	17.116	17.0389	16.9254	17.1705	16.8615	7
F4WFR3	F4WFR3_ACREC	Tubulin beta chain	G5I_04472	13.1953	12.7806	13.1566	12.8715	12.696	12.7728	12.3457	12.2915	12.1045	12.8542	11.8549	11.7173	11.3051	11.2852	11.7122	11.3225	9
F4WFR4	F4WFR4_ACREC	Tubulin beta chain	G5I_04473	14.2089	13.726	14.1794	14.2493	13.9753	14.2652	14.1862	12.0938	13.8517	14.0169	14.1789	11.9863	11.9321	12.0136	14.1241	12.0041	2
F4WFR8	F4WFR8_ACREC	Vacuolar protein sorting-associated protein 28 homolog	G5I_04477	12.6934	10.1417	12.7057	12.9293	9.72227	13.0351	12.9104	13.0149	12.9894	12.8431	12.7425	12.8058	12.7298	13.0661	12.7238	12.7973	2
F4WFR9	F4WFR9_ACREC	Peptidase M41 FtsH extracellular domain-containing protein	G5I_04478	10.0933	10.1417	9.89746	9.68688	11.6693	10.1789	10.6991	9.78426	13.0155	12.6637	11.5492	9.87416	12.2686	10.0109	10.1942	11.299	1
F4WFS5	F4WFS5_ACREC	L-2-hydroxyglutarate dehydrogenase, mitochondrial	G5I_04484	11.773	11.5926	12.069	11.8821	11.8997	12.0572	12.1656	11.7541	12.0002	11.5706	11.6558	12.153	12.3831	12.2279	12.1047	12.3448	9
F4WFS7	F4WFS7_ACREC	Centromere/kinetochore protein zw10-like protein	G5I_04486	11.0218	11.0355	11.0428	12.6527	12.87	12.6728	13.2623	11.0344	11.215	13.1778	13.2654	11.6086	13.8372	10.0109	11.9637	11.7234	3
F4WFS8	F4WFS8_ACREC	RNA-binding protein Rsf1	G5I_04487	13.0327	13.3095	13.2297	13.0732	13.1115	13.1527	12.7815	12.7779	12.9934	12.7276	12.7043	12.8568	12.7147	12.7017	12.3797	12.5818	5
F4WFU0	F4WFU0_ACREC	28 kDa heat-and acid-stable phosphoprotein	G5I_04510	12.8137	12.8054	12.7676	12.987	12.9103	12.4876	12.8826	12.4343	12.5035	13.2192	13.1075	12.5651	12.5426	11.9503	12.6651	12.2741	4
F4WFU1	F4WFU1_ACREC	Tyrosine--tRNA ligase	G5I_04511	13.2083	13.0952	13.341	13.4347	13.1613	13.2878	13.1771	13.1371	13.108	13.188	12.9505	13.2153	13.0004	13.0891	13.115	12.8343	24
F4WFU5	F4WFU5_ACREC	Nucleoside diphosphate kinase	G5I_04515	14.9015	14.6296	15.2051	15.0736	15.2806	15.1162	15.3289	15.0929	15.072	15.1063	15.125	15.316	15.2416	14.9794	14.9391	14.8181	17
F4WFU8	F4WFU8_ACREC	Anion exchange protein	G5I_04518	11.4093	11.9778	11.5857	11.3739	12.0623	11.8252	11.9495	11.2335	12.0107	12.1804	12.0707	11.8107	12.202	11.957	12.1976	12.3699	9
F4WFV3	F4WFV3_ACREC	FH2 domain-containing protein 1	G5I_04524	11.0661	11.7011	10.9452	11.1999	10.969	10.6383	11.1991	11.0503	10.9763	11.237	11.2851	11.1707	11.0244	10.7148	10.7168	10.4122	6
F4WFV7	F4WFV7_ACREC	Putative splicing factor, arginine/serine-rich 7	G5I_04528	12.3321	11.9819	12.0263	12.1436	11.8481	11.9449	11.7862	11.7514	11.6864	11.66	11.7982	11.6246	11.276	11.2928	11.3354	11.3104	5
F4WFV9	F4WFV9_ACREC	Serine/threonine protein phosphatase 2A regulatory subunit	G5I_04530	12.2437	12.1603	12.3259	12.3623	12.3444	12.3114	12.2333	12.2255	12.2743	12.3804	12.292	12.2028	12.0694	12.0842	12.2447	11.926	15
F4WFW1	F4WFW1_ACREC	alpha-glucosidase	G5I_04532	13.0765	12.7661	13.1047	13.1827	13.262	13.1535	13.318	13.336	13.05	12.7993	12.7667	13.1184	12.93	13.0426	12.6145	12.9188	18
F4WFW2	F4WFW2_ACREC	Vesicle transport protein USE1	G5I_04533	10.0933	10.1417	9.89746	9.68688	9.72227	10.1789	9.64558	9.78426	10.0634	10.4386	10.2208	9.87416	9.79213	10.0109	9.7316	10.062	2
F4WFW5	F4WFW5_ACREC	60S ribosomal protein L28	G5I_04536	14.8464	14.6049	14.5987	14.5444	14.6401	14.5223	14.6352	14.6356	14.4031	14.5545	14.5418	14.7176	14.1904	14.369	14.2226	14.4191	12
F4WFW8	F4WFW8_ACREC	RNA-binding protein Nova-1	G5I_04539	13.0961	12.9883	12.9851	12.9587	12.9873	12.9842	12.8899	12.7406	12.8163	12.8293	12.7914	12.8305	12.7393	12.7735	12.8808	12.7825	23
F4WFX0	F4WFX0_ACREC	maleylacetoacetate isomerase (Fragment)	G5I_04541	10.0933	10.781	12.2455	12.3605	12.4875	12.2655	12.3323	12.4819	12.2686	12.3899	11.9175	12.8133	12.7042	12.5541	12.2779	11.9876	4
F4WFX1	F4WFX1_ACREC	maleylacetoacetate isomerase (Fragment)	G5I_04542	11.0689	10.1417	11.4033	12.7692	12.8525	11.8718	12.5872	12.9504	11.2291	12.8711	12.4674	12.2698	12.7186	12.4641	12.5573	10.062	3
F4WFX2	F4WFX2_ACREC	3,2-trans-enoyl-CoA isomerase, mitochondrial	G5I_04543	13.7669	13.7567	13.9581	13.8109	13.949	13.8214	13.9717	13.659	13.9309	13.8899	13.8332	13.8663	14.1123	14.0369	14.155	13.8384	15
F4WFX3	F4WFX3_ACREC	Rab11 family-interacting protein 4 (Fragment)	G5I_04544	10.0933	10.1417	9.86792	10.3256	9.72227	10.1781	10.5904	9.78426	10.0634	10.4567	10.1737	9.87416	10.5743	10.0109	10.2235	10.062	2
F4WFX5	F4WFX5_ACREC	non-specific serine/threonine protein kinase	G5I_04546	11.4103	11.7436	11.6926	11.7995	11.8528	11.4535	11.4491	11.7613	11.8184	11.4175	11.3336	11.6865	11.4954	11.5606	11.3304	10.8232	6
F4WFX6	F4WFX6_ACREC	Uncharacterized protein C20orf24-like protein	G5I_04547	13.7013	13.4233	14.254	13.5209	13.8019	14.2573	13.8239	13.7832	13.843	13.7318	13.5093	13.5715	13.4233	13.257	13.4623	13.681	1
F4WFX9	F4WFX9_ACREC	Mitochondrial carrier-like protein 2	G5I_04550	12.5546	12.7081	12.6235	12.5219	12.7224	12.7019	12.7799	12.5224	12.5962	12.773	12.6449	12.7344	12.7169	12.6058	12.7914	12.7011	9
F4WFY0	F4WFY0_ACREC	hydroxyisourate hydrolase	G5I_04551	10.6952	10.3229	10.5351	10.5114	10.2217	10.2685	10.314	10.3383	10.4262	10.207	10.292	10.2255	9.91394	10.1135	9.87555	9.93566	6
F4WFY1	F4WFY1_ACREC	5-hydroxyisourate hydrolase	G5I_04552	10.0933	12.5196	9.89746	9.68688	9.72227	10.1789	9.64558	10.4756	10.0634	9.4875	9.59062	9.87416	9.79213	10.0109	9.7316	10.062	1
F4WFY2	F4WFY2_ACREC	Uncharacterized protein	G5I_04553	13.8677	13.4935	13.4746	13.6655	13.6405	13.5936	13.751	13.5672	13.3588	13.9528	14.0319	13.4673	13.5682	13.5492	13.9097	13.8058	5
F4WFY6	F4WFY6_ACREC	Myosin regulatory light chain sqh	G5I_04557	12.8796	12.8839	13.053	13.0317	13.0719	13.0138	12.8189	12.8539	13.006	12.7333	12.8677	13.0815	12.6034	12.6553	12.7073	12.3098	7
F4WFY7	F4WFY7_ACREC	Sushi, von Willebrand factor type A, EGF and pentraxin domain-containing protein 1	G5I_04558	11.0447	10.8376	11.0292	11.0767	10.9379	11.0035	11.1205	10.8917	10.812	11.1393	10.9861	10.964	10.0949	10.2864	10.7528	10.5996	11
F4WFY9	F4WFY9_ACREC	Protein twisted gastrulation	G5I_04560	11.6919	10.1417	11.7604	12.2186	9.72227	11.5307	12.2909	12.3656	11.5503	12.2147	12.108	11.946	11.0418	11.6006	11.5889	10.9715	2
F4WFZ0	F4WFZ0_ACREC	Nucleobindin-2	G5I_04561	12.6784	12.4644	12.9777	12.8439	12.7455	12.7414	12.8794	12.6577	12.6794	12.8942	13.0328	12.4816	12.559	12.61	12.8231	12.5071	11
F4WG01	F4WG01_ACREC	MAGUK p55 subfamily member 7	G5I_04572	10.836	11.9625	10.8134	11.6824	11.6839	12.1032	11.6179	11.4931	11.8428	11.5054	11.7217	11.8041	11.8866	11.9537	11.9772	12.1278	6
F4WG05	F4WG05_ACREC	Putative serine protease K12H4.7	G5I_04576	11.5701	11.9532	11.0053	11.7684	11.6755	11.1976	11.6629	11.619	12.2771	9.4875	9.59062	12.0177	12.0964	11.6375	9.7316	11.6496	5
F4WG07	F4WG07_ACREC	Uncharacterized protein	G5I_04578	10.5919	10.4582	11.4221	11.4862	10.6458	10.7066	10.327	10.9693	10.4275	10.6318	10.8204	10.3111	10.144	10.0109	9.7316	10.5408	1
F4WG08	F4WG08_ACREC	Protein GPR107	G5I_04579	10.0933	11.6018	11.2082	10.9949	10.8965	11.5691	11.0685	11.0644	10.9947	11.0042	10.9635	11.1684	10.6977	10.0109	11.2606	10.062	2
F4WG09	F4WG09_ACREC	Ester hydrolase C11orf54-like protein	G5I_04580	13.673	13.49	13.5976	13.9523	14.0645	13.7536	13.8986	14.0078	13.7668	13.2963	13.2721	14.0008	14.2708	14.0582	13.6144	13.9758	9
F4WG11	F4WG11_ACREC	Zinc finger protein 841	G5I_04582	11.8649	10.7582	10.6464	11.6441	11.6013	10.8275	11.4361	10.5269	10.0634	10.4221	10.4342	9.8628	9.79213	10.0109	9.7316	10.062	3
F4WG12	F4WG12_ACREC	3-oxoacyl-[acyl-carrier-protein] reductase	G5I_04583	12.844	12.2714	13.1216	12.4704	14.4532	14.364	14.7349	13.9388	14.9405	12.5813	13.6336	14.7414	16.687	16.3427	15.6221	16.7352	10
F4WG13	F4WG13_ACREC	Uncharacterized oxidoreductase	G5I_04584	11.9281	13.0404	13.3406	12.2655	13.9512	13.6053	13.8173	13.0395	13.8348	13.8574	14.1793	14.1704	15.1921	15.2432	14.7032	15.3762	8
F4WG14	F4WG14_ACREC	3-oxoacyl-[acyl-carrier-protein] reductase	G5I_04585	10.9523	12.9847	12.4071	9.68688	14.0423	12.9059	14.3735	11.4166	13.5035	10.1096	12.4995	13.2362	14.3442	14.351	12.9663	14.3737	6
F4WG15	F4WG15_ACREC	3-oxoacyl-[acyl-carrier-protein] reductase	G5I_04586	12.3556	13.2948	12.9401	12.854	13.7604	13.4237	13.9891	13.6715	14.5549	14.4052	14.4932	14.4351	15.1316	15.1635	15.2142	14.9522	10
F4WG16	F4WG16_ACREC	Flavin reductase (Fragment)	G5I_04587	13.6627	13.5103	13.504	13.5757	14.0528	13.8996	14.0884	13.9337	14.1699	13.5113	13.4179	13.8742	13.9982	14.0195	13.568	14.1054	8
F4WG18	F4WG18_ACREC	Dolichyl-phosphate-mannose--protein mannosyltransferase	G5I_04589	10.0933	12.1356	11.9345	11.6737	11.7741	11.0902	11.8132	12.0238	11.0753	11.6729	11.5941	11.9804	10.6731	11.2501	9.7316	10.062	2
F4WG19	F4WG19_ACREC	Transmembrane protein 8A	G5I_04590	10.0933	10.1417	9.89746	11.151	9.72227	10.1789	10.7838	11.1383	10.0634	10.6557	10.1792	10.555	10.3746	10.0109	9.7316	10.3213	1
F4WG22	F4WG22_ACREC	asparaginase	G5I_04593	11.3076	11.6858	11.4253	11.5878	11.8716	11.6404	11.9142	12.0192	12.0502	11.3288	11.3368	12.1074	12.9203	12.5587	11.9589	12.3977	13
F4WG24	F4WG24_ACREC	Uncharacterized protein	G5I_04595	10.0933	11.7122	9.89746	11.2928	11.8838	10.1789	12.0408	12.3944	12.6181	11.4893	11.6833	12.3597	10.9539	12.6472	10.7097	11.6343	1
F4WG43	F4WG43_ACREC	28S ribosomal protein S23, mitochondrial	G5I_04615	12.3683	12.0379	12.5535	12.3207	12.5649	12.6563	12.5209	12.1583	12.3871	12.7997	12.5664	12.3335	12.5331	12.3265	12.0738	12.2645	5
F4WG45	F4WG45_ACREC	Sodium leak channel non-selective protein	G5I_04617	10.9445	11.0967	11.9114	11.3984	10.4791	10.5717	11.147	11.1717	11.8342	11.7114	11.3599	11.1677	11.3966	10.5071	10.6523	10.5245	3
F4WG46	F4WG46_ACREC	Mps one binder kinase activator-like 1 (Fragment)	G5I_04619	11.9214	12.0868	12.2783	12.3869	12.1703	12.2772	12.3321	12.6111	12.2682	11.7358	11.5397	12.1005	12.3609	11.9776	12.2688	12.1884	2
F4WG49	F4WG49_ACREC	NADH dehydrogenase [ubiquinone] iron-sulfur protein 5	G5I_04622	13.2265	13.5626	12.9779	9.68688	13.0084	13.0269	12.7913	12.9313	13.5909	13.8818	13.6657	13.7905	13.6374	13.8842	14.6472	14.2289	6
F4WG50	F4WG50_ACREC	ATP synthase subunit gamma	G5I_04623	14.0811	13.9565	14.2819	14.3063	14.5203	14.5108	14.5957	14.4561	14.7254	14.6943	14.788	14.7456	15.1099	15.0598	14.9943	14.8155	19
F4WG51	F4WG51_ACREC	Eukaryotic translation initiation factor 2 subunit 3, Y-linked	G5I_04624	13.4161	13.4959	13.6917	13.671	13.6458	13.4025	13.5377	13.5237	13.431	13.5276	13.3461	13.4593	13.1885	13.0384	13.1815	13.0584	10
F4WG56	F4WG56_ACREC	Transmembrane emp24 domain-containing protein 10	G5I_04629	13.5243	13.3876	13.4961	13.51	13.4478	13.5726	13.6539	13.553	13.1813	13.4568	13.3947	13.293	13.056	13.2827	13.2799	13.1825	12
F4WG57	F4WG57_ACREC	Signal recognition particle 14 kDa protein	G5I_04630	10.0933	10.1417	9.89746	10.8525	12.3104	10.1789	11.4458	9.78426	11.0467	9.4875	9.59062	9.87416	11.5437	10.0109	9.7316	10.062	2
F4WG58	F4WG58_ACREC	Uncharacterized protein	G5I_04631	13.0084	12.8695	13.0908	13.2841	13.5757	13.3136	13.7661	13.3932	13.7533	14.2184	14.3347	13.6953	14.0687	13.8842	14.2552	13.8805	16
F4WG59	F4WG59_ACREC	Reticulocyte-binding protein 2-like protein a (Fragment)	G5I_04632	13.2843	13.3917	13.4216	13.4537	14.0398	13.8887	14.1995	13.7547	14.4593	14.8134	14.775	14.3836	14.8885	14.7351	15.1316	14.6015	52
F4WG60	F4WG60_ACREC	Transmembrane protein 192	G5I_04633	10.0933	10.1417	9.89746	12.3188	11.0011	10.1789	12.0813	9.78426	10.0634	11.8963	12.2319	11.1932	11.9977	10.0109	9.7316	10.062	2
F4WG66	F4WG66_ACREC	Translin-associated protein X	G5I_04639	10.0933	10.1417	9.89746	9.62842	9.95842	10.1789	10.104	9.9704	10.0634	10.1864	10.326	9.87416	9.57866	10.0109	9.7316	10.062	1
F4WG87	F4WG87_ACREC	40S ribosomal protein S5	G5I_04661	14.2681	15.0542	14.542	14.4402	14.3301	14.4349	14.4548	14.4962	14.4534	14.2587	14.1972	14.4588	14.1045	14.0649	14.2108	13.9215	16
F4WG88	F4WG88_ACREC	NADH dehydrogenase [ubiquinone] 1 alpha subcomplex subunit 5	G5I_04662	14.1112	13.5871	14.1855	13.8168	14.1201	14.0916	14.0783	13.73	14.2132	14.5067	14.4058	14.498	14.8704	14.5986	14.9737	14.8411	7
F4WG91	F4WG91_ACREC	Uncharacterized protein	G5I_04665	10.0933	10.1417	9.89746	10.6924	9.72227	10.1789	9.64558	9.78426	10.0634	9.4875	9.59062	9.87416	9.79213	10.0109	9.7316	10.062	1
F4WG93	F4WG93_ACREC	Kinesin-like protein Klp10A	G5I_04667	11.6084	11.6021	11.6183	11.6314	11.6162	11.5093	11.6104	11.588	11.5268	11.8297	11.8317	11.3452	11.2338	11.4355	11.5203	11.3499	11
F4WG94	F4WG94_ACREC	Mothers against decapentaplegic homolog	G5I_04668	10.0933	10.1417	9.89746	11.2153	10.5036	10.1789	10.0766	9.78426	10.0634	11.3596	10.3215	9.87416	9.79213	10.0109	9.7316	10.062	1
F4WGA3	F4WGA3_ACREC	Diuretic hormone class 2	G5I_04677	10.0933	10.1417	11.2451	12.8996	13.227	10.1789	12.8952	12.7875	13.2635	12.6295	12.9987	13.0362	13.5425	13.0527	13.3037	11.7032	1
F4WGA4	F4WGA4_ACREC	Putative acid phosphatase B0361.7	G5I_04678	11.5275	11.7886	11.6069	11.4005	11.3043	11.3005	11.2406	11.4481	11.4518	10.9189	11.0308	11.4736	11.5614	11.3058	11.3073	10.6035	5
F4WGA5	F4WGA5_ACREC	EH domain-containing protein 1	G5I_04679	13.1305	12.9757	13.2703	13.2905	13.2764	13.227	13.3101	13.1523	13.2991	12.9012	12.9949	13.2633	13.4588	13.3268	13.0941	13.321	33
F4WGA6	F4WGA6_ACREC	DnaJ homolog subfamily C member 10	G5I_04680	11.2403	11.1388	10.3674	11.2553	10.7852	10.6875	11.2619	10.4019	10.0634	11.0276	11.136	10.9691	9.79213	11.2397	10.5997	10.062	1
F4WGA8	F4WGA8_ACREC	Ras-related protein Rab-8A	G5I_04682	12.9255	12.9627	13.0839	12.9679	13.0954	13.0046	13.1495	13.1867	12.967	12.7345	12.5937	13.0215	12.9077	12.7092	12.7094	12.3119	6
F4WGB2	F4WGB2_ACREC	39S ribosomal protein L38, mitochondrial	G5I_04686	12.0763	11.1538	11.9641	11.961	12.1284	12.1336	12.0506	11.8888	12.0279	11.8665	11.9279	12.157	12.0799	12.116	11.9013	11.6982	7
F4WGB8	F4WGB8_ACREC	Cell division control protein 42 homolog	G5I_04692	11.4449	10.1417	9.89746	10.9051	10.9466	10.1789	11.2483	9.85113	10.0634	10.8842	10.8303	10.6497	10.5933	10.0109	10.3912	10.062	3
F4WGC8	F4WGC8_ACREC	Annulin	G5I_04702	11.6838	11.9424	11.8494	11.8439	12.1248	12.0203	11.9883	12.031	12.285	11.9116	12.0928	12.307	12.3736	12.3645	12.6745	12.4388	14
F4WGC9	F4WGC9_ACREC	Mitochondrial import inner membrane translocase subunit Tim21	G5I_04703	13.9294	11.5529	12.503	12.3665	12.3124	12.5224	12.3779	12.2927	12.4178	12.074	12.1806	12.3935	12.6085	12.7727	12.7558	12.722	1
F4WGD1	F4WGD1_ACREC	NEDD8 (Fragment)	G5I_04705	13.2367	13.2082	13.0961	12.7692	12.9792	13.455	12.2916	12.5035	13.1778	12.0229	11.5722	13.1971	12.555	12.9808	12.9703	13.0543	4
F4WGD4	F4WGD4_ACREC	Conserved oligomeric Golgi complex subunit 4	G5I_04708	11.388	11.0586	11.4626	11.1215	11.3965	11.4523	11.094	10.8744	11.5207	11.1585	11.0285	10.8629	10.9255	11.2742	10.7475	10.062	2
F4WGD5	F4WGD5_ACREC	Pre-mRNA-processing factor 39	G5I_04709	12.9736	13.3395	12.8289	12.9861	12.8559	12.7653	12.8046	12.8363	12.6275	12.4923	12.5484	12.7025	12.4169	12.3572	12.2926	12.3198	13
F4WGD6	F4WGD6_ACREC	Putative cysteine proteinase	G5I_04710	12.708	12.1219	12.3533	12.4827	12.3903	12.5053	12.4072	12.5289	12.1231	12.2675	12.4613	12.4017	12.3829	12.4298	12.6513	12.4016	12
F4WGD7	F4WGD7_ACREC	RRP15-like protein	G5I_04711	10.0933	10.1417	9.89746	9.68688	10.2044	10.1789	9.64558	9.78426	10.0634	9.57318	9.59062	9.87416	9.79213	10.0109	9.7316	10.062	1
F4WGE9	F4WGE9_ACREC	3-phosphoinositide-dependent protein kinase 1	G5I_04724	10.8897	10.6	11.0673	11.0336	11.1852	10.7104	10.7741	11.2696	11.0803	10.8091	10.5337	10.5244	11.1173	10.9782	10.5308	11.1135	3
F4WGF1	F4WGF1_ACREC	Aprataxin	G5I_04726	10.8259	10.1417	11.2151	10.1668	9.72227	10.7705	10.5649	9.78426	10.0634	11.3312	11.5824	10.0942	9.79213	10.0109	11.5557	10.062	2
F4WGG1	F4WGG1_ACREC	Uncharacterized protein	G5I_04736	13.15	12.6867	13.4379	13.3496	13.6569	13.6969	13.6922	13.1	13.5606	14.4577	14.4614	13.6019	14.6343	14.3273	14.5075	14.3905	4
F4WGG4	F4WGG4_ACREC	Lipase 3	G5I_04739	10.0933	11.2778	11.7636	11.7916	11.6166	11.1058	12.0695	12.1683	12.4432	12.0749	11.9623	12.1008	12.5239	11.3015	11.4169	12.5148	1
F4WGG5	F4WGG5_ACREC	Biogenesis of lysosome-related organelles complex 1 subunit 7	G5I_04740	11.4401	11.2383	11.5029	11.7868	11.6219	11.4259	11.6106	11.7614	11.5757	11.641	11.7042	11.6492	11.4468	11.4892	11.2618	10.7993	6
F4WGJ4	F4WGJ4_ACREC	RNA helicase	G5I_04775	13.7992	13.7752	14.1391	13.9956	13.8938	13.8346	13.9099	13.8767	13.93	14.0292	13.8165	13.919	13.5927	13.6084	13.6107	13.3793	29
F4WGJ8	F4WGJ8_ACREC	Leucine-rich repeat-containing protein KIAA1731-like protein	G5I_04779	14.1015	12.871	13.8044	13.6993	14.0198	13.9649	13.8703	12.8686	13.003	13.5652	13.484	13.3414	13.6076	13.6035	13.5174	13.8817	1
F4WGK5	F4WGK5_ACREC	UPF0489 protein C5orf22-like protein	G5I_04786	11.798	12.7263	9.89746	11.5738	11.7489	11.5841	11.515	12.1273	11.1921	11.6545	11.3823	11.1221	11.288	11.6784	11.674	11.8965	1
F4WGK8	F4WGK8_ACREC	Uncharacterized protein	G5I_04790	10.0933	10.1417	9.89746	9.68688	9.72227	10.1789	9.64558	9.78426	10.0634	10.3199	10.8269	9.87416	9.79213	10.0109	9.7316	10.062	1
F4WGM1	F4WGM1_ACREC	Sulfotransferase 1A1	G5I_04804	11.0844	10.1417	10.8955	12.3107	12.3647	10.1789	11.0516	11.1124	10.0634	9.4875	9.59062	10.8255	9.79213	10.0109	9.7316	10.062	1
F4WGM6	F4WGM6_ACREC	ARID domain-containing protein C08B11.3	G5I_04810	9.69727	10.1417	9.62821	9.56636	9.28008	10.1789	9.18859	9.78426	10.0634	9.38184	9.13908	9.38981	9.79213	10.0109	9.7316	10.062	1
F4WGN1	F4WGN1_ACREC	Protein ROP	G5I_04816	12.8841	12.9173	12.8776	12.9018	13.066	12.8626	12.9274	12.719	12.8191	12.824	12.9216	12.7368	12.851	12.6635	12.7976	12.792	29
F4WGN2	F4WGN2_ACREC	Bromodomain-containing protein 2	G5I_04818	11.6439	11.6768	11.3179	11.0646	10.9423	11.1891	11.0428	11.1404	11.121	11.0745	11.2477	11.3129	10.8001	10.9218	11.0168	11.0904	9
F4WGN3	F4WGN3_ACREC	Putative ribosome biogenesis protein NEP1	G5I_04819	10.0933	10.2801	10.2202	10.3826	10.4886	10.3265	9.93545	10.4748	10.2506	10.6573	9.59062	10.0243	9.99035	10.0109	9.75263	10.062	1
F4WGP4	F4WGP4_ACREC	Myotrophin (Fragment)	G5I_04834	14.0422	13.7009	13.7828	13.619	13.404	13.8593	13.174	13.2601	13.647	13.3811	13.3217	13.9261	13.5159	13.6091	13.6846	13.4675	4
F4WGQ6	F4WGQ6_ACREC	Mitochondrial-processing peptidase subunit beta	G5I_04851	14.4631	14.3601	14.4877	14.1092	14.5548	14.4687	14.4802	13.9128	14.7376	14.7789	14.7153	14.592	15.072	14.915	15.111	15.0191	26
F4WGS8	F4WGS8_ACREC	Serine-threonine kinase receptor-associated protein	G5I_04878	11.9074	11.6142	11.8973	11.8826	11.8163	11.8871	11.8474	11.5492	11.5205	11.944	11.8757	11.4909	11.344	11.2711	11.3025	11.6374	8
F4WGS9	F4WGS9_ACREC	Peroxidasin	G5I_04879	13.1158	13.6903	12.966	13.0375	12.637	12.9152	11.9911	12.7053	12.3415	11.5283	11.7458	12.1702	11.7366	12.2315	11.0487	11.5026	6
F4WGT0	F4WGT0_ACREC	Immature colon carcinoma transcript 1 protein	G5I_04880	11.6742	11.1111	12.1182	11.7768	11.8361	12.0551	12.0242	11.0356	11.8955	12.2832	11.8353	11.7909	11.8956	12.1815	12.161	12.0616	3
F4WGT3	F4WGT3_ACREC	Sodium-independent sulfate anion transporter (Fragment)	G5I_04883	12.4645	12.9659	12.6041	12.7448	11.0199	12.2402	12.5312	12.3124	10.0634	9.4875	9.59062	12.0025	9.79213	10.0109	9.7316	10.062	1
F4WGT5	F4WGT5_ACREC	Galactokinase	G5I_04885	11.7915	11.6601	11.6985	11.954	12.0188	11.8196	12.1741	12.0578	12.3939	11.9398	11.921	12.2139	12.6377	12.682	12.4402	12.4746	7
F4WGT7	F4WGT7_ACREC	Ubiquitin-conjugating enzyme E2 O	G5I_04887	10.0933	10.1417	9.6176	10.3541	10.1294	10.1789	9.95983	9.61861	10.0634	9.84512	9.84492	9.87416	10.0541	10.0109	9.7316	10.062	3
F4WGU1	F4WGU1_ACREC	Splicing factor U2AF subunit	G5I_04891	12.332	11.6476	12.3712	12.2104	11.8772	12.1143	12.2085	12.1796	12.1411	12.0719	12.0915	11.9952	11.8461	11.5548	11.9756	11.9426	7
F4WGU3	F4WGU3_ACREC	Polyadenylate-binding protein 2	G5I_04893	13.0876	13.5463	13.449	13.5323	13.3974	13.0063	13.4951	13.1293	13.0414	13.1762	13.3541	13.2197	12.8478	12.497	12.7437	12.6358	5
F4WGU5	F4WGU5_ACREC	Magnesium-dependent phosphatase 1	G5I_04895	12.8403	12.715	12.8609	13.1741	13.0463	12.8488	12.9686	13.1297	12.9143	13.105	12.9517	13.0092	12.9761	12.8808	12.8736	12.7525	7
F4WGW1	F4WGW1_ACREC	Carboxypeptidase inhibitor	G5I_04912	11.409	10.1417	11.4389	11.7602	9.72227	11.06	10.2315	11.48	11.054	11.1954	10.9846	9.87416	9.79213	10.0109	10.1925	10.5744	2
F4WGW5	F4WGW5_ACREC	Transcription initiation factor TFIID subunit 4	G5I_04916	10.0933	10.1417	9.89746	10.6572	10.185	10.1789	10.5441	9.78426	10.0634	10.333	10.7029	10.322	10.1236	10.0109	9.7316	10.062	3
F4WGX0	F4WGX0_ACREC	Cold shock domain-containing protein E1	G5I_04921	11.3967	11.2662	11.5086	11.3506	11.4051	11.3414	11.3188	11.3554	11.4857	11.457	11.348	11.306	11.033	11.2485	10.9945	10.9709	14
F4WGX1	F4WGX1_ACREC	EGF-like domain-containing protein	G5I_04922	13.5144	14.0166	13.462	13.6036	12.8425	13.2648	13.1847	13.342	12.2665	12.7114	12.5435	12.5604	11.1852	11.6754	11.724	10.9296	6
F4WGX8	F4WGX8_ACREC	Tyrosine 3-monooxygenase	G5I_04929	12.7583	12.6444	12.4791	12.6999	12.0141	12.0721	11.8124	12.3068	11.9323	12.1948	12.1866	12.2831	11.6462	11.806	12.098	11.6573	18
F4WGX9	F4WGX9_ACREC	Ras-related and estrogen-regulated growth inhibitor-like protein	G5I_04930	12.4765	11.6908	12.7695	12.693	12.647	12.8027	12.6897	12.409	12.4934	12.5853	12.7368	12.7533	12.8904	12.6902	12.5534	12.5923	1
F4WGY0	F4WGY0_ACREC	DnaJ-like protein subfamily C member 3	G5I_04931	12.0476	11.941	12.2877	12.1947	12.0184	12.225	12.2815	12.3027	12.1561	12.2449	12.2132	12.3162	12.2737	12.2648	12.2186	12.1258	10
F4WGZ0	F4WGZ0_ACREC	Apolipoprotein D	G5I_04942	12.1472	12.2195	10.4946	11.7386	11.0424	11.2804	10.7235	11.418	10.0634	9.95947	10.699	9.87416	9.79213	10.0109	9.7316	10.062	3
F4WGZ1	F4WGZ1_ACREC	Apolipoprotein D	G5I_04943	12.9367	12.3982	11.2076	12.2367	11.4315	11.4299	11.2113	11.159	10.6414	11.4047	11.3138	10.0903	10.2315	10.0109	9.7316	11.3788	3
F4WGZ6	F4WGZ6_ACREC	Uncharacterized protein	G5I_04948	13.3338	12.8767	13.6563	13.3366	13.0988	13.2396	12.7521	12.7584	12.6083	12.848	12.6634	12.8453	13.6622	13.2197	13.5289	13.6997	6
F4WGZ9	F4WGZ9_ACREC	Uncharacterized protein	G5I_04951	10.0933	10.1417	9.89746	9.68688	11.0349	10.8575	11.2277	9.78426	11.6885	12.6705	11.9592	11.2901	12.5958	11.4352	12.7918	12.6885	6
F4WH01	F4WH01_ACREC	Uncharacterized protein	G5I_04953	10.7081	10.8872	11.7022	10.2969	10.8139	10.1789	11.0448	11.2454	11.0209	11.2407	11.3464	10.6954	10.9811	10.288	11.0091	10.9166	4
F4WH05	F4WH05_ACREC	RNA-binding protein 38	G5I_04957	10.4993	10.1417	11.3572	11.2955	11.189	10.1789	11.1132	11.1831	11.1611	11.2336	11.3919	11.2344	11.1854	10.0109	11.1197	10.062	8
F4WH06	F4WH06_ACREC	Solute carrier organic anion transporter family member	G5I_04958	10.0933	10.9879	11.5439	11.5102	11.6688	11.8889	12.013	12.1169	12.1619	10.3175	9.59062	12.0343	12.2295	11.7423	9.7316	11.815	3
F4WH07	F4WH07_ACREC	Solute carrier organic anion transporter family member	G5I_04959	10.6275	11.2486	10.7944	11.0455	11.7266	11.0909	11.5052	10.4172	10.3879	9.12748	9.12666	11.0288	10.5294	10.6488	9.7316	10.7391	2
F4WH13	F4WH13_ACREC	Leucine-rich repeat-containing protein 26	G5I_04965	13.0635	13.2322	12.9044	12.9465	13.0009	12.8598	12.9303	12.6402	12.7994	12.2517	12.5143	12.9275	13.0545	13.0357	12.5089	12.9769	10
F4WH15	F4WH15_ACREC	Leucine-rich repeat-containing protein 15	G5I_04967	11.1839	10.9068	10.9968	11.1366	11.3357	11.1638	11.203	11.3525	10.7827	10.5137	10.7322	11.0896	10.876	10.8325	10.3522	11.1163	6
F4WH16	F4WH16_ACREC	hydroxyacid-oxoacid transhydrogenase	G5I_04968	12.6225	12.8996	12.9827	12.8348	13.026	13.1322	13.0845	12.8039	13.1104	12.7566	12.8784	13.2533	13.8562	13.9708	13.3946	13.7973	19
F4WH18	F4WH18_ACREC	Glyceraldehyde-3-phosphate dehydrogenase	G5I_04970	16.3695	15.7374	16.3661	16.0347	16.4944	16.5755	16.4124	15.9166	16.3563	16.8483	16.685	16.4414	16.9567	16.7761	17.0701	17.0755	25
F4WH19	F4WH19_ACREC	RalBP1-associated Eps domain-containing protein 2	G5I_04971	12.5216	12.7402	12.3525	12.3419	12.2246	11.4527	12.312	12.2325	12.3034	12.1282	12.2294	12.8548	12.1682	12.0648	12.5156	11.0813	5
F4WH21	F4WH21_ACREC	Chitin-binding type-2 domain-containing protein	G5I_04974	12.2251	12.2213	11.9049	12.1026	11.5362	11.6368	11.3118	11.7144	10.8786	10.4699	10.5948	10.3389	9.79213	10.0109	9.7316	10.062	8
F4WH23	F4WH23_ACREC	Trinucleotide repeat-containing gene 6A protein	G5I_04976	11.9101	12.2737	11.9259	12.1331	12.1366	11.8892	12.0701	12.0588	11.9233	12.0408	12.1534	11.8919	11.7376	11.7931	11.778	11.9578	9
F4WH26	F4WH26_ACREC	Stomatin-like protein 2	G5I_04979	13.1738	13.0523	13.2481	12.785	12.6239	13.0259	12.9759	12.9001	12.9087	12.9881	12.9003	12.725	12.8923	12.9617	12.926	12.7098	10
F4WH27	F4WH27_ACREC	Dolichyl-diphosphooligosaccharide--protein glycosyltransferase subunit KCP2	G5I_04980	10.0933	10.1417	9.89746	8.89823	9.72227	10.1789	9.64558	9.78426	10.0634	8.45161	9.07384	9.87416	9.79213	10.0109	9.28799	10.062	1
F4WH28	F4WH28_ACREC	Ribonuclease H2 subunit B	G5I_04981	10.5498	10.1417	10.4468	10.5177	10.2223	10.1789	10.3487	10.4356	10.2598	10.2973	10.3471	10.3418	9.85333	10.0109	10.3519	10.2853	2
F4WH29	F4WH29_ACREC	Uncharacterized protein C18orf8-like protein	G5I_04982	11.5001	11.5268	11.835	11.337	11.3219	10.9804	11.3845	11.2792	11.5159	11.1627	11.1525	11.4035	10.5948	10.6971	11.34	11.0842	2
F4WH33	F4WH33_ACREC	Protein N-terminal asparagine amidohydrolase	G5I_04986	11.7232	11.7988	11.9925	12.0611	12.0789	11.5645	11.7893	11.7725	11.5348	11.7172	11.8101	11.6546	12.0991	11.706	11.7561	12.0848	7
F4WH36	F4WH36_ACREC	Lysosomal alpha-glucosidase	G5I_04989	13.5125	13.4759	13.2878	13.573	13.2468	13.4668	13.2262	13.4369	12.9131	12.8191	12.7992	12.9206	12.6589	12.757	12.5392	12.4117	15
F4WH37	F4WH37_ACREC	Cytosolic Fe-S cluster assembly factor NUBP1 homolog	G5I_04990	11.5509	10.8438	11.462	11.2436	11.393	11.5455	11.5807	10.9136	11.4187	11.4565	11.465	11.2073	11.2558	11.4057	11.435	11.6386	9
F4WH47	F4WH47_ACREC	Gastrula zinc finger protein XlCGF57.1	G5I_05001	10.0933	10.1417	13.012	12.1061	11.4006	11.6611	12.646	9.78426	10.0634	9.4875	9.59062	12.438	11.5756	11.7302	9.7316	10.062	1
F4WH59	F4WH59_ACREC	Longitudinals lacking protein, isoforms A/B/D/L	G5I_05013	11.5435	11.3531	11.3359	10.853	10.9451	10.9418	10.7822	9.78856	9.5631	11.286	11.1341	10.4645	10.5939	9.70774	10.7853	10.8556	4
F4WH70	F4WH70_ACREC	Uncharacterized protein	G5I_05027	13.5907	13.5709	13.3041	13.3534	13.386	13.1256	13.2667	13.0851	13.0842	13.8747	14.054	13.4527	12.3323	13.1692	13.6742	12.6121	51
F4WH71	F4WH71_ACREC	Chitin-binding type-2 domain-containing protein	G5I_05028	13.5742	13.7988	13.8213	13.9966	13.8994	13.7214	13.8351	13.7808	13.3249	13.9005	13.8766	13.6469	12.7853	13.3916	13.643	12.6083	11
F4WH76	F4WH76_ACREC	Nuclear transcription factor Y subunit	G5I_05034	9.90853	9.87309	9.16073	9.38648	9.54326	9.27064	9.71302	9.53789	9.87092	9.90926	9.76393	9.4927	9.00457	8.50489	9.35396	9.30741	1
F4WH77	F4WH77_ACREC	Ragulator complex protein LAMTOR1	G5I_05035	10.0933	11.3271	12.1168	12.3715	12.2096	10.9428	12.324	12.0056	12.0372	12.1996	12.1253	12.3159	12.1299	12.2737	12.333	11.7401	5
F4WH79	F4WH79_ACREC	Heat shock protein 105 kDa	G5I_05037	13.0013	12.9179	12.9248	13.0376	13.0171	12.8609	13.0791	12.9602	12.9612	13.0843	12.9749	12.9083	12.8273	12.7594	12.7535	12.6476	47
F4WH80	F4WH80_ACREC	Caseinolytic peptidase B protein-like protein	G5I_05038	10.0933	13.8008	12.1519	11.1564	12.3006	11.5401	10.7052	12.2196	12.5596	12.0176	11.4514	10.8617	11.843	10.9057	12.1926	10.9161	1
F4WH83	F4WH83_ACREC	Vacuolar protein-sorting-associated protein 36	G5I_05041	12.3876	13.0216	12.3176	12.4007	12.5116	12.4478	12.4707	12.5144	12.4428	12.4552	12.1317	12.2969	12.3025	12.4608	12.09	12.2032	7
F4WH84	F4WH84_ACREC	Transporter	G5I_05042	13.0723	12.9418	12.9112	12.8337	12.9864	12.8664	12.7654	12.8324	13.0279	12.7636	12.9182	12.5969	12.893	12.6008	12.9521	12.8341	5
F4WH85	F4WH85_ACREC	Protein MON2 homolog	G5I_05043	11.6387	11.6162	11.4325	11.4641	11.3319	11.3458	11.5837	11.3351	11.3634	11.3811	11.2827	11.1938	11.1024	11.1593	11.1904	11.4254	13
F4WH88	F4WH88_ACREC	39S ribosomal protein L13, mitochondrial	G5I_05046	13.4969	13.2364	12.5861	12.6556	12.9129	12.8505	12.4936	12.7041	12.8487	11.7285	11.4489	12.6341	12.7031	12.8851	12.6594	12.7321	2
F4WH98	F4WH98_ACREC	Eukaryotic translation initiation factor 2 subunit 1	G5I_05058	13.6468	12.6913	13.6342	13.436	13.4271	13.339	13.3947	12.9474	12.8756	13.3491	13.2165	13.2072	12.9394	13.0386	13.1489	13.0285	14
F4WH99	F4WH99_ACREC	Uncharacterized protein	G5I_05059	10.7952	11.0661	11.6068	11.9819	11.4365	11.1804	11.7223	11.7144	11.7085	11.5931	11.3417	11.923	11.5719	10.6536	11.695	11.45	3
F4WHA1	F4WHA1_ACREC	Required for meiotic nuclear division protein 1-like protein (Fragment)	G5I_05061	11.858	12.0839	12.2813	12.2129	12.1656	12.2051	12.1681	12.046	12.2244	12.3298	12.0778	12.3181	12.1256	12.2826	12.1514	12.2145	4
F4WHA2	F4WHA2_ACREC	serine--tRNA ligase	G5I_05062	10.0933	10.7122	11.2972	11.3112	11.1256	10.1789	10.8269	11.3047	10.8997	10.8692	9.59062	11.3061	11.116	10.0109	11.2254	10.062	1
F4WHA4	F4WHA4_ACREC	40S ribosomal protein S20 (Fragment)	G5I_05064	15.3387	15.0464	15.6742	15.347	15.4482	15.0335	15.3962	14.8253	14.4184	15.7116	15.5582	14.813	14.9708	14.6317	15.1294	14.9446	5
F4WHA6	F4WHA6_ACREC	Mannosyltransferase	G5I_05066	10.0933	10.1417	10.5673	10.6519	10.583	10.1789	9.64558	9.78426	10.0634	9.4875	9.59062	9.87416	9.79213	10.0109	10.1835	10.062	2
F4WHA8	F4WHA8_ACREC	Uncharacterized protein (Fragment)	G5I_05068	13.2502	11.4726	12.7924	12.7227	12.9632	12.6362	11.9234	11.8055	12.2082	11.5994	11.8141	12.2088	12.2397	12.1546	12.8707	12.5753	6
F4WHA9	F4WHA9_ACREC	Follicle cell protein 3C-1	G5I_05069	10.0933	10.1417	9.89746	9.68688	9.72227	10.1789	9.64558	9.78426	10.0634	9.4875	9.59062	9.87416	9.79213	10.0109	9.7316	10.986	1
F4WHB0	F4WHB0_ACREC	Transmembrane protein 199	G5I_05070	9.95482	10.1417	11.3997	11.0444	11.0923	11.5048	11.2926	11.3039	11.6392	11.0022	10.6654	11.4358	11.1445	10.7197	10.8369	10.3999	3
F4WHB3	F4WHB3_ACREC	Inner nuclear membrane protein Man1	G5I_05073	12.185	11.7376	11.9595	12.0835	12.0689	12.0203	11.9682	11.7133	11.735	11.7144	11.7723	11.9177	11.7445	11.705	11.8975	11.7653	14
F4WHB7	F4WHB7_ACREC	Annexin	G5I_05077	14.2291	13.4315	14.211	14.2066	14.0021	14.3052	14.227	14.3663	14.273	14.2352	14.2388	14.3756	14.0611	14.1523	14.0526	13.7509	32
F4WHB8	F4WHB8_ACREC	Homer protein-like protein 2	G5I_05078	11.8095	11.8919	11.8906	11.9088	11.8549	11.9032	11.7507	11.7641	11.442	11.9257	12.1159	11.7777	11.4403	11.6068	11.5019	11.4795	15
F4WHB9	F4WHB9_ACREC	Peptide-N(4)-(N-acetyl-beta-glucosaminyl)asparagine amidase	G5I_05079	10.0933	10.1417	11.4885	11.4589	11.4419	10.7058	11.1518	11.3377	11.481	10.3642	9.90015	11.3953	10.5545	10.0109	9.7316	10.5874	3
F4WHC0	F4WHC0_ACREC	Integrin-linked protein kinase	G5I_05080	13.5856	13.6551	13.6919	13.5542	13.8327	13.7606	13.7804	13.4418	13.9398	13.9329	13.9001	13.9277	14.2011	14.0573	14.3067	14.0915	11
F4WHC1	F4WHC1_ACREC	Prostaglandin E synthase 2	G5I_05081	10.9077	11.3217	11.3816	11.0578	11.3749	11.5366	11.2841	11.2422	11.3649	11.5281	11.2845	11.4352	11.5319	11.5653	11.5104	11.5612	9
F4WHC4	F4WHC4_ACREC	Cleavage stimulation factor 64 kDa subunit	G5I_05084	10.7126	11.0687	10.9331	10.9801	10.8571	10.7432	10.7992	10.6201	11.1741	11.0871	11.0824	11.0356	10.6844	10.5356	10.9727	10.8193	6
F4WHD9	F4WHD9_ACREC	Methylthioribose-1-phosphate isomerase	G5I_05099	12.6961	12.4578	12.5467	12.6374	12.6751	12.6912	12.6516	12.3697	12.5413	12.547	12.3667	12.7533	12.8435	12.8875	12.6071	12.7721	8
F4WHF4	F4WHF4_ACREC	BMERB domain-containing protein	G5I_05115	12.3557	12.7554	11.4538	12.0695	11.7994	10.1789	12.0872	12.3568	12.0769	11.7466	11.5988	11.8408	12.1416	12.0722	11.2894	10.9527	6
F4WHF5	F4WHF5_ACREC	Dihydropyrimidinase	G5I_05116	13.9625	13.8603	14.0389	13.7951	13.9891	13.7576	14.006	13.3074	13.6749	14.3342	14.5139	13.8625	14.2729	14.075	14.5153	14.2532	39
F4WHF6	F4WHF6_ACREC	Epidermal growth factor receptor kinase substrate 8	G5I_05117	12.8271	12.813	12.801	12.7669	12.6607	12.7409	12.6076	12.6186	12.3652	12.5222	12.6296	12.545	12.0156	12.3097	12.2642	12.0592	21
F4WHF7	F4WHF7_ACREC	Cytochrome b-c1 complex subunit 8	G5I_05118	13.6398	13.6429	14.1639	13.8294	14.1448	14.637	14.6162	13.7501	14.0851	14.7889	14.817	14.5416	15.4064	15.2257	15.609	15.2261	8
F4WHF9	F4WHF9_ACREC	Plastin-2	G5I_05120	12.8663	12.2268	12.9795	12.8405	12.9187	12.8902	12.9445	12.6172	12.6725	12.4526	12.4159	12.7329	12.6032	12.3786	12.3207	12.5941	30
F4WHG0	F4WHG0_ACREC	Vitellogenin domain-containing protein	G5I_05121	12.1527	11.7272	12.3795	12.165	12.4688	12.447	12.502	12.5244	12.7579	12.6692	12.7575	12.5902	12.6238	12.6218	12.6953	12.4253	13
F4WHG1	F4WHG1_ACREC	Vitellogenin domain-containing protein	G5I_05122	10.0933	11.5969	10.4814	10.5277	11.8481	11.4755	10.5506	9.78426	10.0634	10.3872	11.2826	11.6009	12.0599	11.0203	11.6898	10.8597	3
F4WHG2	F4WHG2_ACREC	Vitellogenin-3	G5I_05123	10.0933	11.441	10.4553	10.844	12.0039	11.7222	11.7709	11.5042	12.0439	12.4903	12.7859	12.1229	12.5953	12.0784	12.5687	12.705	12
F4WHG3	F4WHG3_ACREC	Vitellogenin domain-containing protein	G5I_05124	11.3102	11.2242	10.789	10.9321	11.2579	11.1163	11.1135	11.1112	11.1951	11.0757	11.177	11.3643	11.0776	11.2025	11.3302	10.9476	3
F4WHG4	F4WHG4_ACREC	Translation initiation factor IF-2	G5I_05125	10.9567	11.1673	10.1409	10.538	10.9448	10.0882	11.2891	10.6162	10.1871	10.3102	10.5589	10.6639	13.1105	11.2647	11.7123	11.8755	2
F4WHG7	F4WHG7_ACREC	KN motif and ankyrin repeat domain-containing protein 1 (Fragment)	G5I_05128	10.9993	11.3784	10.6911	10.6353	10.7394	11.1395	10.7783	10.5095	10.7433	10.7162	10.8852	10.6821	10.8592	10.5608	10.6284	10.4883	6
F4WHG8	F4WHG8_ACREC	BET1-like protein	G5I_05129	11.666	10.1417	13.6738	9.68688	13.0502	10.1789	9.64558	9.78426	10.0634	9.4875	9.59062	13.6197	11.5495	10.0109	12.7362	10.062	2
F4WHH1	F4WHH1_ACREC	THUMP domain-containing protein 3	G5I_05132	10.759	11.106	11.9597	11.5592	10.62	10.1789	11.694	11.5887	10.0634	11.4676	11.2147	9.87416	10.4978	10.4918	10.4419	10.062	1
F4WHH2	F4WHH2_ACREC	Cysteine-rich with EGF-like domain protein 2	G5I_05133	10.0933	10.1417	11.3141	11.7761	9.72227	10.1789	11.9386	11.9825	11.8372	11.8257	11.5229	11.3673	11.2392	10.572	11.3603	10.5092	3
F4WHH3	F4WHH3_ACREC	Coatomer subunit alpha	G5I_05134	12.5929	12.6115	12.7435	12.811	12.764	12.8274	12.7914	12.8426	12.7125	12.4922	12.2614	12.6903	12.3782	12.5266	12.4812	12.2683	38
F4WHH5	F4WHH5_ACREC	GTP-binding protein Rit2	G5I_05137	11.2552	10.1417	10.9993	9.68688	9.72227	10.1789	9.64558	9.78426	10.0634	13.0912	11.2608	9.87416	9.79213	10.0109	9.7316	10.062	1
F4WHH6	F4WHH6_ACREC	Ero1-like protein	G5I_05138	12.1982	12.3219	12.2627	11.9647	12.0235	12.2942	11.9297	11.9994	12.1443	11.8307	11.7392	12.1623	11.943	12.1999	11.9695	11.8171	8
F4WHH9	F4WHH9_ACREC	Neurotrimin	G5I_05141	12.9797	12.6689	13.0302	12.912	13.1237	13.1646	13.1461	13.0117	13.0382	13.0989	12.9953	13.0683	13.1789	13.1531	13.1969	13.1321	15
F4WHI2	F4WHI2_ACREC	Platelet glycoprotein V	G5I_05144	12.236	12.6083	12.4327	12.1254	12.5437	12.554	12.5483	12.7776	12.556	12.5095	12.3246	12.582	12.689	12.8527	12.7437	12.7566	4
F4WHI5	F4WHI5_ACREC	Hsp90 chaperone protein kinase-targeting subunit	G5I_05147	12.4815	12.6271	12.5978	12.5937	12.5817	12.5512	12.6097	12.2999	12.5231	12.7855	12.6583	12.5237	12.5512	12.5781	12.3894	12.5219	11
F4WHI7	F4WHI7_ACREC	Putative saccharopine dehydrogenase	G5I_05149	11.3208	11.5011	11.6232	11.7823	11.468	11.9192	11.6346	12.0681	12.7515	12.7461	11.8504	12.6674	13.1101	12.9366	12.9472	13.0015	9
F4WHI8	F4WHI8_ACREC	Uncharacterized protein	G5I_05150	13.4986	13.5647	13.4646	13.1723	12.7649	13.0572	12.688	13.1626	12.4449	12.2895	12.5271	12.8505	12.7758	13.1824	12.6371	12.8824	7
F4WHI9	F4WHI9_ACREC	GTP cyclohydrolase 1	G5I_05151	12.6354	12.7561	12.6528	12.7668	12.6047	12.5021	12.4163	12.6373	12.4996	12.4016	12.3446	12.7118	12.0728	12.2795	12.1766	12.0522	8
F4WHJ0	F4WHJ0_ACREC	rRNA 2'-O-methyltransferase fibrillarin	G5I_05152	12.8999	12.8003	12.836	12.7794	12.8267	12.7046	12.9466	12.7402	12.4491	12.9092	12.9738	12.6231	12.4302	12.4467	12.4528	12.4396	13
F4WHJ1	F4WHJ1_ACREC	General transcription and DNA repair factor IIH helicase subunit XPD	G5I_05153	10.0933	11.8519	10.4594	11.3505	11.359	10.888	11.3329	11.1981	10.6113	10.9635	10.8711	11.0693	10.9651	10.0109	10.3533	10.9401	2
F4WHJ2	F4WHJ2_ACREC	Tubulin-specific chaperone E	G5I_05154	10.9672	10.305	9.89746	11.2749	10.7694	10.1789	11.1686	11.2625	10.0634	10.768	10.839	9.87416	10.1691	10.5338	9.7316	10.062	1
F4WHJ3	F4WHJ3_ACREC	Lactoylglutathione lyase	G5I_05155	13.2929	13.2215	13.3056	13.1616	13.1664	13.1248	13.3137	13.2171	13.4017	13.5816	13.7149	13.3083	13.3152	13.0198	13.6005	13.4048	10
F4WHK0	F4WHK0_ACREC	Protein sarah	G5I_05163	10.8596	11.118	9.89746	10.7847	11.989	10.1789	11.9292	9.78426	10.0634	12.1973	12.47	10.8128	10.679	10.8733	12.6754	10.062	2
F4WHK1	F4WHK1_ACREC	Cullin-5	G5I_05164	11.8751	11.6591	11.7181	11.5659	11.6622	11.861	11.5491	11.5555	11.8082	11.3834	11.2283	11.7799	11.4445	11.6578	11.5186	10.9228	11
F4WHK2	F4WHK2_ACREC	Prefoldin subunit 2	G5I_05165	12.9123	12.2958	13.0697	12.8266	12.8089	12.9649	12.8071	12.2166	12.4732	13.101	13.0328	12.6149	12.6891	12.5967	12.984	12.7192	15
F4WHK3	F4WHK3_ACREC	E3 ubiquitin-protein ligase	G5I_05166	11.4114	11.4611	11.5027	11.0941	11.4285	11.6619	11.531	11.1512	11.3958	11.7118	11.4249	11.6708	11.5925	11.5492	11.8024	11.6546	10
F4WHK4	F4WHK4_ACREC	Malignant T cell amplified sequence 1	G5I_05167	13.3389	13.2292	13.3641	12.9174	13.0843	13.3564	12.7796	12.7794	13.3453	12.6476	12.6032	13.1708	12.7861	13.0622	13.0348	13.059	5
F4WHK5	F4WHK5_ACREC	SWI/SNF-related matrix-associated actin-dependent regulator chromatin subfamily E member 1	G5I_05168	11.0721	11.8552	11.3093	11.5521	11.5367	10.649	11.4903	11.4387	11.1601	11.4577	11.4294	11.1079	11.0886	11.047	11.2457	11.0105	6
F4WHK6	F4WHK6_ACREC	D-beta-hydroxybutyrate dehydrogenase, mitochondrial	G5I_05169	13.046	13.2543	13.2105	13.0154	13.3519	13.4419	13.4842	13.5556	13.7157	13.8243	13.5693	13.6448	13.9527	13.7531	14.1517	13.743	15
F4WHK7	F4WHK7_ACREC	Cell death activator CIDE-B	G5I_05170	10.7879	10.1417	10.4425	10.647	9.72227	10.1789	10.4076	10.0256	10.3361	10.7508	10.7672	10.1885	10.0666	9.83778	10.1128	10.062	2
F4WHK8	F4WHK8_ACREC	Biogenesis of lysosome-related organelles complex 1 subunit 3	G5I_05171	10.0933	10.1417	10.3307	11.4433	9.72227	10.1789	11.352	11.1589	10.5772	11.361	11.3556	10.4298	10.6501	10.0109	10.5093	10.5766	1
F4WHL0	F4WHL0_ACREC	Molybdenum cofactor biosynthesis protein 1	G5I_05173	11.5862	11.3683	11.5559	11.5128	11.771	11.5366	11.5296	11.5734	11.8553	11.1928	11.0191	11.7628	11.7898	11.8346	11.5773	11.6901	6
F4WHL9	F4WHL9_ACREC	Glucose dehydrogenase	G5I_05182	10.0933	10.1417	9.89746	9.68688	10.4582	10.1789	9.64558	9.78426	11.152	10.7296	10.7264	11.0513	9.79213	11.275	11.0878	10.062	1
F4WHM9	F4WHM9_ACREC	chitin synthase	G5I_05196	10.4468	10.4002	10.733	10.6537	10.5533	10.1789	10.764	10.675	10.2241	10.6414	10.7449	10.2773	9.79213	10.0109	10.2068	10.5849	3
F4WHN0	F4WHN0_ACREC	Nucleoside diphosphate-linked moiety X motif 8, mitochondrial	G5I_05197	10.4826	11.7884	11.3758	11.5305	11.255	11.9054	11.066	11.0814	11.4972	11.1121	11.16	11.2693	11.2463	11.627	11.189	10.6981	6
F4WHN1	F4WHN1_ACREC	Splicing factor 3B subunit 3	G5I_05198	11.6864	11.6796	11.6039	11.6763	11.6422	11.5146	11.5547	11.6339	11.5075	11.3735	11.237	11.2632	11.1081	11.1353	11.032	11.0045	24
F4WHN2	F4WHN2_ACREC	CUB domain-containing protein (Fragment)	G5I_05199	10.0933	10.7213	9.89746	11.1656	11.86	10.1789	11.4515	11.4655	10.8817	11.0754	10.9464	9.87416	9.79213	11.8336	9.7316	10.062	3
F4WHN4	F4WHN4_ACREC	Sulfurtransferase	G5I_05201	12.1835	11.8693	12.0999	12.3171	12.1193	12.3122	12.2578	12.3931	12.339	12.198	12.361	12.3221	12.2593	12.2186	12.3826	12.229	18
F4WHN9	F4WHN9_ACREC	Inosine-uridine preferring nucleoside hydrolase	G5I_05208	13.2378	13.1605	13.689	13.6697	14.1926	13.9914	14.2729	13.7698	14.5126	14.1336	13.7311	14.2595	15.4909	14.8625	14.5151	14.9405	10
F4WHP4	F4WHP4_ACREC	Protein spaetzle	G5I_05213	12.2565	12.7691	12.2053	12.1651	12.1384	12.1477	12.1571	12.1246	12.0788	12.1704	11.9832	12.3314	12.102	12.503	12.5603	12.0359	12
F4WHP5	F4WHP5_ACREC	CDC42 small effector protein-like protein	G5I_05214	12.6346	13.5881	11.6846	12.5489	12.6239	11.788	12.2997	12.4106	12.5981	12.3191	12.3857	11.115	11.1235	12.6887	11.0062	11.3806	1
F4WHR0	F4WHR0_ACREC	LDLR chaperone boca	G5I_05230	12.5562	12.0751	12.7013	12.457	12.7546	12.7219	12.1183	11.6075	12.3141	12.5711	12.3468	12.4883	12.4744	12.7474	13.1166	12.6422	7
F4WHR1	F4WHR1_ACREC	UPF0582 protein C13orf37-like protein	G5I_05231	9.26703	10.1926	9.97265	10.6226	9.72227	10.1789	9.93832	9.78426	10.0634	10.2027	10.285	10.6733	10.0631	10.0605	10.4659	10.062	1
F4WHR3	F4WHR3_ACREC	ADP-ribosylation factor GTPase-activating protein 1	G5I_05233	10.8187	10.7443	11.8384	11.7119	11.9107	10.5254	11.8299	10.9531	11.4248	11.7155	11.5759	12.3539	10.386	10.0109	11.3301	11.1313	3
F4WHR4	F4WHR4_ACREC	Multiple inositol polyphosphate phosphatase 1	G5I_05234	12.6317	12.6222	12.4934	12.5623	12.59	12.5896	12.6651	12.8388	12.8111	12.746	12.7244	12.7841	12.8312	12.5713	12.8676	12.6972	24
F4WHR7	F4WHR7_ACREC	Uncharacterized protein	G5I_05237	11.946	12.3544	10.7677	12.0028	11.9734	11.0564	11.8699	12.3227	11.0104	11.8477	11.8503	10.8747	12.2859	10.971	12.1259	12.4497	7
F4WHS0	F4WHS0_ACREC	Vacuolar protein sorting-associated protein 13C	G5I_05240	11.5072	11.773	11.7038	11.679	11.8672	11.7766	11.8391	11.9623	11.999	11.7274	11.8292	11.8995	11.9794	11.9446	11.9029	11.8499	21
F4WHT2	F4WHT2_ACREC	Cysteine sulfinic acid decarboxylase	G5I_05253	12.1569	12.679	12.1645	12.1505	11.9913	12.3323	11.7876	11.9819	11.7389	11.0739	10.833	11.2727	10.7432	11.0258	10.8589	10.8641	10
F4WHT3	F4WHT3_ACREC	alanine transaminase	G5I_05254	13.3053	13.3621	13.4725	13.3487	13.8254	13.5806	13.8139	13.3638	13.6585	13.5985	13.6864	13.7507	14.4918	14.2601	13.9528	14.2545	27
F4WHT4	F4WHT4_ACREC	alanine transaminase	G5I_05255	12.4402	12.3326	12.9226	12.6615	12.6755	12.6717	12.7999	12.1001	12.5847	12.9572	12.7151	12.5288	13.2452	13.0373	12.6782	13.2227	8
F4WHT5	F4WHT5_ACREC	BAG domain-containing protein Samui	G5I_05256	11.7797	11.7264	11.7705	11.9231	11.856	11.6748	12.0357	11.8134	11.9254	12.2963	12.3341	11.8822	12.0768	11.9123	12.1301	11.9754	13
F4WHT8	F4WHT8_ACREC	Coiled-coil domain-containing protein 6	G5I_05259	12.021	12.0384	12.1457	12.2885	12.0336	11.9313	12.1928	12.0174	11.8788	12.0783	12.115	12.1155	11.8165	11.8065	11.7942	11.9686	12
F4WHU3	F4WHU3_ACREC	Calcium-binding mitochondrial carrier protein Aralar1 (Fragment)	G5I_05265	13.0579	12.8363	13.2568	13.0687	13.2737	13.3815	13.3254	13.2974	13.4436	13.3838	13.2809	13.5135	13.8859	13.7396	13.7988	13.6535	25
F4WHU6	F4WHU6_ACREC	U3 small nucleolar RNA-interacting protein 2	G5I_05293	10.0933	10.6119	10.6304	11.5078	11.0482	10.1789	11.2072	10.7298	10.0634	10.8373	10.8866	9.87416	10.0188	10.1417	10.3358	10.062	2
F4WHU7	F4WHU7_ACREC	SH2B adapter protein 2 (Fragment)	G5I_05294	11.1338	10.7886	10.2984	11.0591	10.6979	10.1789	10.7031	11.001	10.0634	10.4896	10.561	9.87416	10.4773	10.0109	9.7316	10.062	2
F4WHU8	F4WHU8_ACREC	Copper transport protein ATOX1	G5I_05295	13.2512	13.1113	13.5362	13.3319	12.9091	12.9393	13.1594	12.6688	13.1769	13.4964	13.3633	13.1922	13.2578	13.0522	13.9768	13.5668	14
F4WHV1	F4WHV1_ACREC	Transketolase-like protein 2	G5I_05298	14.3042	14.2935	14.4431	14.2675	14.5611	14.3515	14.48	14.1111	14.181	14.1134	14.1318	14.4394	15.1443	14.9475	14.5811	15.0928	35
F4WHV3	F4WHV3_ACREC	Uncharacterized protein (Fragment)	G5I_05300	10.0933	10.1417	9.89746	9.68688	9.72227	10.1789	9.64558	9.78426	10.0634	9.52145	9.59062	9.87416	9.79213	10.0109	9.7316	10.062	1
F4WHV4	F4WHV4_ACREC	Cell division cycle protein 123 homolog	G5I_05301	10.0933	10.5551	9.89746	10.1135	9.99178	10.1789	10.0534	9.78426	10.364	10.5446	10.5026	9.87416	9.79213	10.0109	9.7316	10.062	1
F4WHV5	F4WHV5_ACREC	Rab proteins geranylgeranyltransferase component A	G5I_05302	13.4255	13.4928	13.4369	13.4178	13.3587	13.3311	13.2511	13.1132	13.1953	13.1806	13.159	13.1968	12.791	12.8755	13.0707	12.9146	18
F4WHV9	F4WHV9_ACREC	Lamin-B receptor	G5I_05306	12.0759	11.9872	12.2273	12.327	11.9606	11.7202	11.7905	11.6574	11.3986	11.6998	11.7471	11.5611	11.3103	11.1502	11.2244	11.2788	6
F4WHW1	F4WHW1_ACREC	Monocarboxylate transporter 12 (Fragment)	G5I_05308	11.2219	10.757	11.3304	10.2902	10.141	10.1789	10.5568	10.2708	10.4596	10.0292	9.63149	10.4276	10.2258	10.3673	9.7316	10.3398	4
F4WHW2	F4WHW2_ACREC	Monocarboxylate transporter 1	G5I_05309	10.7576	11.168	11.9443	11.9411	9.72227	11.163	10.5662	10.8213	10.0634	10.1967	10.4217	11.7772	12.9507	12.705	12.1259	12.5138	3
F4WHW5	F4WHW5_ACREC	Cytochrome c oxidase assembly factor 5	G5I_05312	11.8743	10.1417	12.3086	11.6834	9.72227	12.5004	10.5521	10.9935	12.4151	10.534	9.59062	12.6415	12.5283	12.8254	12.7054	12.536	2
F4WHW9	F4WHW9_ACREC	40S ribosomal protein S11	G5I_05316	15.1749	15.0414	15.4609	15.2724	14.4158	15.2024	15.2964	14.6399	14.9068	15.2654	15.3006	14.9242	14.8674	14.5903	14.9881	14.8449	7
F4WHY6	F4WHY6_ACREC	Putative odorant-binding protein A10	G5I_05333	10.2653	10.1417	11.9136	11.1619	9.72227	10.3343	11.2252	9.78426	10.0634	12.0167	12.2095	9.87416	9.79213	10.0109	9.7316	10.062	3
F4WHY9	F4WHY9_ACREC	D-aspartate oxidase	G5I_05336	10.0933	10.1417	10.739	11.6345	9.72227	10.1789	11.7793	11.9399	12.0895	11.6348	11.6517	12.0908	12.6338	12.1443	11.9364	11.9595	4
F4WHZ0	F4WHZ0_ACREC	Nucleoporin seh1-B	G5I_05337	10.8466	11.8786	11.0873	11.242	11.2165	10.9194	10.8931	10.9441	10.9115	10.6687	10.8424	10.5816	10.908	10.7047	10.394	10.7974	6
F4WI27	F4WI27_ACREC	Ras-related protein Rab-6A	G5I_05349	14.1257	13.5648	13.952	13.7662	13.9066	13.9029	13.643	13.3345	13.5477	13.6961	13.6099	13.7344	13.4519	13.5776	13.825	13.6164	9
F4WI29	F4WI29_ACREC	Beta-arrestin-1	G5I_05351	11.8305	11.5871	11.5662	11.4762	11.659	11.6549	11.6149	11.4242	11.654	11.4258	11.3776	11.6075	11.6325	11.9518	11.8307	11.5843	11
F4WI32	F4WI32_ACREC	26S proteasome non-ATPase regulatory subunit 1	G5I_05354	12.6433	12.1188	12.7491	12.7335	12.7036	12.7176	12.7202	12.6314	12.6712	12.7356	12.5988	12.8338	12.636	12.3013	12.78	12.471	15
F4WI34	F4WI34_ACREC	26S proteasome non-ATPase regulatory subunit 1	G5I_05356	10.0933	12.8177	11.9745	12.2144	12.0349	11.3948	12.4073	12.1059	11.9163	12.2745	12.1181	11.9855	12.0174	11.2277	12.0904	11.671	3
F4WI36	F4WI36_ACREC	phospholipase A1	G5I_05358	10.688	10.9592	9.89746	10.6001	11.8567	10.1789	11.3375	10.9407	10.0634	9.4875	9.59062	11.4758	11.1759	10.0109	9.7316	10.5282	3
F4WI37	F4WI37_ACREC	26S proteasome non-ATPase regulatory subunit 1	G5I_05359	13.1289	13.7027	13.3628	13.3595	13.3175	13.2801	13.316	13.4075	13.3381	13.11	12.9641	13.2239	13.0189	12.9658	12.9041	12.9561	16
F4WI38	F4WI38_ACREC	Stearoyl-CoA desaturase 5	G5I_05360	12.3151	12.2374	12.7215	12.6822	13.5972	12.7535	13.4791	12.473	12.9912	10.603	9.56462	12.3702	12.6822	11.978	9.7316	12.8684	8
F4WI39	F4WI39_ACREC	Transcription initiation factor TFIID subunit 9	G5I_05361	10.0933	10.1417	9.89746	10.4252	10.263	10.1789	9.64558	9.78426	10.0634	9.4875	9.59062	9.87416	9.79213	10.0109	9.7316	10.062	1
F4WI42	F4WI42_ACREC	Oxysterol-binding protein (Fragment)	G5I_05364	10.928	11.3113	10.6505	10.8794	10.9806	10.2873	10.2523	10.0914	10.3681	10.4559	10.5002	10.4365	10.4633	10.0486	10.1919	10.4769	5
F4WI43	F4WI43_ACREC	Tumor protein D54	G5I_05365	14.1968	14.204	14.2966	14.4593	14.217	14.1988	14.3868	14.2904	14.1763	14.4415	14.4605	14.2261	13.9136	14.1536	14.2234	13.9534	10
F4WI47	F4WI47_ACREC	Antithrombin-III	G5I_05369	13.7236	13.712	13.5501	13.3646	13.4509	13.4788	13.7384	13.179	13.2898	13.4461	13.4786	13.6458	13.3844	13.7257	13.5248	13.6087	14
F4WI49	F4WI49_ACREC	adenylate cyclase (Fragment)	G5I_05371	10.0933	10.1417	10.7393	10.8401	11.2028	10.7104	10.401	9.89511	10.0632	10.2834	10.5182	9.87416	10.8622	10.2657	10.9697	11.1862	3
F4WI55	F4WI55_ACREC	FUN14 domain-containing protein 1	G5I_05377	12.9122	12.1069	13.1197	13.2314	13.1915	13.0939	13.1891	13.1475	13.384	13.3441	13.1503	13.2959	13.3799	13.3319	13.5721	13.1188	6
F4WI59	F4WI59_ACREC	PDZ domain-containing protein 2 (Fragment)	G5I_05381	11.5778	11.3402	11.2406	11.3384	11.6564	11.559	11.4527	10.2806	10.0634	11.5265	11.7734	11.2474	11.5215	11.3543	11.9313	11.7576	5
F4WI69	F4WI69_ACREC	S-phase kinase-associated protein 1	G5I_05391	12.1355	11.9236	12.1344	12.1157	11.929	12.2174	12.0698	12.3848	12.1372	11.9262	11.9362	12.1917	12.2225	12.1158	11.9265	12.1929	11
F4WI77	F4WI77_ACREC	Apolipoprotein D	G5I_05399	12.275	12.2855	12.8135	12.3419	12.3337	12.8145	12.5245	12.1134	12.4841	12.5905	12.9189	12.3963	13.0972	12.5035	12.6715	12.9164	7
F4WI95	F4WI95_ACREC	PID domain-containing protein	G5I_05417	12.2465	12.6241	12.065	12.1075	11.9827	11.9886	11.7713	11.5809	11.7399	11.7613	12.0029	11.6565	11.6238	11.5602	11.6149	11.6848	14
F4WIA2	F4WIA2_ACREC	Myosin-XVIIIa	G5I_05424	10.0933	10.1417	10.9181	12.2394	12.4003	11.0226	10.6529	11.9684	11.0963	11.6369	10.7309	9.87416	9.79213	10.0109	10.7797	10.062	2
F4WIA3	F4WIA3_ACREC	Myosin-XVIIIa	G5I_05425	11.8088	12.0349	11.8147	11.9703	11.6933	12.0135	11.5958	12.0988	10.9157	11.3489	11.5397	10.44	10.8607	10.6372	11.3876	11.4674	4
F4WIA4	F4WIA4_ACREC	Myosin-XVIIIa	G5I_05426	11.9165	12.0019	11.9826	11.9134	12.0144	11.9677	12.122	11.9925	12.1923	12.3012	12.4287	12.1462	12.0577	12.0685	12.34	11.9797	25
F4WIA5	F4WIA5_ACREC	Sugar transporter ERD6	G5I_05427	10.3736	10.1417	10.3554	11.0021	9.72227	10.2672	10.5013	10.9302	10.5212	10.4311	10.1752	10.7864	10.8505	10.6097	9.8011	10.6125	1
F4WIA6	F4WIA6_ACREC	Phenoloxidase subunit A3	G5I_05428	13.9662	13.8929	14.2995	14.4784	14.3269	14.3932	14.6033	14.1341	14.0415	14.486	14.5101	14.3558	14.3152	14.6503	14.269	14.2907	48
F4WIA8	F4WIA8_ACREC	Extended synaptotagmin-1	G5I_05430	11.2924	11.6162	11.5005	11.2944	11.3389	11.3657	11.3296	11.4037	11.712	11.217	11.2628	11.3631	10.9146	11.3598	11.2214	11.4641	6
F4WIB0	F4WIB0_ACREC	Lysosomal Pro-X carboxypeptidase	G5I_05432	12.4973	12.6831	12.3888	12.4336	12.5419	12.4903	12.291	12.4386	11.986	11.8138	11.7166	12.045	11.8021	11.701	11.437	11.6456	8
F4WIB3	F4WIB3_ACREC	GRIP and coiled-coil domain-containing protein 1	G5I_05435	10.1903	10.5871	9.90866	10.1077	9.93522	10.1789	10.0908	10.2187	10.0316	10.0058	10.0363	9.96192	9.77535	9.68827	9.70151	10.062	2
F4WIB4	F4WIB4_ACREC	DnaJ-like protein subfamily C member 17	G5I_05436	10.258	11.3439	11.03	11.0198	10.6251	10.0419	10.8013	10.8701	10.5045	11.0888	10.7044	10.4254	10.5785	9.83011	10.7768	10.6619	3
F4WIB5	F4WIB5_ACREC	2-oxoisovalerate dehydrogenase subunit alpha	G5I_05437	10.8236	12.1305	11.3662	11.5408	11.7438	10.1789	11.8673	11.5985	11.4561	11.3374	11.5345	11.7266	12.2896	12.3361	11.9916	12.0127	5
F4WIB6	F4WIB6_ACREC	39S ribosomal protein L17, mitochondrial	G5I_05438	12.1039	12.2624	12.1196	11.9321	12.2152	12.1762	12.2633	12.0244	12.4715	12.3479	12.1653	11.85	11.9903	12.1097	12.1214	11.9758	6
F4WIB7	F4WIB7_ACREC	Mitochondrial import receptor subunit TOM22 homolog	G5I_05439	13.122	13.7373	13.6697	13.186	13.4265	13.6517	12.991	12.6447	13.1858	12.6405	12.372	13.3615	13.4377	13.5988	13.4284	13.7293	3
F4WIB9	F4WIB9_ACREC	Protein flightless-1	G5I_05441	10.6252	11.0338	10.7562	10.9229	10.6921	10.4459	10.6844	10.7742	10.8171	10.5839	10.6722	10.7338	10.6993	10.4856	11.2233	10.062	5
F4WIC1	F4WIC1_ACREC	DnaJ-like protein subfamily C member 21	G5I_05443	10.7986	10.1417	10.5855	11.4066	9.72227	10.3949	10.9677	10.4679	10.0634	10.1329	11.0355	10.2588	9.79213	10.0109	9.7316	10.062	2
F4WIC2	F4WIC2_ACREC	UPF0585 protein C16orf13-like protein A	G5I_05444	14.0215	14.0772	13.9645	13.9066	14.1011	13.9866	13.911	14.0967	14.1366	13.591	13.7221	13.9711	14.0729	14.0707	13.896	13.8912	10
F4WIC3	F4WIC3_ACREC	ATPase WRNIP1	G5I_05445	10.0933	10.1417	9.89746	9.68688	9.72227	10.1789	9.64558	9.78426	10.0634	10.4691	9.59062	9.87416	9.79213	10.0109	9.7316	10.062	1
F4WIC6	F4WIC6_ACREC	non-specific serine/threonine protein kinase	G5I_05448	10.8757	11.493	10.8875	11.1876	11.1274	10.9207	11.189	11.1361	10.9456	11.0667	11.1822	10.8455	10.9405	11.0892	10.8841	10.9499	17
F4WIC7	F4WIC7_ACREC	Growth hormone-inducible transmembrane protein	G5I_05449	11.9184	11.5414	11.229	11.804	11.8477	11.344	11.7122	11.6928	11.6585	11.7192	11.2533	11.1481	11.0152	10.9253	11.0312	11.0274	2
F4WIC8	F4WIC8_ACREC	Uncharacterized protein KIAA2013-like protein	G5I_05451	10.0933	10.1417	9.89746	9.9681	9.72227	10.1789	9.64558	9.78426	10.0634	10.7783	9.59062	9.87416	9.79213	10.0109	9.7316	10.062	2
F4WIC9	F4WIC9_ACREC	Metabotropic glutamate receptor 2	G5I_05452	10.0933	10.1417	14.3164	11.7845	11.7794	12.2457	9.64558	9.78426	10.0634	11.3916	11.0951	14.4003	12.0601	10.0109	9.7316	12.0475	1
F4WID2	F4WID2_ACREC	serine--tRNA ligase	G5I_05455	12.5646	12.4653	12.7609	12.8499	12.8308	12.773	12.7686	12.9282	12.7662	12.7846	12.7324	12.8011	12.5697	12.6912	12.6449	12.3142	19
F4WID9	F4WID9_ACREC	Tyrosine-protein kinase receptor	G5I_05462	11.4798	14.1079	13.52	13.8934	13.8493	14.1888	13.9662	14.0541	14.7783	14.2083	14.2023	14.7839	12.3973	15.0766	14.7381	14.8188	1
F4WIE1	F4WIE1_ACREC	Calpain-A (Fragment)	G5I_05464	12.9522	12.9293	12.8338	12.7371	12.9354	13.0462	12.8536	12.9057	13.2201	12.827	12.6855	13.0012	12.7643	12.9814	12.9388	12.8217	23
F4WIE2	F4WIE2_ACREC	Retinol dehydrogenase 11	G5I_05465	12.3955	12.1254	12.6555	12.5382	12.6704	12.8402	12.683	12.5036	12.5997	12.4919	12.3062	12.7062	12.6673	12.5712	12.4209	12.7139	7
F4WIE5	F4WIE5_ACREC	non-specific serine/threonine protein kinase	G5I_05468	10.0933	10.888	9.89746	9.82597	9.72227	10.1789	9.96589	9.78426	10.0634	10.4755	10.9224	9.87416	9.79213	10.0109	9.7316	10.062	1
F4WIE6	F4WIE6_ACREC	Putative nucleoporin Nup58	G5I_05469	11.7919	12.0049	11.6193	11.9661	11.8011	11.2475	12.0268	11.9267	11.592	12.0004	12.1286	11.7628	11.6798	11.5746	11.8844	11.8046	6
F4WIE7	F4WIE7_ACREC	Protein FAM114A2	G5I_05470	11.9889	12.1281	12.0138	12.251	12.3169	11.915	12.1631	12.1259	11.82	12.2076	12.1592	12.2618	12.2006	11.9155	12.1953	11.7864	11
F4WIF1	F4WIF1_ACREC	Fatty acid synthase	G5I_05475	12.6271	12.7926	12.904	13.1918	13.3399	13.1124	13.3735	12.9451	13.2482	10.7079	10.4928	13.0972	13.6141	13.0186	10.5486	13.3601	63
F4WIF2	F4WIF2_ACREC	Uncharacterized protein	G5I_05476	11.009	10.9901	10.4238	9.68688	11.3789	11.2972	9.64558	9.78426	11.0864	9.4875	9.59062	11.2753	10.3133	11.414	11.158	11.286	1
F4WIF4	F4WIF4_ACREC	N-acetyltransferase domain-containing protein	G5I_05478	12.9071	12.2198	12.5839	11.8491	12.2141	12.4983	11.9585	11.5074	11.7088	12.5929	12.6022	11.6507	12.0983	11.7069	12.4196	12.576	8
F4WIF5	F4WIF5_ACREC	V-type proton ATPase subunit D 1	G5I_05479	13.4122	12.9466	13.7345	13.508	13.8526	13.8198	13.7293	13.2331	13.5122	13.297	13.2443	13.6373	13.8129	13.7213	13.4705	13.6477	7
F4WIG0	F4WIG0_ACREC	Protein NPC2-like protein	G5I_05484	14.0223	10.1417	12.765	13.4536	9.72227	10.5728	9.64558	10.2337	10.0634	9.4875	9.5426	9.87416	9.79213	10.0109	9.7316	10.062	5
F4WIG1	F4WIG1_ACREC	Protein NPC2-like protein (Fragment)	G5I_05485	14.6139	13.4574	14.5149	14.421	14.1081	14.332	14.0637	14.0874	13.7373	13.7225	13.8127	13.771	13.7671	13.7363	13.3726	13.6776	6
F4WIG3	F4WIG3_ACREC	Uncharacterized protein (Fragment)	G5I_05487	13.9336	12.6976	13.079	13.5213	12.2243	12.7866	12.5136	10.4181	10.0634	10.5326	10.7205	9.87416	9.79213	10.0109	10.5708	10.5203	1
F4WIG4	F4WIG4_ACREC	Uncharacterized protein	G5I_05488	10.0933	10.1417	9.89746	9.68688	9.72227	10.1789	12.0615	11.8238	10.0634	15.207	16.0572	9.87416	9.79213	10.0109	9.7316	10.062	3
F4WIG7	F4WIG7_ACREC	Uncharacterized protein	G5I_05491	10.0933	10.1417	9.89746	9.68688	9.72227	12.5457	9.64558	12.5323	10.0634	9.4875	9.59062	9.87416	9.79213	10.0109	9.7316	10.062	1
F4WIG9	F4WIG9_ACREC	Zinc finger protein 512B	G5I_05493	10.0933	11.2156	9.89746	9.68688	9.72227	13.7528	9.64558	12.7241	10.0634	9.4875	10.2732	9.87416	9.79213	10.0109	9.7316	10.062	2
F4WIH0	F4WIH0_ACREC	Putative serine/threonine-protein kinase kinX	G5I_05494	14.278	12.8265	14.0164	14.1323	13.7853	13.5747	13.7684	13.4517	13.3487	13.8446	14.0991	13.2071	14.0825	14.1727	13.9642	14.4754	15
F4WIH1	F4WIH1_ACREC	Delta-like protein C	G5I_05495	14.5868	10.1417	12.9109	14.545	9.72227	12.9034	9.70068	13.0501	10.4474	9.4875	9.59062	9.87416	9.79213	10.0109	9.7316	10.062	8
F4WIH6	F4WIH6_ACREC	Uncharacterized protein	G5I_05500	10.649	10.1417	11.4516	11.8062	9.72227	11.851	12.7332	12.3518	13.3004	9.4875	9.59062	12.8774	13.7527	13.3113	9.7316	13.0282	2
F4WIH8	F4WIH8_ACREC	Uncharacterized protein	G5I_05502	12.4724	10.1417	13.1541	13.4986	9.72227	13.5413	14.3756	14.054	14.7009	8.97957	12.0063	14.2849	15.1836	14.7171	9.7316	14.8138	2
F4WII4	F4WII4_ACREC	Equilibrative nucleoside transporter 3	G5I_05508	10.0933	10.1417	10.0799	10.3213	8.95878	9.93918	9.6694	10.1564	10.148	9.30336	9.36552	10.5558	10.5293	9.86627	10.4628	10.062	1
F4WII5	F4WII5_ACREC	Macrophage erythroblast attacher	G5I_05509	10.635	11.6195	11.1354	11.1525	11.0818	10.8058	11.2412	11.1735	10.6504	11.0595	10.772	10.9951	10.8168	11.0175	10.7218	10.4754	3
F4WII6	F4WII6_ACREC	RING-type E3 ubiquitin transferase	G5I_05510	10.0933	10.0728	9.86396	9.61564	9.83208	10.1789	9.64558	9.78426	10.0634	9.569	9.65684	9.87416	9.79213	10.0109	9.33786	10.062	1
F4WIJ5	F4WIJ5_ACREC	Dynein light intermediate chain	G5I_05519	11.8805	11.906	11.9469	11.8192	11.8905	12.0709	11.8265	11.9755	12.0245	11.6532	11.5383	11.8985	11.8526	11.9803	11.991	11.8832	15
F4WIJ6	F4WIJ6_ACREC	39S ribosomal protein L15, mitochondrial	G5I_05520	12.5522	12.6814	12.3447	12.1886	12.6296	12.5988	12.6371	12.5958	12.6296	12.8871	12.7467	12.6452	12.5251	12.5392	12.5838	12.3389	5
F4WIJ7	F4WIJ7_ACREC	Rab3 GTPase-activating protein catalytic subunit	G5I_05521	10.0933	10.782	9.89746	11.3182	11.3036	10.1789	11.5846	11.7302	11.8792	11.4642	11.4246	11.6347	11.6904	10.9429	11.4125	10.062	4
F4WIJ8	F4WIJ8_ACREC	Leucine-rich repeats and immunoglobulin-like domains protein 3	G5I_05522	10.0933	10.7876	10.4666	10.4164	10.6179	10.1789	10.7059	9.78426	10.0634	11.0594	11.3381	9.87416	9.79213	10.0109	10.8549	10.1178	1
F4WIK0	F4WIK0_ACREC	Rab3 GTPase-activating protein catalytic subunit (Fragment)	G5I_05524	10.3039	10.7108	10.5803	10.7667	10.9564	10.7479	10.6845	10.6329	10.5253	10.6334	10.6068	10.6391	10.5774	10.1852	10.7092	10.7984	3
F4WIK4	F4WIK4_ACREC	Coilin N-terminal domain-containing protein	G5I_05528	10.0933	10.1417	9.89746	9.68688	9.72227	10.1789	9.64558	9.78426	10.0634	10.3624	10.0667	9.87416	9.79213	10.0109	9.7316	10.062	2
F4WIK5	F4WIK5_ACREC	Zinc finger protein 318	G5I_05529	11.6439	11.1007	11.2277	11.4048	11.0506	11.291	11.2029	10.9356	10.6825	11.1794	11.3787	11.0491	10.8714	10.6479	11.0166	11.1193	5
F4WIK6	F4WIK6_ACREC	ADP-dependent glucokinase	G5I_05530	12.6869	12.7011	12.9696	12.7558	12.8638	12.8204	12.7834	12.8257	12.7159	12.6253	12.4297	12.8243	12.5981	12.8498	12.8157	12.5323	9
F4WIL0	F4WIL0_ACREC	LanC-like protein 2	G5I_05534	11.9058	11.819	11.9167	12.0488	11.8723	12.2607	11.9523	12.0626	11.6985	11.9249	11.9007	11.9727	11.9533	11.6898	12.0699	11.7619	3
F4WIL1	F4WIL1_ACREC	FACT complex subunit	G5I_05535	11.8184	11.5969	11.6593	11.7988	11.6123	11.695	11.6493	11.7133	11.5151	11.3908	11.545	11.4654	11.1802	11.1449	11.1467	11.2555	15
F4WIL4	F4WIL4_ACREC	Uncharacterized protein	G5I_05538	10.0933	10.1417	9.89746	9.68688	9.72227	11.0206	9.64558	9.78426	10.0634	9.4875	9.59062	9.87416	9.79213	10.0109	9.7316	10.062	1
F4WIL6	F4WIL6_ACREC	Coiled-coil domain-containing protein 124	G5I_05540	12.1141	12.352	12.0862	12.2082	12.2701	11.8281	12.1282	12.0281	11.7665	12.6248	12.7174	11.6918	11.624	11.7357	12.207	11.8438	4
F4WIL7	F4WIL7_ACREC	UPF0235 protein C15orf40-like protein	G5I_05541	10.0933	10.1417	9.89746	9.68688	9.72227	10.1789	9.64558	9.78426	10.0634	11.5312	11.6734	9.87416	9.79213	10.0109	11.5766	10.062	2
F4WIL8	F4WIL8_ACREC	Arrestin domain-containing protein 3	G5I_05542	11.9281	11.0862	12.0682	12.0357	11.896	12.0506	12.0651	11.9271	12.0217	12.3733	12.2118	11.9345	12.2705	12.1944	12.3888	12.3078	6
F4WIM0	F4WIM0_ACREC	Neuromodulin	G5I_05544	12.7123	13.5154	13.2647	13.1335	13.3381	13.0243	13.3439	12.6632	13.109	13.8793	14.115	13.1082	13.229	12.7065	13.4315	13.1123	7
F4WIM3	F4WIM3_ACREC	ADP-ribose pyrophosphatase, mitochondrial	G5I_05547	11.0999	11.7222	11.9165	11.771	11.8954	12.3027	12.0732	12.1126	12.0221	11.8907	12.09	12.0199	12.1576	11.912	11.4642	11.4402	3
F4WIN5	F4WIN5_ACREC	Transmembrane protein 19	G5I_05559	10.0933	10.1417	11.6738	11.2695	12.5542	12.8324	13.1903	12.8943	13.2011	13.1808	13.0495	11.4828	13.2116	13.2117	12.701	13.5384	2
F4WIN9	F4WIN9_ACREC	C-type lectin domain family 10 member A	G5I_05563	12.5031	12.5089	12.0775	11.5462	12.2335	12.6915	11.9258	11.8835	12.2319	11.8795	12.1099	12.2389	12.4743	12.6362	12.4161	12.769	6
F4WIP1	F4WIP1_ACREC	Hymenoptaecin (Fragment)	G5I_05565	15.3391	10.1417	9.89746	9.68688	9.72227	10.1789	9.64558	9.78426	10.0634	9.4875	9.59062	9.87416	9.79213	10.0109	9.7316	10.062	2
F4WIP3	F4WIP3_ACREC	Hymenoptaecin (Fragment)	G5I_05567	14.176	10.1417	9.89746	9.68688	9.72227	10.1789	9.64558	9.78426	10.0634	9.4875	9.59062	9.87416	10.1937	10.0109	9.7316	10.062	4
F4WIQ2	F4WIQ2_ACREC	Zinc carboxypeptidase A 1	G5I_05576	10.0933	11.599	11.1824	11.5494	12.9221	11.8794	12.479	12.9682	12.9988	10.8651	10.8767	12.913	12.1663	13.3865	11.3372	12.9804	7
F4WIQ7	F4WIQ7_ACREC	Tetratricopeptide repeat protein 14-like protein	G5I_05581	12.7327	12.2213	12.5192	12.4642	12.288	12.3325	12.3174	11.9836	11.8534	12.2449	12.3676	12.0841	11.8638	11.796	12.0202	12.1055	26
F4WIR3	F4WIR3_ACREC	Serine/threonine-protein kinase 17B	G5I_05587	10.0933	10.1417	9.89746	10.9126	10.4413	10.1789	10.2251	10.5908	10.3237	11.3558	11.5474	11.4202	11.1559	11.3948	11.7084	10.7082	3
F4WIR4	F4WIR4_ACREC	ATP-dependent RNA helicase DDX42	G5I_05588	11.9569	12.0303	11.9384	11.8357	11.8484	12.1149	11.8701	12.0447	12.0674	11.6179	11.6345	12.0755	11.646	11.7212	11.6277	11.7061	9
F4WIR6	F4WIR6_ACREC	NTF2-related export protein (Fragment)	G5I_05590	10.9058	10.1417	9.89746	11.4264	10.6151	10.1789	11.5094	9.78426	10.0634	11.6029	11.4227	9.87416	9.79213	10.0109	10.6613	11.5815	3
F4WIS2	F4WIS2_ACREC	acylaminoacyl-peptidase	G5I_05597	13.4389	13.2703	13.4292	13.4545	13.6019	13.4902	13.4983	13.4197	13.3891	13.3582	13.3	13.4372	13.4125	13.3325	13.4061	13.3319	33
F4WIS7	F4WIS7_ACREC	RING finger protein nhl-1	G5I_05602	12.1604	12.3346	12.0542	12.1358	12.1326	12.1441	12.2509	12.1171	12.1389	12.377	12.4595	12.1595	12.2162	12.1909	12.3732	11.9155	27
F4WIT2	F4WIT2_ACREC	AP-2 complex subunit mu-1	G5I_05607	12.6566	12.8917	12.7234	12.6205	12.6653	12.7356	12.4426	12.6231	12.7649	12.4115	12.4084	12.6429	12.5341	12.4876	12.5289	12.4766	18
F4WIT5	F4WIT5_ACREC	Peritrophin-1	G5I_05610	10.0933	10.1417	9.89746	9.68688	11.7303	10.1789	9.64558	11.5604	10.0634	9.4875	9.59062	9.87416	9.79213	10.0109	9.7316	10.062	1
F4WIU0	F4WIU0_ACREC	Prohormone-3	G5I_05615	11.5459	10.1417	11.2251	11.2572	11.7494	11.4548	11.2801	11.3497	11.8344	11.7083	11.874	11.5709	11.7596	11.796	11.8271	11.842	6
F4WIU1	F4WIU1_ACREC	Zinc finger protein 676	G5I_05616	10.0933	10.1417	11.3496	13.403	9.72227	10.1789	10.8137	9.78426	11.712	9.4875	10.2243	10.917	9.79213	10.0109	9.7316	10.062	1
F4WIU2	F4WIU2_ACREC	peptidylprolyl isomerase	G5I_05617	11.9609	11.5447	11.9975	12.154	12.322	12.1509	12.2104	11.6936	11.8093	12.0708	12.1343	11.8101	11.8705	12.0293	12.0672	12.1171	6
F4WIU3	F4WIU3_ACREC	Peptidyl-prolyl cis-trans isomerase	G5I_05618	14.5404	13.9477	14.5247	14.4754	14.3166	14.4906	14.3216	13.9189	13.8551	14.305	14.2589	14.2012	14.2159	14.1532	14.3887	14.3059	19
F4WIU4	F4WIU4_ACREC	Putative glutamyl-tRNA(Gln) amidotransferase subunit B, mitochondrial (Fragment)	G5I_05619	10.0933	10.1417	9.89746	9.68688	9.72227	10.1789	10.2779	9.78426	10.0634	11.1116	10.9808	9.87416	10.3973	10.0109	10.7906	10.062	3
F4WIU5	F4WIU5_ACREC	Protein phosphatase 1 regulatory subunit 12A	G5I_05620	11.6285	11.6893	11.4143	11.5198	11.4869	11.5006	11.5441	11.5423	11.6273	11.8534	11.6965	11.5433	11.5066	11.2984	11.684	11.354	17
F4WIV0	F4WIV0_ACREC	N-acetylgalactosamine kinase	G5I_05625	12.54	12.758	12.784	12.7199	12.5028	12.6834	12.756	12.7869	12.5449	12.4883	12.0871	12.5928	12.7745	12.5084	12.5137	12.5771	6
F4WIW5	F4WIW5_ACREC	Glutamyl-tRNA(Gln) amidotransferase subunit A, mitochondrial	GatA	10.8203	11.446	10.7097	10.899	10.5815	10.7663	10.4997	10.5168	10.8615	10.8607	10.5159	10.9058	11.0146	11.8854	11.2424	10.5352	3
F4WIX3	F4WIX3_ACREC	phosphopyruvate hydratase (Fragment)	G5I_05649	14.6159	13.9323	14.7798	14.6661	14.8688	14.8273	14.887	14.1655	14.7888	15.4857	15.4345	14.9967	15.6186	15.3834	15.5686	15.4495	31
F4WIY3	F4WIY3_ACREC	Helicase SKI2W (Fragment)	G5I_05659	10.0933	10.1417	10.3737	10.5135	10.2355	10.5242	10.1494	10.2508	10.0634	9.78916	10.0042	10.0176	9.79213	10.0109	9.5476	10.062	1
F4WIY4	F4WIY4_ACREC	Protein SEC13-like protein	G5I_05660	12.7756	12.714	12.8927	12.6728	12.8736	12.5814	12.7419	12.4182	12.3909	12.7797	12.7183	12.606	12.3886	12.2038	12.3007	12.2725	12
F4WIY8	F4WIY8_ACREC	Ras-related protein M-Ras	G5I_05664	10.703	10.1417	9.89746	10.7676	11.9584	10.1789	12.3339	9.78426	10.0634	11.9687	11.863	11.4694	11.5607	11.4895	11.8773	10.062	2
F4WIZ2	F4WIZ2_ACREC	Metallophosphoesterase domain-containing protein 1	G5I_05668	12.1037	10.1417	11.5058	11.5999	9.72227	11.6401	11.6399	11.668	11.4941	11.5859	11.6606	11.5133	11.4198	11.7043	11.4237	11.0446	1
F4WIZ3	F4WIZ3_ACREC	ribose-phosphate diphosphokinase	G5I_05669	12.8761	12.926	13.3308	13.1165	13.165	13.1071	13.1377	13.1055	13.1646	13.1645	13.0481	13.1842	13.6767	13.4992	13.205	13.5651	17
F4WIZ4	F4WIZ4_ACREC	E2 ubiquitin-conjugating enzyme	G5I_05670	11.841	12.6029	11.8798	11.3896	11.8886	11.5987	11.3803	11.1983	11.6242	11.8619	11.5561	11.3367	11.2193	11.5851	11.4963	11.6528	2
F4WIZ7	F4WIZ7_ACREC	Uncharacterized protein	G5I_05673	10.0933	11.0277	10.4064	10.6662	10.4982	10.7721	10.4759	10.8808	10.6719	10.6993	10.7592	10.5945	10.1571	10.0109	10.2527	9.96721	4
F4WJ00	F4WJ00_ACREC	Uncharacterized protein	G5I_05676	11.548	11.3976	11.4994	11.5852	11.5787	11.4526	11.5746	11.4057	11.4155	11.6499	11.7745	11.5848	11.308	11.3901	11.3479	11.2057	15
F4WJ01	F4WJ01_ACREC	Phytanoyl-CoA dioxygenase domain-containing protein 1-like protein	G5I_05677	11.8077	10.6239	11.7632	11.8337	11.9051	11.9801	11.6833	10.8757	10.7152	11.8629	11.6727	11.5252	11.9908	11.8733	11.9131	11.771	8
F4WJ04	F4WJ04_ACREC	Epsin-2	G5I_05680	11.1796	11.1805	11.5259	11.41	11.0934	11.281	11.122	11.3079	11.0098	11.2257	11.307	11.0865	11.0692	11.1777	11.2617	11.1992	4
F4WJ05	F4WJ05_ACREC	Protein C10	G5I_05681	12.3201	12.9954	12.3436	12.3921	12.5854	12.5497	12.2556	12.3454	12.2024	12.298	12.5016	11.7105	11.7987	11.9641	12.1952	11.3485	1
F4WJ07	F4WJ07_ACREC	Claudin domain-containing protein 1	G5I_05683	13.4411	14.1578	13.4845	12.6729	13.2548	11.8688	12.3469	12.2762	11.6656	12.0827	11.5312	13.2473	11.3432	12.946	13.0354	11.4934	1
F4WJ08	F4WJ08_ACREC	glutaminyl-peptide cyclotransferase	G5I_05684	10.0933	12.3603	12.4033	12.3713	11.6547	10.1789	9.64558	9.78426	10.0634	10.626	9.59062	9.87416	9.79213	10.0109	9.7316	10.062	1
F4WJ09	F4WJ09_ACREC	Protein lethal(2) giant larvae	G5I_05685	12.74	12.563	12.8522	12.8693	13.0707	12.9402	12.9948	12.7866	13.0014	12.3181	12.383	12.9828	13.1272	12.9805	12.401	13.0898	36
F4WJ11	F4WJ11_ACREC	Prefoldin subunit 4	G5I_05687	10.0933	11.9653	12.3011	12.7484	12.5992	12.4493	12.966	12.8501	12.633	13.2277	13.2242	12.765	12.8131	12.7109	12.9296	12.6868	5
F4WJ12	F4WJ12_ACREC	RNA (guanine-9-)-methyltransferase domain-containing protein 1	G5I_05688	11.6867	11.6913	11.4056	11.4563	11.4619	11.6954	11.5731	11.6055	11.5756	11.5327	11.0458	11.2345	10.8456	11.0805	10.9134	11.2655	7
F4WJ15	F4WJ15_ACREC	Alpha-tubulin N-acetyltransferase	G5I_05691	11.8999	11.2958	10.9827	10.8798	11.0166	10.1789	10.6312	10.6833	10.6187	11.0826	11.0446	10.8455	10.4743	10.3942	10.7453	10.1788	2
F4WJ18	F4WJ18_ACREC	Casein kinase I isoform epsilon	G5I_05694	11.9044	11.3829	11.6754	12.1032	11.5236	11.3242	11.9583	11.8643	11.6062	11.8791	11.9414	11.6668	11.6691	10.6935	11.4371	10.8859	2
F4WJ19	F4WJ19_ACREC	L-xylulose reductase	G5I_05695	12.3434	12.3299	12.8949	12.9127	13.2929	13.6315	13.2641	12.3991	12.765	12.6029	14.183	14.027	15.0427	15.6045	14.8714	15.2166	17
F4WJ22	F4WJ22_ACREC	Glycosyltransferase 25 family member	G5I_05698	10.0933	11.2554	10.4591	11.0065	10.9767	10.1789	10.7621	11.22	10.0634	10.4782	10.2983	10.4429	9.79213	10.0109	9.7316	10.062	2
F4WJ23	F4WJ23_ACREC	Protein arginine N-methyltransferase	G5I_05699	11.5006	10.1417	11.4357	11.6191	11.3358	11.7303	11.2579	11.5396	11.4992	10.9481	10.8825	11.3323	11.0989	10.9988	10.7657	10.1932	3
F4WJ24	F4WJ24_ACREC	Glycine cleavage system H protein	G5I_05700	12.1744	11.5322	12.481	12.6174	12.3625	12.454	12.8871	12.3777	12.4004	12.9338	13.0867	12.5431	13.3123	13.1441	13.1152	12.9416	6
F4WJ28	F4WJ28_ACREC	Putative medium-chain specific acyl-CoA dehydrogenase, mitochondrial	G5I_05704	14.0273	13.1816	13.7318	13.7375	14.2982	14.2441	14.1	13.7034	13.7248	13.2861	14.0678	14.1551	14.4598	14.6366	14.1525	14.4582	19
F4WJ29	F4WJ29_ACREC	Putative odorant-binding protein A10	G5I_05705	13.5466	13.8102	14.3308	13.9023	14.2568	14.5318	14.4472	13.8687	14.6796	14.6036	15.1311	15.0515	14.6385	14.8609	14.944	14.8648	11
F4WJ30	F4WJ30_ACREC	39S ribosomal protein L16, mitochondrial	G5I_05706	11.5177	11.901	11.3441	11.7157	12.0057	11.6958	11.8951	11.7791	11.8951	11.9863	11.7248	11.5211	11.9296	11.7444	11.7783	11.5963	9
F4WJ32	F4WJ32_ACREC	UV excision repair protein RAD23	G5I_05708	13.2818	13.2491	13.3608	13.3472	13.3154	13.3294	13.2559	12.8151	13.0623	13.1351	13.1292	13.365	13.1546	13.0558	13.3063	13.2176	13
F4WJ33	F4WJ33_ACREC	Ankyrin repeat domain-containing protein 40	G5I_05709	10.7402	10.1417	10.8281	9.68688	9.72227	10.1789	10.1179	9.78426	10.0634	10.7531	10.195	9.87416	9.79213	10.0109	9.7316	10.062	2
F4WJ34	F4WJ34_ACREC	Ribosomal L1 domain-containing protein	G5I_05710	12.5213	13.4276	13.0975	13.1427	13.0276	12.9964	12.746	12.8838	12.5648	12.4775	12.1347	12.2829	11.9408	12.2519	11.2671	11.7393	1
F4WJ35	F4WJ35_ACREC	GPI inositol-deacylase	G5I_05711	10.9109	11.3498	11.1097	11.2883	11.0505	10.9755	11.2927	11.5927	11.0938	10.93	10.9648	10.9343	11.059	10.7338	10.8331	10.7277	5
F4WJ36	F4WJ36_ACREC	Nudix hydrolase 8	G5I_05712	11.4076	11.5194	11.337	11.3422	11.6159	11.2215	11.619	11.2446	11.4123	11.6037	11.6492	11.3213	11.9254	11.738	11.5443	11.8921	7
F4WJ38	F4WJ38_ACREC	Ejaculatory bulb-specific protein 3	G5I_05715	10.9195	10.4133	9.89746	11.9669	9.72227	10.1789	12.3103	9.78426	10.0634	12.2255	11.7574	11.1175	11.1628	10.0109	10.9161	10.062	2
F4WJ39	F4WJ39_ACREC	GMP synthase (glutamine-hydrolyzing)	G5I_05716	12.3693	12.3859	12.5155	12.4539	12.5315	12.5237	12.5792	12.6812	12.5541	12.5554	12.4166	12.4941	12.3998	12.452	12.433	12.3511	22
F4WJ41	F4WJ41_ACREC	Mitochondrial 2-oxoglutarate/malate carrier protein	G5I_05718	11.8314	11.3856	12.0307	11.742	12.1369	12.1903	12.3356	12.1597	12.523	12.4986	12.5048	12.5694	13.3269	13.0712	13.1635	13.2741	12
F4WJ43	F4WJ43_ACREC	Transcription initiation factor IIB	G5I_05720	12.1043	12.4163	11.7413	11.8144	12.0804	12.2114	11.8498	11.8783	12.0557	11.642	11.7941	12.0233	11.7351	12.0228	11.6359	10.9459	7
F4WJ45	F4WJ45_ACREC	Ig-like domain-containing protein	G5I_05722	11.5802	11.7007	11.5989	11.7519	11.5674	11.5928	11.4443	11.7253	11.6285	11.1523	11.0333	11.6525	11.2858	11.4432	11.3325	11.161	11
F4WJ49	F4WJ49_ACREC	Electron transfer flavoprotein subunit beta	G5I_05726	14.0827	14.0563	14.2577	14.2354	14.3169	14.3926	14.3494	14.2241	14.3872	14.4294	14.5733	14.4875	14.9756	14.7297	14.7755	14.7664	20
F4WJ50	F4WJ50_ACREC	Zinc carboxypeptidase A 1	G5I_05727	15.1433	15.2058	13.4884	15.7547	13.131	12.9686	9.90188	13.3311	10.7913	9.10286	9.42028	10.0791	9.79213	10.0109	9.7316	10.062	10
F4WJ51	F4WJ51_ACREC	Protein-serine/threonine kinase	G5I_05728	11.7188	11.7254	11.8948	12.0829	12.1947	12.1709	11.8999	11.9615	11.8704	11.7141	11.4411	11.9955	12.0617	12.1993	11.9618	12.2656	4
F4WJ52	F4WJ52_ACREC	Protein CDV3-like protein	G5I_05729	12.5213	13.3057	13.025	13.0797	12.8793	12.9172	12.8707	12.5796	13.1396	12.8295	12.6138	12.971	12.2292	12.7909	12.8929	12.474	7
F4WJ53	F4WJ53_ACREC	Gamma-glutamylcyclotransferase family protein	G5I_05730	12.4095	11.5028	12.4014	12.5142	12.4138	12.6657	12.6706	12.5072	12.1233	12.5873	12.6141	12.3362	12.6506	12.6322	12.6701	12.7675	9
F4WJ62	F4WJ62_ACREC	Serine/threonine-protein kinase 25	G5I_05739	12.3966	12.1033	12.1799	12.295	12.1954	11.9673	12.1565	12.1042	11.9427	11.8817	11.9363	12.0448	11.4401	11.9441	11.6482	11.6017	7
F4WJ63	F4WJ63_ACREC	Serine/threonine-protein kinase svkA (Fragment)	G5I_05740	10.0933	12.1943	10.603	11.5816	11.6783	10.8235	10.8031	10.5967	10.0634	9.94732	10.1583	9.87416	9.79213	10.0109	9.7316	10.062	2
F4WJ67	F4WJ67_ACREC	Geranylgeranyl pyrophosphate synthetase (Fragment)	G5I_05744	10.0933	10.1417	9.89746	10.2259	10.6557	10.6189	11.6957	11.2448	11.4839	9.4875	9.59062	11.3484	11.1552	10.0109	9.7316	10.062	3
F4WJ70	F4WJ70_ACREC	60S ribosomal protein L23a	G5I_05748	14.3178	13.9844	14.2235	14.0791	14.361	14.2523	14.223	13.6652	13.4704	13.9444	13.9259	13.9459	13.7808	13.7595	13.9813	13.9171	16
F4WJ71	F4WJ71_ACREC	UPF0681 protein	G5I_05749	10.0933	11.3668	10.8667	11.0237	11.1479	10.799	11.1932	11.2144	11.1781	10.8293	10.7554	10.6788	10.7022	11.1281	11.1063	10.9367	4
F4WJ72	F4WJ72_ACREC	CUE domain-containing protein 1	G5I_05750	10.0592	10.4227	10.7034	10.3769	10.3294	10.1789	10.6907	10.627	10.108	10.5502	10.4279	9.95198	10.1392	10.0109	10.1454	10.062	1
F4WJ74	F4WJ74_ACREC	Coiled-coil-helix-coiled-coil-helix domain-containing protein 7	G5I_05752	10.0933	11.4762	10.8196	11.8513	11.8827	11.6607	11.956	12.0812	10.0634	12.0053	11.9001	12.0505	12.229	10.0109	11.6772	10.062	4
F4WJ75	F4WJ75_ACREC	Ribosomal RNA-processing protein 40	G5I_05753	12.1891	11.448	11.952	12.2941	12.013	12.0226	12.2275	11.9334	10.81	11.8541	11.7602	11.199	11.9424	11.5692	11.5835	10.062	1
F4WJ80	F4WJ80_ACREC	High mobility group protein DSP1	G5I_05758	12.2353	12.3431	12.3825	12.5502	12.3141	12.4698	12.3811	11.0994	10.0634	12.7644	12.844	10.842	11.1416	12.2009	12.7353	12.522	5
F4WJ81	F4WJ81_ACREC	Histone deacetylase complex subunit SAP30-like protein	G5I_05759	10.0972	10.1417	9.89746	9.68688	9.72227	10.1789	9.64558	9.78426	10.0634	9.85408	10.0617	9.87416	9.79213	10.0109	9.59818	10.062	1
F4WJ82	F4WJ82_ACREC	High mobility group protein DSP1	G5I_05760	13.334	12.9148	13.4698	12.7043	13.2652	13.2385	12.5064	12.2726	12.8301	12.3616	12.2298	13.2055	12.7868	12.9154	13.0234	13.0827	8
F4WJ83	F4WJ83_ACREC	Cytoskeleton-associated protein 5	G5I_05761	11.659	11.3469	11.4889	11.3995	11.3696	11.4553	11.2836	11.2117	11.3883	11.4706	11.2683	11.4939	11.1007	11.3023	11.3635	11.0637	18
F4WJ85	F4WJ85_ACREC	E1 ubiquitin-activating enzyme	G5I_05763	13.2037	13.3098	13.3439	13.2714	13.3562	13.2305	13.2703	13.1952	13.0756	13.1997	13.1572	13.099	13.021	12.9468	12.9959	13.0214	41
F4WJ87	F4WJ87_ACREC	Myosin-IB (Fragment)	G5I_05765	11.8257	11.279	11.3458	11.4034	11.5028	11.8307	11.433	11.4199	11.4107	11.7712	10.8443	10.8153	11.3838	11.3166	9.7316	11.5348	7
F4WJ88	F4WJ88_ACREC	Uncharacterized protein	G5I_05766	11.5787	11.0177	11.1445	11.6615	11.4474	11.2092	11.4393	9.99375	10.0634	11.368	11.6306	11.4386	11.2464	11.1806	11.814	11.7772	3
F4WJ89	F4WJ89_ACREC	Active breakpoint cluster region-related protein	G5I_05767	11.441	11.629	11.1472	11.3692	11.4116	11.1115	11.1603	11.0703	11.1111	11.0561	10.791	11.0786	11.217	11.023	10.8076	11.12	7
F4WJ97	F4WJ97_ACREC	Testis-expressed sequence 2 protein (Fragment)	G5I_05775	10.8071	11.7621	11.7748	11.7274	11.8261	11.8728	11.713	11.6048	11.6448	11.2777	11.3099	11.7369	11.7465	11.0913	11.4941	11.3747	2
F4WJ98	F4WJ98_ACREC	TP53-regulated inhibitor of apoptosis 1	G5I_05776	10.0933	10.1417	9.8544	10.3294	10.7116	10.1789	10.5968	10.3621	10.0634	10.8441	10.478	9.87416	10.1738	10.0109	9.85386	10.062	2
F4WJ99	F4WJ99_ACREC	FACT complex subunit SSRP1 (Fragment)	G5I_05777	11.9568	12.1572	12.0496	12.2776	12.13	11.8608	12.0855	12.011	12.1599	11.8523	11.6565	11.8374	11.6779	11.5829	11.7128	11.5433	5
F4WJA1	F4WJA1_ACREC	Uncharacterized WD repeat-containing protein alr3466 (Fragment)	G5I_05779	10.0933	10.1417	10.1976	10.4858	10.1012	10.1789	10.214	9.55096	10.0999	10.1473	10.1638	9.71622	9.79213	10.0109	10.2814	10.062	2
F4WJA2	F4WJA2_ACREC	Protein transport protein Sec24B	G5I_05780	11.4684	11.2956	11.5343	11.434	11.2601	11.451	11.5244	11.573	11.6957	11.4012	11.184	11.449	11.1938	11.4429	11.4185	11.4052	10
F4WJA7	F4WJA7_ACREC	Spermine synthase	G5I_05785	11.9643	11.8842	12.1747	11.5245	12.4123	12.0356	11.9627	11.8676	12.0293	11.9221	11.6386	12.0451	12.3302	12.3962	12.3252	12.1273	9
F4WJA8	F4WJA8_ACREC	Aldehyde dehydrogenase, dimeric NADP-preferring (Fragment)	G5I_05786	13.3771	12.9233	13.8276	13.7342	13.5652	13.8278	13.7818	13.5567	13.8544	13.7081	13.6407	13.8432	13.9276	13.9011	13.9535	13.8015	22
F4WJA9	F4WJA9_ACREC	Steroid receptor RNA activator 1	G5I_05787	11.2858	11.4093	11.3834	11.7284	11.5116	11.5265	11.4473	11.374	11.5806	11.5963	11.6581	11.6306	11.357	11.626	11.4327	11.5406	2
F4WJB6	F4WJB6_ACREC	Spaetzle domain-containing protein	G5I_05794	10.0933	14.0728	9.89746	9.68688	9.72227	10.1789	9.64558	9.78426	10.0634	9.4875	11.1709	9.87416	9.79213	10.0109	9.7316	10.062	1
F4WJB7	F4WJB7_ACREC	Putative cation-transporting ATPase 13A1	G5I_05795	11.8634	11.357	12.0354	12.1209	11.9113	12.1525	11.9796	12.2518	11.9451	11.7615	11.6503	11.8312	11.606	11.7111	11.691	11.8254	14
F4WJC5	F4WJC5_ACREC	Uncharacterized protein	G5I_05804	10.0933	11.0171	9.89746	9.68688	11.5986	10.1789	9.64558	9.78426	11.7792	9.4875	9.59062	11.6672	11.4641	10.0109	11.3444	10.062	1
F4WJC6	F4WJC6_ACREC	Pleiotrophin/Midkine C-terminal domain-containing protein	G5I_05805	11.4629	10.1417	11.7314	12.177	9.72227	11.7826	11.7281	11.9293	11.4939	11.6017	11.8472	11.6186	11.2844	10.9865	11.1813	11.2068	4
F4WJC8	F4WJC8_ACREC	DNA-directed RNA polymerases I, II, and III subunit RPABC5	G5I_05807	10.0933	12.3229	13.1539	13.0596	13.2314	12.9842	13.28	13.0489	13.5027	13.2745	13.2263	13.2985	13.2605	13.1179	13.2095	12.9985	1
F4WJC9	F4WJC9_ACREC	Proton-coupled amino acid transporter 4	G5I_05808	13.5761	13.6392	14.0273	13.8148	13.8566	13.7537	13.833	13.7613	13.7315	13.5654	13.3555	13.6985	13.9788	13.6005	13.2789	13.5827	3
F4WJD6	F4WJD6_ACREC	Alpha-galactosidase	G5I_05815	14.8182	14.3988	13.9436	14.5735	14.0341	14.08	12.9854	13.8987	12.8073	12.8591	13.0372	12.6367	12.5979	12.4687	12.8251	12.7765	35
F4WJD8	F4WJD8_ACREC	Synaptosomal-associated protein 29	G5I_05817	11.2751	11.2557	10.4193	10.9275	11.3076	10.4897	10.8594	10.5233	10.1163	11.2498	11.5637	10.5456	10.9898	10.098	11.1877	11.0187	5
F4WJE1	F4WJE1_ACREC	Protein spinster-like protein 1	G5I_05820	10.0933	9.8652	10.5425	10.8164	10.3251	10.1789	9.8438	10.6183	10.2391	9.4875	9.59062	10.3019	9.79213	10.4473	9.7316	10.062	1
F4WJE4	F4WJE4_ACREC	Proline dehydrogenase	G5I_05823	13.1472	13.1615	13.1368	13.1269	13.2588	13.3554	13.2764	13.103	13.5673	13.0634	13.1753	13.4138	13.4736	13.4803	13.3371	13.0904	18
F4WJE7	F4WJE7_ACREC	Mevalonate kinase	G5I_05826	11.8766	11.6568	11.949	11.7942	11.9289	12.0332	11.9612	12.0891	12.1094	11.8582	11.5799	12.0195	12.1516	12.1564	11.7626	11.9648	7
F4WJF0	F4WJF0_ACREC	AP-3 complex subunit beta	G5I_05829	11.7655	11.7234	12.1178	12.0301	11.9429	11.932	11.898	11.9879	11.8833	11.8752	11.744	11.8353	11.7003	11.7402	11.9149	11.678	8
F4WJF5	F4WJF5_ACREC	Protein-tyrosine sulfotransferase	G5I_05834	10.0933	10.4222	9.89746	10.7001	10.1524	10.1789	10.2709	10.2875	10.0634	10.0718	10.1039	9.87416	9.79213	10.0109	9.98104	10.062	2
F4WJF7	F4WJF7_ACREC	Protein alan shepard (Fragment)	G5I_05836	12.1532	12.0297	12.2699	12.045	12.4423	11.9241	12.0659	11.6863	11.6054	12.3434	12.2599	11.9152	11.9729	11.5741	12.0117	12.1172	11
F4WJF8	F4WJF8_ACREC	Ribosome biogenesis protein WDR12 homolog	G5I_05837	11.0245	10.1417	10.158	11.0546	10.6344	10.7742	10.9084	10.9149	10.3965	10.9149	9.59062	9.87416	9.79213	10.0109	9.7316	10.062	3
F4WJG1	F4WJG1_ACREC	Mps one binder kinase activator-like 2	G5I_05840	11.431	11.8029	11.1906	10.5311	11.159	10.7958	10.7711	10.6032	11.2957	10.9646	10.6363	11.0619	11.1291	10.4881	11.2793	10.5352	2
F4WJG2	F4WJG2_ACREC	60S ribosomal protein L10a	G5I_05841	13.7597	13.8082	14.1418	13.9912	14.112	13.9633	14.0654	13.6102	13.5239	14.1412	14.0992	13.6205	13.607	13.5914	13.7262	13.441	17
F4WJG7	F4WJG7_ACREC	Aspartate aminotransferase	G5I_05846	14.3676	14.3183	14.517	14.3702	14.7277	14.7544	14.6826	14.2968	14.6159	14.6683	14.5057	14.8012	15.3119	15.1462	15.0194	15.0897	23
F4WJH4	F4WJH4_ACREC	Uncharacterized protein	G5I_05853	10.6938	10.1417	9.89746	9.68688	9.72227	10.1789	9.64558	9.78426	10.0634	11.2413	11.3566	9.87416	9.79213	10.0109	11.3964	10.6048	1
F4WJH5	F4WJH5_ACREC	Microtubule-associated protein (Fragment)	G5I_05854	11.964	11.5561	11.9896	12.1347	12.1161	11.8643	11.9892	11.5405	11.8813	12.3703	12.487	11.7965	11.8448	11.8085	12.3031	12.073	18
F4WJH6	F4WJH6_ACREC	Myosin light chain alkali	G5I_05855	15.7932	11.9795	16.3702	16.0824	11.9848	16.6281	16.513	16.1112	16.37	16.482	16.2817	16.5894	17.0631	17.1407	17.2564	17.154	10
F4WJH9	F4WJH9_ACREC	Carboxypeptidase Q	G5I_05858	13.4323	13.3969	13.0238	13.3059	13.8422	13.6272	13.2986	13.2228	13.4132	11.9873	12.253	13.0775	13.0789	13.2328	12.0527	13.2068	19
F4WJI2	F4WJI2_ACREC	Stress-induced-phosphoprotein 1 (Fragment)	G5I_05861	13.456	13.2025	13.4396	13.4553	13.5421	13.3469	13.4002	13.2159	13.4257	13.4703	13.425	13.3938	13.3704	13.232	13.2165	13.1506	37
F4WJI3	F4WJI3_ACREC	Structural maintenance of chromosomes protein	G5I_05862	11.1756	11.3965	11.2019	10.9515	11.0155	11.116	10.9574	11.0035	11.0305	10.8795	11.061	10.9056	10.8255	10.7136	10.456	10.7951	10
F4WJI6	F4WJI6_ACREC	Mediator of RNA polymerase II transcription subunit 4	MED4	10.4425	10.1417	10.6083	9.98783	9.67998	10.1789	9.68499	9.78426	10.0634	9.79474	10.0507	9.87416	9.79213	10.0109	9.7316	10.062	2
F4WJI9	F4WJI9_ACREC	UDP-glucuronosyltransferase 2C1 (Fragment)	G5I_05868	11.5168	11.1737	12.8058	11.1838	9.72227	11.6065	10.9138	12.3522	10.0634	9.4875	10.79	9.87416	9.79213	11.2351	9.7316	12.8845	1
F4WJJ0	F4WJJ0_ACREC	Tachykinin (Fragment)	G5I_05869	10.9616	10.1417	9.89746	9.68688	12.5665	10.9858	11.8095	11.3232	11.137	11.9965	12.3668	9.87416	10.7752	10.0109	12.2308	12.4545	3
F4WJJ3	F4WJJ3_ACREC	COMM domain-containing protein 4	G5I_05872	10.0933	10.1417	9.89746	9.68688	9.72227	10.1789	9.84336	9.78426	10.0634	10.7784	9.99324	9.87416	9.79213	10.0109	9.7316	10.062	1
F4WJJ9	F4WJJ9_ACREC	Dynein heavy chain 2, axonemal	G5I_05878	11.1991	11.451	12.27	12.1725	12.9479	10.1789	13.0107	11.2824	11.2018	13.1048	13.2794	12.6968	13.4133	12.7081	12.5765	11.5072	4
F4WJK6	F4WJK6_ACREC	RING finger protein 37	G5I_05886	10.0933	10.1417	11.0048	9.68688	9.72227	10.1789	11.0459	9.78426	10.0634	9.4875	9.59062	9.87416	9.79213	10.0109	9.7316	10.062	1
F4WJK7	F4WJK7_ACREC	Venom allergen 3 (Fragment)	G5I_05888	11.4701	12.526	12.3532	12.0923	12.5753	12.3978	12.2528	11.6808	12.0861	12.3834	13.4052	13.0327	11.8504	12.5832	12.61	12.4802	5
F4WJL0	F4WJL0_ACREC	Rho-related BTB domain-containing protein 2	G5I_05891	10.0933	12.1065	9.89746	9.68688	12.3314	14.8218	9.64558	9.78426	14.3827	9.4875	9.59062	9.87416	9.79213	12.5812	13.7297	10.062	2
F4WJL7	F4WJL7_ACREC	Mitochondrial import inner membrane translocase subunit Tim16	G5I_05898	12.6229	12.9622	12.7143	12.8969	12.9427	12.8997	13.0271	12.438	12.4706	13.134	12.8821	12.9533	13.1392	12.8542	13.2455	12.9738	5
F4WJM3	F4WJM3_ACREC	Prolactin regulatory element-binding protein	G5I_05904	10.0933	10.938	11.4729	11.2855	11.3834	11.0917	11.1954	11.2304	10.8581	11.2549	11.095	10.704	11.0792	11.197	11.1324	10.7819	5
F4WJM7	F4WJM7_ACREC	Basement membrane-specific heparan sulfate proteoglycan core protein (Fragment)	G5I_05908	13.7018	14.0909	13.7073	13.7485	13.9615	13.9689	13.9361	13.9609	14.0771	13.7757	13.7977	14.0214	14.4669	14.3205	14.1015	14.2448	126
F4WJN3	F4WJN3_ACREC	Uncharacterized protein YJR142W	G5I_05914	10.0933	11.0596	11.202	10.8692	10.738	10.9462	11.2127	10.7162	10.0634	11.1947	11.2397	10.5462	11.1249	10.0109	11.2316	10.7255	4
F4WJN7	F4WJN7_ACREC	Putative rRNA-processing protein EBP2-like protein	G5I_05918	10.0933	11.2052	10.7177	11.5385	10.711	10.1789	9.64558	9.78426	10.6855	10.9728	11.0154	10.1638	9.79213	10.0109	9.7316	10.0692	3
F4WJP5	F4WJP5_ACREC	Phosphodiesterase	G5I_05926	11.3174	11.4184	11.5466	11.2964	11.1405	11.5484	11.3974	10.9297	11.6466	11.8447	11.921	11.2489	11.9876	11.7107	12.018	11.9531	6
F4WJP7	F4WJP7_ACREC	Uncharacterized protein	G5I_05928	10.0933	10.5384	9.89746	9.68688	9.72227	13.7937	9.64558	13.8613	10.0634	9.4875	9.59062	9.87416	9.79213	10.0109	9.7316	10.062	5
F4WJQ1	F4WJQ1_ACREC	CCR4-NOT transcription complex subunit 9	G5I_05933	10.5822	10.1417	10.4796	11.0074	10.8494	10.6003	10.9738	11.1371	10.0634	10.8321	10.4996	9.87416	9.79213	10.0109	9.7316	10.062	2
F4WJR4	F4WJR4_ACREC	Tetratricopeptide repeat protein 25	G5I_05946	12.1334	12.2972	11.6842	11.5249	11.5775	11.9094	11.548	11.6618	11.3115	12.0527	11.9428	11.3246	10.2379	10.8767	11.7399	10.4594	3
F4WJR5	F4WJR5_ACREC	SET and MYND domain-containing protein 4 (Fragment)	G5I_05947	10.5085	10.1417	11.1896	11.4828	9.72227	10.7091	11.6179	11.6401	10.0634	11.6094	11.5483	11.3949	10.4626	10.7619	10.4393	10.062	3
F4WJR6	F4WJR6_ACREC	Y-box factor-like protein	G5I_05948	12.9771	12.6876	13.1553	13.1157	13.2279	12.9433	13.243	13.2919	13.0163	13.2651	13.2189	13.081	12.749	12.8706	12.8154	12.5899	13
F4WJR7	F4WJR7_ACREC	Uncharacterized protein	G5I_05949	10.5375	10.1417	10.1942	10.9063	10.6953	10.2368	10.7547	10.5143	10.5047	10.784	10.9315	10.2943	10.1031	10.0109	10.4824	10.0581	4
F4WJR8	F4WJR8_ACREC	ATPase family AAA domain-containing protein 3	G5I_05950	12.8306	12.8158	12.9131	12.6745	12.9172	12.8595	12.7692	12.5581	12.7969	12.6258	12.6084	12.7841	12.9815	12.8721	12.7914	12.8952	28
F4WJR9	F4WJR9_ACREC	Scavenger receptor class B member 1	G5I_05951	10.0933	10.1417	9.89746	10.149	10.062	10.1789	10.8873	10.9276	11.5063	11.0083	11.2664	12.2192	13.6262	13.2296	12.6945	13.1068	13
F4WJS0	F4WJS0_ACREC	Scavenger receptor class B member 1	G5I_05952	13.1074	13.2114	13.3895	13.1753	13.1496	13.3149	13.027	13.313	13.1182	13.0819	12.9942	13.1472	12.6186	12.6931	12.9767	12.7221	11
F4WJS2	F4WJS2_ACREC	Complex I-49kD	G5I_05954	11.7253	12.1633	12.304	12.4152	12.4821	12.3133	12.5918	12.5154	13.0972	12.5539	12.474	13.0891	13.1168	12.8917	13.1489	12.7678	9
F4WJS5	F4WJS5_ACREC	DNA-directed RNA polymerase subunit	G5I_05957	12.1279	10.1417	11.6631	11.4326	9.72227	11.9714	11.1758	11.305	11.7026	11.3787	11.4735	11.6391	11.3495	11.8687	11.5203	11.8052	3
F4WJS6	F4WJS6_ACREC	Prenylcysteine oxidase-like protein (Fragment)	G5I_05958	10.0933	10.1417	10.6102	11.2886	10.8103	11.5925	11.1819	11.1944	10.5144	10.9598	10.8431	10.4575	10.5111	10.0109	11.0303	11.7787	3
F4WJS8	F4WJS8_ACREC	cystathionine gamma-lyase	G5I_05960	12.5481	12.2129	12.5098	12.4854	12.1737	12.0708	11.9764	11.7241	11.8854	11.4987	11.1691	12.1843	11.6588	11.7656	11.6282	11.8939	11
F4WJS9	F4WJS9_ACREC	cystathionine gamma-lyase	G5I_05961	10.5215	10.5049	11.574	11.1862	12.2239	11.8249	12.2464	11.9365	12.2156	10.8223	11.1316	12.4212	13.2506	13.1593	12.278	13.2736	7
F4WJT3	F4WJT3_ACREC	Interference hedgehog	G5I_05965	12.3564	12.0023	12.0188	12.0699	11.8841	12.02	11.8103	11.8502	11.6226	11.6644	11.7532	11.4448	11.0271	11.1905	11.3265	11.1215	9
F4WJT6	F4WJT6_ACREC	Proteasome-associated protein ECM29-like protein	G5I_05969	11.7947	11.445	11.8343	11.7437	11.7092	11.7965	11.7341	11.6777	11.8023	11.7524	11.5503	11.6838	11.6449	11.6086	11.6651	11.6566	27
F4WJT8	F4WJT8_ACREC	Elongation of very long chain fatty acids protein (Fragment)	G5I_05971	11.9127	11.3082	11.9943	12.7385	12.165	12.0888	12.4555	12.7548	12.2999	12.0782	12.1713	12.2389	12.3313	11.8395	12.0844	12.2145	1
F4WJU1	F4WJU1_ACREC	Putative cationic amino acid transporter	G5I_05974	10.0787	10.9671	10.0381	9.6371	9.64543	10.0242	9.56125	9.63113	9.71231	9.34232	9.46361	9.70753	9.58814	9.97242	9.3812	10.062	4
F4WJU2	F4WJU2_ACREC	Chondroitin proteoglycan-2	G5I_05975	14.6088	14.5402	14.5294	14.7102	14.3134	14.6527	14.3776	14.56	14.2466	14.1975	14.1793	14.1511	13.9073	13.8331	13.8095	13.8044	6
F4WJU3	F4WJU3_ACREC	Zonadhesin	G5I_05976	11.9923	12.0723	12.0054	11.808	11.6727	12.0698	11.4221	11.456	11.4021	11.3987	11.4729	11.5429	10.9141	11.1369	11.1943	11.2385	8
F4WJU4	F4WJU4_ACREC	Quinone oxidoreductase-like protein 2	G5I_05977	11.5505	10.9679	11.6433	11.4747	11.6136	11.812	11.5299	11.2197	11.4115	11.6901	11.533	11.5547	11.6302	11.681	11.6285	11.5329	12
F4WJU9	F4WJU9_ACREC	ATP-binding cassette sub-family F member 2	G5I_05983	12.5369	12.6139	12.8434	12.8052	12.8361	12.6815	12.6544	12.9307	12.8072	12.8458	12.4177	12.6485	12.2943	12.2827	12.2922	12.2387	12
F4WJV2	F4WJV2_ACREC	Rho GTPase-activating protein 100F	G5I_05986	11.3782	12.0478	11.0243	11.5096	11.3487	10.6051	11.4156	11.3758	11.4109	11.4571	11.7214	10.589	11.1109	10.0109	11.1815	11.0141	6
F4WJV5	F4WJV5_ACREC	D-arabinose 1-dehydrogenase	G5I_05989	13.6269	12.7943	13.5272	13.508	14.2076	13.7057	13.7588	13.4764	13.7512	12.885	12.7238	13.9136	14.2222	14.2873	13.5205	14.3912	12
F4WJW0	F4WJW0_ACREC	guanylate cyclase	G5I_05994	10.0933	10.1417	9.89746	9.68688	9.72227	10.1789	9.64558	9.78426	10.0634	10.1129	9.59062	9.87416	9.79213	10.0109	9.7316	10.062	2
F4WJW3	F4WJW3_ACREC	guanylate cyclase (Fragment)	G5I_05997	10.6355	11.3417	10.6909	10.432	11.4273	10.8875	10.6179	11.1324	11.0544	10.8056	11.0936	10.3456	11.7366	10.0109	11.3828	10.4871	2
F4WJW5	F4WJW5_ACREC	Glutaredoxin domain-containing cysteine-rich protein	G5I_05999	10.3666	10.5261	9.90715	10.2068	10.3237	10.0512	9.76686	9.85604	10.2592	9.95864	10.0261	10.3053	9.56292	10.3797	9.78571	10.062	5
F4WJW6	F4WJW6_ACREC	Glutaredoxin domain-containing cysteine-rich protein	G5I_06000	9.86802	10.1417	9.94964	9.79396	9.07256	10.1789	9.6114	9.7624	10.0634	10.1911	10.0983	9.45866	9.79213	10.0109	9.60589	10.062	3
F4WJX1	F4WJX1_ACREC	Neurobeachin	G5I_06005	12.4227	12.4808	12.007	12.4122	12.2401	12.1474	12.3612	12.4872	12.2561	12.2704	12.0013	12.1273	12.0591	11.7242	11.7995	11.7771	5
F4WJX5	F4WJX5_ACREC	Neurobeachin	G5I_06009	11.7013	11.5146	11.7932	11.6741	11.7733	11.5512	11.4122	11.5025	11.5728	11.3053	11.1631	11.5335	11.3241	11.3811	11.1819	11.1126	11
F4WJY2	F4WJY2_ACREC	Septin	G5I_06016	12.5555	12.4928	12.9173	12.0418	12.1711	12.5635	12.0308	11.7577	12.0284	11.7536	11.6264	11.9935	11.759	12.0289	11.84	12.0164	7
F4WJY3	F4WJY3_ACREC	Growth arrest-specific protein 2	G5I_06017	10.0933	10.1417	9.89746	10.1647	9.72227	10.1789	11.1767	10.2453	10.6707	10.9578	11.05	11.3318	10.7354	10.0109	11.479	10.062	2
F4WJY5	F4WJY5_ACREC	NMDA receptor-regulated 1-like protein (Fragment)	G5I_06019	12.1381	11.8727	12.1021	12.347	12.385	12.392	12.2731	12.5901	12.2528	12.2808	12.0249	12.2262	12.0433	12.1584	12.0774	12.0515	8
F4WJY6	F4WJY6_ACREC	Uncharacterized protein	G5I_06020	11.6131	11.7536	10.9608	10.9722	10.3466	10.5058	10.0911	11.0833	10.0634	10.2138	10.2981	9.87416	9.79213	10.0109	9.7316	10.062	4
F4WJY7	F4WJY7_ACREC	NMDA receptor-regulated protein 1	G5I_06021	12.1123	12.5816	12.1264	12.123	12.3564	12.174	12.2406	12.0613	12.3288	12.2184	12.0111	12.2559	12.1348	12.0707	12.0373	11.8927	12
F4WK04	F4WK04_ACREC	SUMO-activating enzyme subunit	G5I_06045	12.1274	12.4758	12.0615	12.2912	12.2667	12.2548	12.0954	12.0361	12.1237	11.7751	11.712	12.1058	11.8551	11.9558	11.8774	11.9383	12
F4WK05	F4WK05_ACREC	Neurabin-1	G5I_06046	10.9632	10.5906	11.174	10.4724	10.2956	11.097	10.2542	10.4455	10.1947	10.4176	10.592	9.76668	9.63753	9.82399	10.2581	9.83545	8
F4WK08	F4WK08_ACREC	Nucleoprotein TPR	G5I_06049	11.8795	12.0469	11.788	11.9752	11.8931	11.8384	11.9037	11.9786	11.7827	11.7408	11.8871	11.755	11.7161	11.6537	11.5968	11.5858	50
F4WK10	F4WK10_ACREC	RNA helicase	G5I_06051	12.6298	12.8052	12.7363	12.9792	12.7486	12.4755	12.6553	12.8766	12.604	12.6155	12.5204	12.5192	12.3142	12.0623	12.1795	12.1875	11
F4WK11	F4WK11_ACREC	Prohibitin	G5I_06052	15.2382	14.8391	15.1356	14.6384	14.9389	15.1609	14.746	14.3234	14.7427	14.9789	14.9655	14.8795	15.0874	15.02	15.1738	15.266	17
F4WK13	F4WK13_ACREC	Tumor suppressor p53-binding protein 1	G5I_06054	10.5623	10.1417	10.4113	11.0175	10.4244	10.1789	10.6395	9.78426	10.0634	10.2169	10.4782	9.87416	9.95131	10.0109	9.83078	10.062	2
F4WK14	F4WK14_ACREC	Syntaxin-18	G5I_06055	10.4662	11.2331	11.439	10.997	10.9369	11.5048	10.9548	10.2461	10.5396	10.8852	10.6217	10.9458	10.7386	10.0109	10.9945	10.7374	4
F4WK19	F4WK19_ACREC	Transmembrane 9 superfamily member	G5I_06060	11.8943	11.7108	11.6313	11.8223	11.8445	11.6863	11.6066	11.909	11.8387	11.4489	11.3098	11.6699	11.0369	11.4323	11.2947	11.741	3
F4WK22	F4WK22_ACREC	Muskelin	G5I_06063	10.1308	9.90857	9.92221	10.3149	10.3354	10.6341	10.1591	10.5617	10.1812	10.0049	9.71878	10.3017	10.3027	9.9984	9.98135	10.062	1
F4WK31	F4WK31_ACREC	Dorsal-ventral patterning tolloid-like protein 1	G5I_06074	11.3309	12.0304	11.1392	11.1662	10.6483	11.2027	10.9771	10.8862	11.1985	11.098	11.303	10.9023	10.9898	10.8303	11.242	10.9728	5
F4WK33	F4WK33_ACREC	Tubulin beta chain	G5I_06076	15.7452	10.1417	9.89746	9.68688	9.72227	10.1789	9.64558	9.78426	10.0634	9.4875	9.59062	9.87416	12.6573	10.0109	9.7316	10.062	2
F4WK34	F4WK34_ACREC	Cuticle protein 64	G5I_06077	17.2803	15.4402	16.7595	16.2262	16.5925	16.3609	15.9904	14.6548	15.1723	16.0809	15.7111	14.6381	15.89	14.9454	16.1842	16.6076	3
F4WK36	F4WK36_ACREC	Uncharacterized protein	G5I_06079	11.5808	10.7437	10.8689	10.9102	10.9077	10.3628	10.6092	11.0219	10.1821	10.8651	10.5596	9.95467	9.58591	10.0114	9.59983	9.21646	1
F4WK39	F4WK39_ACREC	28S ribosomal protein S34, mitochondrial	G5I_06082	11.2242	11.7563	12.0031	11.7628	11.7795	12.0595	11.885	12.0825	11.8257	11.965	11.6494	11.832	11.8586	11.7506	11.7271	12.0986	6
F4WK42	F4WK42_ACREC	Cytokine receptor-like factor 3	G5I_06085	11.6353	12.2748	11.5289	11.6002	11.7397	11.666	11.7655	12.0739	11.608	11.8981	11.6503	11.6871	11.704	11.6327	11.3023	10.062	5
F4WK43	F4WK43_ACREC	Protein BUD31 homolog	G5I_06086	11.4095	12.2131	11.4238	11.5711	11.2919	11.3891	11.5746	11.7176	11.5246	11.6471	11.6773	11.3607	11.529	11.2138	11.3806	11.2287	5
F4WK45	F4WK45_ACREC	CCAAT/enhancer-binding protein zeta	G5I_06088	14.1293	13.7583	14.0257	13.9225	14.2899	14.2485	14.3273	13.9573	14.6404	14.3946	14.4443	14.4692	14.8404	14.7035	14.9378	14.7367	14
F4WK47	F4WK47_ACREC	Collagen alpha-2(XI) chain	G5I_06090	11.8426	10.8844	11.7338	11.5241	11.1283	11.6632	11.3253	11.4063	11.1944	11.242	11.2091	11.1648	11.3703	10.0109	11.3298	10.5897	3
F4WK48	F4WK48_ACREC	Nuclear receptor subfamily 2 group E member 1	G5I_06091	14.2122	13.7201	14.4736	13.9162	14.3652	14.5575	11.9011	9.78426	10.0634	11.2345	9.59062	9.87416	9.79213	10.0109	12.2808	13.9176	1
F4WK49	F4WK49_ACREC	Insulin-like growth factor 2 mRNA-binding protein 1	G5I_06092	12.8175	13.166	12.7401	12.7032	12.7817	12.5332	12.6203	12.1809	12.3561	12.6467	12.7891	12.3879	12.5622	12.2507	12.3291	12.5699	16
F4WK53	F4WK53_ACREC	Insulin-like growth factor 2 mRNA-binding protein 3-A	G5I_06096	10.0086	10.1417	10.2493	9.93735	9.72227	9.99544	9.98971	9.79413	9.80203	10.4322	10.576	9.87416	9.7299	10.0109	9.7316	10.062	2
F4WK54	F4WK54_ACREC	Carboxylic ester hydrolase	G5I_06097	12.2296	12.6829	12.261	12.3657	12.5721	12.436	12.349	12.5193	12.2094	11.8941	11.7549	11.9921	11.6039	11.569	11.3593	11.4732	12
F4WK65	F4WK65_ACREC	Cytochrome P450 6k1	G5I_06108	10.7243	11.4637	12.0963	11.7376	11.8115	11.9686	12.1082	11.6626	11.5241	11.2207	11.4875	11.4848	12.4591	12.2307	12.092	12.6757	11
F4WK80	F4WK80_ACREC	SURF1-like protein (Fragment)	G5I_06130	12.2543	12.139	12.4955	12.5392	12.6012	12.7166	12.7597	13.0877	12.9505	12.755	12.6215	12.9059	12.9859	13.0108	13.024	12.8242	5
F4WK81	F4WK81_ACREC	Glutamine synthetase	G5I_06131	14.9364	14.9079	14.9918	14.9776	15.046	15.0989	15.0734	14.7223	14.9426	14.8742	14.8343	14.9837	15.4293	15.1642	15.1619	15.5092	20
F4WK86	F4WK86_ACREC	Peptidyl-prolyl cis-trans isomerase	G5I_06137	14.6135	13.5545	14.5539	14.6597	14.6502	14.4766	14.5993	14.1358	14.2033	14.5731	14.64	14.3791	14.4535	14.4839	14.6396	14.5356	5
F4WK87	F4WK87_ACREC	Mariner Mos1 transposase	G5I_06139	10.836	10.9093	11.0169	10.7054	11.1057	11.6082	10.9588	10.4102	11.4763	10.5138	10.7812	11.5747	11.4526	11.8287	11.5795	11.8588	1
F4WK88	F4WK88_ACREC	Uncharacterized protein	G5I_06140	12.7254	12.0963	12.4842	12.5276	12.578	12.297	12.5151	12.4106	12.6613	12.9288	12.9988	12.8906	11.9965	12.2367	12.8105	12.1027	14
F4WK91	F4WK91_ACREC	Hemocyanin	G5I_06143	12.3777	13.6458	12.0393	12.582	11.2346	16.9195	10.775	12.5841	10.7162	10.4885	10.3419	12.2656	11.0138	11.6608	10.7018	11.5379	6
F4WK92	F4WK92_ACREC	Troponin C	G5I_06144	15.4749	15.0015	15.4401	15.1142	15.5734	15.7015	15.7161	15.3931	15.6359	16.0911	15.9917	15.7436	16.4254	16.0252	16.5956	16.3656	9
F4WK96	F4WK96_ACREC	Protein lin-7 homolog	G5I_06148	12.9656	13.1595	12.8754	12.7952	12.9067	12.7041	12.8521	12.5553	12.7939	13.2246	13.4059	12.7054	12.8251	12.783	13.3387	13.0244	7
F4WK97	F4WK97_ACREC	Kynurenine formamidase	G5I_06180	13.7994	13.2269	14.2805	14.2722	14.1456	14.4716	14.4586	14.4592	14.6385	14.068	13.974	14.9104	14.5117	14.758	14.4428	14.0942	19
F4WK98	F4WK98_ACREC	Innexin (Fragment)	inx	13.6788	13.2853	13.8613	13.6022	13.5524	13.9058	13.5164	13.4574	13.4355	13.3121	13.0612	13.5848	13.2701	13.3432	13.3282	13.1249	6
F4WKA0	F4WKA0_ACREC	Innexin	inx	11.8125	12.1737	12.1684	12.4438	12.3171	11.0021	12.3575	12.6605	12.157	12.3772	12.2878	12.121	12.1066	11.9763	12.3472	11.6867	2
F4WKA3	F4WKA3_ACREC	ZP domain-containing protein	G5I_06187	12.196	12.5018	12.3944	12.3936	12.4236	12.2572	12.4541	12.4184	12.6574	12.6857	12.6325	12.6039	12.5665	12.5461	12.8611	12.6042	13
F4WKA7	F4WKA7_ACREC	Nuclear hormone receptor FTZ-F1 beta	G5I_06191	9.64204	10.1417	9.89746	9.68688	9.72227	10.1789	9.64558	9.78426	10.0634	10.7365	10.2159	9.87416	9.79213	10.0109	9.48765	10.062	1
F4WKA8	F4WKA8_ACREC	Uracil phosphoribosyltransferase	G5I_06192	11.3509	10.7427	11.3721	10.8152	10.3164	10.1789	10.9353	9.78426	10.0634	11.4569	11.455	9.87416	10.4097	10.0109	11.2566	10.7328	2
F4WKA9	F4WKA9_ACREC	SH3 domain-binding glutamic acid-rich protein-like protein	G5I_06193	12.7868	12.5058	12.5345	12.9441	12.6254	12.4396	12.8787	12.5565	12.3367	13.1238	13.3406	12.5071	12.6354	12.5586	13.0564	12.712	10
F4WKB0	F4WKB0_ACREC	60S ribosomal protein L37a	G5I_06194	14.1871	14.1909	14.4122	14.4224	14.2476	14.0757	14.2687	13.7958	13.2646	14.3235	14.4325	13.6468	13.4716	13.0753	13.6275	13.5903	8
F4WKB1	F4WKB1_ACREC	Polypeptide N-acetylgalactosaminyltransferase	G5I_06195	12.5907	11.9475	12.2781	12.0097	11.6155	12.0993	11.9166	11.7619	11.6333	11.6297	11.6657	11.7808	10.9744	11.6024	11.4193	10.9884	8
F4WKB7	F4WKB7_ACREC	AP-3 complex subunit delta-1	G5I_06201	11.4261	11.3344	11.4009	11.4939	11.284	11.4029	11.2824	11.2484	11.2919	11.1381	11.1027	11.259	11.0373	11.2448	11.1624	11.0848	21
F4WKC0	F4WKC0_ACREC	BLOC-1-related complex subunit 7	G5I_06204	11.0621	11.4678	11.4114	11.2103	11.5464	11.36	11.3909	12.1323	11.3634	11.3898	11.2602	11.2023	11.3367	11.2906	11.3448	11.5451	3
F4WKC1	F4WKC1_ACREC	Ubiquitin thioesterase	G5I_06205	11.7906	11.8435	11.6496	11.3514	11.4491	11.4274	11.5292	11.0996	10.9276	11.6088	11.6352	11.2374	11.3902	11.2529	11.549	11.994	8
F4WKC6	F4WKC6_ACREC	ATP-dependent helicase brm	G5I_06212	11.8718	11.9235	11.809	11.8045	11.8302	11.7654	11.6568	11.6853	11.7311	11.5539	11.4452	11.6996	11.3647	11.9021	11.4142	11.3329	10
F4WKC7	F4WKC7_ACREC	Inositol-1-monophosphatase	G5I_06213	12.8048	13.0816	12.8647	12.9311	13.0257	13.214	13.0526	13.2209	13.5196	10.9344	10.8163	13.5342	12.9132	13.4939	11.0678	12.731	12
F4WKC8	F4WKC8_ACREC	Inositol-1-monophosphatase	G5I_06214	10.0933	11.1973	10.679	9.68688	9.72227	10.9354	11.1428	9.78426	10.0634	9.4875	9.59062	11.229	9.79213	12.2071	9.7316	10.8338	1
F4WKC9	F4WKC9_ACREC	NADH dehydrogenase [ubiquinone] 1 beta subcomplex subunit 8, mitochondrial	G5I_06215	13.1018	12.9606	13.6025	13.5213	13.7316	13.7786	13.6453	13.7497	14.1461	13.809	13.6642	13.9407	14.3262	14.2006	14.1719	14.1352	7
F4WKD0	F4WKD0_ACREC	Guanine nucleotide-releasing factor 2	G5I_06216	10.3022	11.026	10.6041	10.6293	10.3581	10.68	10.2976	10.4448	10.1501	10.0907	10.1595	10.373	10.4093	10.0109	10.1432	10.3979	4
F4WKD2	F4WKD2_ACREC	Leucine-rich repeat-containing protein 57	G5I_06218	11.4435	11.0141	11.1595	11.4858	10.9672	11.4534	11.4043	11.597	11.3076	11.4166	11.0763	11.7535	11.2254	11.6735	11.0799	11.2837	5
F4WKD5	F4WKD5_ACREC	Protein sel-1-like protein 1	G5I_06221	11.9105	11.9446	11.9849	11.9852	12.1851	11.9595	12.0975	12.0117	12.0118	11.7369	11.7226	11.9473	11.953	11.953	11.8364	11.8537	12
F4WKD6	F4WKD6_ACREC	PAT complex subunit CCDC47	G5I_06223	11.6594	11.7068	11.8577	12.061	11.9015	11.6982	11.8729	11.9476	11.82	11.7107	11.6901	11.7305	11.6502	11.5738	11.2371	11.2725	9
F4WKD7	F4WKD7_ACREC	Kinesin-like protein	G5I_06224	10.0933	10.1417	9.89746	9.68688	11.8458	10.1789	11.3954	9.78426	10.0634	9.4875	9.59062	9.87416	11.6295	10.0109	9.7316	10.062	2
F4WKD8	F4WKD8_ACREC	Uncharacterized protein	G5I_06225	11.5846	10.5986	11.3304	11.8761	11.6156	11.435	11.7777	11.846	12.5617	11.1453	10.6967	12.4015	11.6328	11.2964	11.3259	10.062	3
F4WKE2	F4WKE2_ACREC	Regulator of G-protein signaling 12	G5I_06229	11.9932	12.2994	12.0465	12.1555	12.1498	12.1071	11.8904	11.9211	11.9685	11.9929	11.801	11.7372	11.4474	11.3723	11.8434	11.5211	9
F4WKE3	F4WKE3_ACREC	Uncharacterized protein	G5I_06230	12.7438	10.1417	9.89746	14.8126	15.2595	10.1789	14.9091	12.3378	10.0634	14.8636	12.1716	12.4587	12.8139	10.0109	15.5032	10.062	1
F4WKF2	F4WKF2_ACREC	Insulin receptor substrate 1 (Fragment)	G5I_06240	9.89624	10.035	9.74895	9.43385	9.39207	10.1789	9.18944	9.34417	9.82463	9.04194	9.48154	9.6112	9.99671	9.91649	9.7316	10.062	1
F4WKF5	F4WKF5_ACREC	Estradiol 17-beta-dehydrogenase 8 (Fragment)	G5I_06152	13.5913	13.1379	13.5094	13.7169	13.6588	13.6282	13.6283	13.6251	13.4754	13.1449	13.0216	13.4814	13.5925	13.5808	13.3714	13.5526	13
F4WKF8	F4WKF8_ACREC	26S proteasome non-ATPase regulatory subunit 5	G5I_06155	11.7802	11.9416	11.9328	11.9409	11.7988	11.9229	11.5884	11.6768	11.8885	11.5254	11.4027	11.8562	11.9002	11.6733	11.8733	11.7156	7
F4WKG5	F4WKG5_ACREC	Retinaldehyde-binding protein 1-like protein 2	G5I_06162	10.4994	10.8083	10.5367	10.8119	10.5311	10.9198	10.8326	10.1718	10.5572	10.8496	10.624	10.3845	10.0069	10.193	10.3661	10.1591	2
F4WKG6	F4WKG6_ACREC	Fatty-acid amide hydrolase 2	G5I_06163	12.0447	11.8648	12.3286	12.3533	12.3301	12.3355	12.3402	12.2346	12.2948	11.9173	11.7233	12.191	12.0616	12.0375	11.7089	12.0946	13
F4WKG7	F4WKG7_ACREC	cytochrome-b5 reductase (Fragment)	G5I_06164	10.0933	10.1417	9.89746	9.68688	9.72227	10.1789	9.64558	9.78426	10.0634	10.2872	9.59062	9.87416	9.79213	10.0109	9.7316	10.062	1
F4WKH4	F4WKH4_ACREC	Uncharacterized protein	G5I_06171	10.0933	10.1417	9.89746	10.0999	10.9983	10.1789	10.5068	10.0799	11.4699	9.4875	9.59062	11.3887	12.4665	10.0109	9.7316	11.6158	2
F4WKH8	F4WKH8_ACREC	N-terminal acetyltransferase B complex subunit MDM20 homolog	G5I_06175	11.4821	11.4178	11.6866	11.6912	11.5521	11.7167	11.5481	11.7587	11.6964	11.4628	11.4871	11.5753	11.4646	11.4872	11.5399	11.2654	7
F4WKI0	F4WKI0_ACREC	40S ribosomal protein S23	G5I_06177	14.3324	14.298	14.5013	14.5573	14.2608	14.3346	14.2075	14.6933	14.3306	14.5587	14.4528	14.2046	13.8252	13.7999	14.0782	14.1351	10
F4WKI1	F4WKI1_ACREC	Replication protein A 32 kDa subunit	G5I_06178	11.7707	11.6564	11.7817	11.8715	11.7285	11.3759	11.8073	11.7258	11.6334	11.6013	11.5524	11.5862	11.3912	11.4136	11.7193	11.623	3
F4WKJ0	F4WKJ0_ACREC	Malate dehydrogenase (Fragment)	G5I_06251	14.4995	14.074	14.3664	14.2359	14.5908	14.4108	14.6074	14.0263	14.1734	14.8981	14.7232	14.4206	15.0167	14.6547	14.9812	15.0585	24
F4WKJ1	F4WKJ1_ACREC	E3 ubiquitin-protein ligase	G5I_06252	11.4751	11.3838	11.2114	11.2644	11.306	11.0689	11.1226	11.2894	11.1683	11.3642	11.0788	11.0601	11.0733	10.9461	11.0987	10.9535	13
F4WKJ7	F4WKJ7_ACREC	Afadin	G5I_06259	11.6863	12.1103	11.4708	11.5649	11.6639	11.5668	11.4706	11.4706	11.3464	11.0968	11.1857	11.4259	11.1335	11.3089	11.1698	11.2874	14
F4WKK8	F4WKK8_ACREC	Phospholipid-transporting ATPase	G5I_06274	10.0933	10.1417	11.6615	15.4118	9.72227	10.1789	11.9984	12.8684	10.0634	10.6663	9.59062	9.87416	9.79213	10.0109	9.7316	10.062	1
F4WKK9	F4WKK9_ACREC	Protein diaphanous (Fragment)	G5I_06275	11.33	10.1417	11.4415	9.68688	9.72227	12.9944	9.64558	9.78426	10.0634	13.1289	9.59062	13.3587	9.79213	12.9709	9.7316	11.8529	2
F4WKL7	F4WKL7_ACREC	NF-kappa-B inhibitor cactus	G5I_06285	11.2245	10.1417	12.5251	12.0442	11.9896	11.4223	10.7045	9.78426	10.0634	11.9258	11.745	10.9436	9.79213	11.1239	12.0182	10.062	1
F4WKM1	F4WKM1_ACREC	Thioredoxin domain-containing protein 3-like protein	G5I_06290	15.8548	15.8696	15.7301	15.4415	15.4688	15.8727	12.3642	15.5735	15.9056	14.5321	12.0106	15.5646	15.3897	15.4904	15.4355	15.5757	1
F4WKN3	F4WKN3_ACREC	lysozyme	G5I_06303	10.0933	10.1417	9.89746	9.68688	9.72227	10.1789	9.39528	9.78426	10.0634	9.43743	9.47101	9.87416	10.8929	10.0544	10.5393	10.7697	2
F4WKN4	F4WKN4_ACREC	lysozyme	G5I_06304	13.7591	10.1417	13.9623	13.9487	10.2415	13.9314	13.7115	13.4876	13.0045	13.7402	13.8064	13.2558	13.0037	13.2039	13.344	13.3814	3
F4WKN5	F4WKN5_ACREC	Niemann-Pick C1 protein (Fragment)	G5I_06305	11.2082	11.1773	11.4718	11.5028	11.5716	11.4976	11.3793	11.5637	11.354	11.3096	11.2482	11.262	11.2608	11.2427	11.1386	11.3385	11
F4WKN6	F4WKN6_ACREC	Sarcoplasmic calcium-binding protein 1	G5I_06306	12.8952	12.6842	13.1213	12.9448	13.5905	13.4482	13.9345	13.618	14.2507	14.4961	14.6891	14.1987	14.7444	14.6645	15.1054	14.643	10
F4WKN8	F4WKN8_ACREC	U6 snRNA-associated Sm-like protein LSm7	G5I_06308	13.4543	12.4858	13.5855	13.8183	13.6608	13.5586	13.8703	13.934	13.5617	13.4575	13.5724	13.4381	13.3989	13.3382	13.3879	13.3687	3
F4WKP0	F4WKP0_ACREC	Adenylyltransferase and sulfurtransferase MOCS3 homolog	G5I_06310	10.5748	10.9868	11.5342	10.9517	10.923	11.452	11.213	11.3095	11.5446	11.5271	10.6039	10.8133	11.2932	10.5351	9.95409	11.2953	4
F4WKP2	F4WKP2_ACREC	Proteasome subunit alpha type	G5I_06312	14.3575	13.9058	14.2181	14.0013	13.8696	13.918	14.1368	13.7766	13.5724	14.0939	14.1349	13.6551	13.8049	13.3869	13.9105	13.8978	16
F4WKP4	F4WKP4_ACREC	Uncharacterized protein	G5I_06314	12.1355	12.036	12.2263	12.4026	12.1262	12.2471	12.2285	12.2192	12.021	12.0888	12.3051	12.1064	11.6974	12.2575	12.007	11.9201	14
F4WKP5	F4WKP5_ACREC	Chitin-binding type-2 domain-containing protein	G5I_06315	10.4779	10.5415	10.3909	10.5273	9.97372	10.1789	9.97462	9.45761	10.1289	10.3285	10.4875	9.80846	9.71302	10.0441	9.89251	10.062	1
F4WKP6	F4WKP6_ACREC	Alpha-actinin, sarcomeric	G5I_06316	14.6216	14.68	14.8549	14.824	15.2476	15.0891	15.3912	15.242	15.6077	15.8823	15.858	15.5815	16.053	15.761	16.1423	15.7301	87
F4WKQ3	F4WKQ3_ACREC	NADH dehydrogenase [ubiquinone] 1 alpha subcomplex subunit 6	G5I_06323	13.3295	13.1799	13.5259	13.5624	13.905	14.0213	14.1303	14.0952	14.3023	13.9667	14.1216	14.3084	14.6377	14.7477	14.1282	14.1791	7
F4WKQ6	F4WKQ6_ACREC	Protein lin-37-like protein	G5I_06326	10.0933	10.2472	9.83144	9.87706	9.70789	10.1789	9.8169	9.67939	10.0634	9.99468	9.84892	9.87416	9.79213	10.0109	9.7316	10.062	2
F4WKQ7	F4WKQ7_ACREC	Ankyrin repeat domain-containing protein 13B	G5I_06327	11.2047	10.2432	11.9848	10.755	10.605	12.0232	10.9089	10.0508	10.5094	11.1008	10.6274	10.544	10.0835	10.5682	10.8696	11.585	4
F4WKR7	F4WKR7_ACREC	Prolyl endopeptidase	G5I_06337	12.8832	12.6821	12.8228	12.7427	13.0131	12.776	12.8379	12.4418	12.6247	12.7824	12.7731	12.6928	12.7741	12.6266	12.7772	12.843	27
F4WKR8	F4WKR8_ACREC	Abhydrolase domain-containing protein 3	G5I_06338	12.1359	12.2732	12.2238	12.2371	12.248	12.1368	12.4897	12.2523	12.5815	12.1551	11.9452	12.4423	12.696	12.1959	12.1566	12.5211	10
F4WKR9	F4WKR9_ACREC	Insulin-like growth factor-binding protein complex acid labile chain	G5I_06339	11.2019	11.583	11.5739	11.9581	12.1245	11.342	12.0068	11.8744	11.3484	11.9152	12.0854	11.6952	11.6554	11.3367	11.9817	11.7946	5
F4WKS1	F4WKS1_ACREC	LIN1-like protein	G5I_06341	11.7465	11.4267	11.4999	11.595	11.6995	11.4263	11.8364	11.9973	11.3837	11.5888	11.6037	11.5305	11.9422	11.4717	11.1514	11.3479	4
F4WKS3	F4WKS3_ACREC	Protein purity of essence	G5I_06343	11.3383	11.4261	11.4613	11.4961	11.471	11.5013	11.5658	11.5506	11.5118	11.493	11.4162	11.3901	11.2879	11.3396	11.2579	11.1525	41
F4WKT4	F4WKT4_ACREC	Sodium/potassium-transporting ATPase subunit beta-2	G5I_06354	12.9461	12.9453	12.8581	12.8284	12.9352	13.042	12.8186	12.3978	12.7945	12.6035	12.3444	12.7934	12.7285	12.567	12.6942	12.7045	2
F4WKT5	F4WKT5_ACREC	Sodium/potassium-transporting ATPase subunit beta-2	G5I_06355	13.6571	13.3782	13.6433	13.7017	13.8012	13.7277	13.4134	13.6057	13.6883	13.2993	13.2508	13.5599	13.3575	13.1775	13.4234	13.3363	9
F4WKT6	F4WKT6_ACREC	Sodium/potassium-transporting ATPase subunit beta-2	G5I_06356	13.2031	13.3164	13.3152	13.1492	13.2806	13.2166	13.0934	12.9644	13.3198	13.0253	13.1822	13.0391	13.3605	13.037	13.351	13.1595	22
F4WKT8	F4WKT8_ACREC	ATP-binding cassette sub-family G member 4	G5I_06358	10.0933	10.1417	9.89746	9.68688	9.97428	10.1789	10.0124	9.78426	10.3816	9.4875	9.59062	10.1676	10.2223	10.0109	9.7316	10.062	1
F4WKU2	F4WKU2_ACREC	Pleckstrin-like proteiny domain-containing family F member 2	G5I_06362	13.0516	12.4077	12.9854	13.0953	13.0586	12.977	12.8915	12.846	12.7653	12.8655	12.7838	12.8895	12.7715	12.8236	12.7747	12.8407	9
F4WKU4	F4WKU4_ACREC	Adapter molecule Crk	G5I_06364	12.8375	12.6475	12.6127	12.7735	12.8353	12.7562	12.794	12.6035	12.6142	12.6677	12.74	12.572	12.5855	12.6893	12.5488	12.5871	5
F4WKU5	F4WKU5_ACREC	General vesicular transport factor p115	G5I_06365	12.0485	12.4333	12.2136	12.2319	12.1399	12.1882	12.1326	12.1517	12.0686	12.063	11.9671	12.021	11.8674	11.9134	11.9588	11.8595	21
F4WKU6	F4WKU6_ACREC	Mitochondrial-processing peptidase subunit alpha	G5I_06366	13.0635	13.0177	13.016	12.7902	12.9866	13.1688	12.7935	12.8748	12.8049	12.9453	12.6487	12.8546	12.7787	12.8713	12.7148	12.9084	11
F4WKU7	F4WKU7_ACREC	60S ribosomal protein L5	G5I_06367	14.1798	13.8201	14.3248	14.4027	14.4552	14.2999	14.3964	14.0045	13.8935	14.282	14.3797	14.0275	13.8637	13.8456	13.849	13.7273	23
F4WKU9	F4WKU9_ACREC	Ras-related C3 botulinum toxin substrate 1	G5I_06369	12.9923	13.0936	12.8864	12.9615	12.902	12.9316	12.8023	12.7657	12.6479	12.5913	12.9042	12.6437	12.62	12.5539	12.7609	12.5635	6
F4WKV1	F4WKV1_ACREC	39S ribosomal protein L27, mitochondrial	G5I_06371	10.7743	12.1579	12.4499	12.2166	12.2182	11.0573	12.3243	12.4124	12.5254	12.1557	12.2335	12.2066	12.1347	11.4946	12.7826	11.7587	3
F4WKV2	F4WKV2_ACREC	Exocyst complex component 3	G5I_06372	11.3786	11.4062	11.7459	11.2776	11.1508	11.4589	11.3829	11.3514	11.3508	11.3556	11.4964	11.3007	11.2245	11.5142	11.4338	11.3431	7
F4WKV4	F4WKV4_ACREC	Protein SSXT	G5I_06374	10.8491	10.1417	11.0533	11.0882	9.72227	10.1789	10.9144	11.0828	10.0634	11.2135	11.4792	9.87416	10.6364	10.5689	9.7316	10.062	1
F4WKV5	F4WKV5_ACREC	Copper chaperone for superoxide dismutase	G5I_06375	11.2891	10.1417	10.85	11.936	11.9314	12.2803	11.7895	11.8395	12.2493	11.5065	11.3862	11.8926	12.1998	11.4565	11.0299	11.2483	4
F4WKV6	F4WKV6_ACREC	Oxysterol-binding protein	G5I_06376	11.699	11.6859	11.573	11.8413	11.7581	11.5271	11.7168	11.7034	11.9134	11.362	11.202	11.423	11.4524	11.4303	11.2841	11.1818	5
F4WKV9	F4WKV9_ACREC	Cob(I)yrinic acid a,c-diamide adenosyltransferase, mitochondrial	G5I_06379	13.518	13.5668	13.2758	13.0767	13.242	13.2208	13.2263	13.1913	13.228	13.4122	13.3773	13.2164	13.1899	13.3304	13.3453	13.1947	7
F4WKW0	F4WKW0_ACREC	Ribosome maturation protein SBDS	G5I_06380	12.6793	12.7157	11.0666	12.0595	11.9278	10.1789	11.9636	12.0279	11.0635	12.1827	12.4997	11.9552	11.6096	11.0126	11.6248	11.6152	2
F4WKW5	F4WKW5_ACREC	GTPase-activating protein and VPS9 domain-containing protein 1	G5I_06385	10.0933	10.1417	9.89746	11.3541	10.6088	10.1789	11.4778	11.4773	10.9419	11.3292	11.2469	11.345	11.5463	10.6413	11.1772	10.062	5
F4WKW7	F4WKW7_ACREC	Neurocalcin-like protein	G5I_06387	12.0643	11.2449	12.1577	12.3802	12.226	12.2663	12.215	12.3398	12.6157	12.0468	12.398	12.4295	12.3615	12.3129	12.4402	12.1745	9
F4WKW9	F4WKW9_ACREC	Neuronal calcium sensor 2	G5I_06389	11.4051	10.1417	12.1179	12.0494	10.6943	11.2792	11.9578	11.8689	10.8671	11.9152	11.9337	9.87416	11.8124	10.0109	12.2441	10.062	4
F4WKX4	F4WKX4_ACREC	Succinate--CoA ligase [ADP/GDP-forming] subunit alpha, mitochondrial	G5I_06394	13.1797	13.4051	13.0291	12.5088	12.5883	12.9571	12.7174	12.2388	12.5372	12.9617	12.9449	12.7136	12.9933	12.9422	13.1815	13.4783	19
F4WKX6	F4WKX6_ACREC	CLIP domain-containing serine protease (Fragment)	G5I_06396	10.0933	10.1417	9.89746	10.5547	11.3722	10.6444	11.097	11.1118	11.3923	10.8511	10.8928	10.8622	11.5237	11.4054	10.9831	10.8006	4
F4WKX7	F4WKX7_ACREC	Serine proteinase stubble (Fragment)	G5I_06397	10.4232	10.1417	9.89746	9.68688	9.72227	10.1789	9.8045	9.78426	10.0634	9.4875	10.9051	9.87416	10.3268	10.0109	11.2517	10.5744	1
F4WKX9	F4WKX9_ACREC	Cell division cycle 5-related protein	G5I_06399	11.0112	11.7545	11.3538	11.1162	11.1348	11.0544	11.1085	11.2416	10.9751	11.129	11.2357	10.894	10.8308	10.8816	10.907	10.6259	6
F4WKY4	F4WKY4_ACREC	Disks large 1 tumor suppressor protein	G5I_06405	11.6468	12.3009	12.1124	12.2527	12.5728	12.0417	12.4461	12.3808	12.632	12.7772	12.8345	12.3842	12.3056	12.1464	12.4999	12.2364	10
F4WKY6	F4WKY6_ACREC	Disks large 1 tumor suppressor protein	G5I_06407	13.1641	12.9458	12.8701	13.134	13.3566	13.2476	13.0218	13.0455	13.4235	12.8338	12.4092	13.4352	13.4407	13.1945	13.326	13.2429	6
F4WKY9	F4WKY9_ACREC	Uncharacterized protein (Fragment)	G5I_06410	13.1849	13.2127	13.1284	13.5563	13.9529	11.6909	9.64558	9.78426	11.61	9.4875	9.59062	9.87416	9.79213	10.0109	9.7316	14.3726	1
F4WKZ6	F4WKZ6_ACREC	Disks large 1 tumor suppressor protein	G5I_06418	10.0933	11.8142	11.6447	11.8282	11.8577	11.1286	11.957	11.2329	10.0634	12.3302	12.252	10.6953	12.0621	12.1107	12.2703	13.0108	1
F4WL10	F4WL10_ACREC	RNA polymerase-associated protein CTR9-like protein	G5I_06432	10.8799	10.1417	11.1956	10.4581	9.72227	10.6025	10.2465	11.144	10.9549	10.6248	10.7725	11.1145	10.368	10.6427	11.1916	10.4171	2
F4WL13	F4WL13_ACREC	Amino acid transporter	G5I_06436	10.0933	10.1417	12.3479	11.4822	11.5801	10.8911	11.2829	11.3576	11.5205	11.3729	11.6771	11.1137	11.3057	10.5223	11.5771	11.693	4
F4WL16	F4WL16_ACREC	Acetyl-CoA acetyltransferase, cytosolic	G5I_06439	12.967	12.3588	13.054	13.0751	12.9632	12.981	12.8581	12.6585	12.5809	12.5736	12.4218	12.6508	12.5084	12.5333	12.409	12.4579	20
F4WL18	F4WL18_ACREC	Uncharacterized protein	G5I_06441	11.0636	10.1417	9.89746	10.554	10.3521	10.1789	11.2328	11.1712	10.0634	10.0543	10.8818	9.87416	9.79213	10.0109	9.7316	10.062	2
F4WL20	F4WL20_ACREC	Reticulocyte-binding protein 2-like protein a (Fragment)	G5I_06443	12.6011	12.8177	12.7758	12.6274	12.4775	12.5164	12.5405	12.4815	12.5626	12.6829	12.6235	12.5308	12.4577	12.2438	12.4793	12.2231	25
F4WL32	F4WL32_ACREC	Protein sly1-like protein	G5I_06455	12.2096	12.2944	12.1933	12.2987	12.3014	12.2403	12.1533	12.2357	12.2417	12.377	12.19	12.24	11.9504	12.1407	12.1932	11.9367	12
F4WL33	F4WL33_ACREC	Pre-mRNA cleavage complex 2 protein Pcf11	G5I_06456	10.1154	10.217	9.95865	10.471	10.3687	10.1789	10.4898	10.2451	10.0634	10.5838	10.5711	9.87416	9.9442	10.0109	9.7316	9.82064	3
F4WL34	F4WL34_ACREC	asparagine--tRNA ligase	G5I_06457	11.2852	10.8181	11.9773	10.6795	11.0523	11.0419	10.9503	11.1338	11.5791	10.9921	11.0198	11.5472	11.3126	12.1695	11.5879	10.6211	3
F4WL35	F4WL35_ACREC	Pericentriolar material 1 protein	G5I_06458	13.2456	13.2787	13.2532	13.1003	13.0355	13.1332	12.9655	12.8977	12.9047	13.3601	13.0743	13.0799	12.6366	12.742	13.2195	12.7682	28
F4WL37	F4WL37_ACREC	Phospholipid-transporting ATPase	G5I_06460	10.0933	10.1417	11.2795	10.5311	11.23	10.1789	11.392	9.78426	11.8298	11.0911	9.59062	9.87416	9.79213	10.0109	9.7316	10.062	2
F4WL41	F4WL41_ACREC	15-hydroxyprostaglandin dehydrogenase	G5I_06465	11.7333	11.894	12.2833	12.188	13.0959	12.9912	13.2297	12.6744	13.6713	13.66	13.8044	13.4605	14.1482	14.2122	14.1733	14.1777	16
F4WL42	F4WL42_ACREC	15-hydroxyprostaglandin dehydrogenase	G5I_06466	11.6235	12.1608	11.8894	11.7852	12.206	12.5409	12.1106	11.6926	12.4278	10.6369	11.0314	12.3323	13.241	13.045	12.1138	13.0389	8
F4WL43	F4WL43_ACREC	Tetraspanin	G5I_06467	13.5583	13.2867	13.5346	13.5622	13.3446	13.5095	13.5703	13.5627	13.5882	13.4433	13.3857	13.6646	13.4353	13.0862	13.637	13.3403	3
F4WL44	F4WL44_ACREC	Tudor domain-containing protein 3	G5I_06468	10.7788	11.1439	10.4247	10.7069	10.5027	10.6073	10.6367	10.7004	10.4886	10.9709	10.8977	10.5569	10.242	10.2674	10.2088	10.4978	5
F4WL47	F4WL47_ACREC	Apoptosis-inducing factor 3	G5I_06471	11.6088	11.7946	12.1766	11.9876	12.3714	12.1214	12.2426	12.2133	12.1364	12.3523	12.323	12.3068	12.5564	12.4477	12.5295	12.6312	9
F4WL49	F4WL49_ACREC	Down syndrome cell adhesion molecule-like protein	G5I_06473	10.0933	10.1417	10.9191	11.8232	9.72227	11.1496	10.761	10.8589	12.041	11.414	11.333	10.9706	12.5358	11.3395	9.7316	12.6587	1
F4WL50	F4WL50_ACREC	protein-tyrosine-phosphatase	G5I_06474	10.9524	12.4559	11.514	11.5505	11.4508	11.8266	11.3133	11.5594	10.0634	10.9955	10.5393	10.5454	10.4896	10.0109	9.7316	10.546	3
F4WL59	F4WL59_ACREC	39S ribosomal protein L19, mitochondrial	G5I_06483	12.1356	11.4968	11.7517	11.679	11.7786	11.7975	11.8814	11.3528	11.5998	12.0757	12.0947	11.433	11.7189	11.6145	11.67	11.7997	6
F4WL67	F4WL67_ACREC	Sorting nexin-25	G5I_06491	10.0933	11.0809	10.717	11.6629	11.6844	10.8513	11.2769	9.78426	10.7914	10.9636	10.2866	10.0868	11.5452	10.7965	9.7316	10.062	3
F4WL70	F4WL70_ACREC	60S ribosomal protein L36	G5I_06494	14.3662	14.2635	14.3592	14.1629	14.4391	14.1874	14.314	13.8306	13.5217	14.4724	14.4812	13.5102	13.6923	13.603	14.161	13.9246	10
F4WL71	F4WL71_ACREC	Nucleolar GTP-binding protein 1	G5I_06495	11.1547	10.8257	11.244	11.5087	11.4502	11.0192	11.0472	11.1236	10.9127	10.9295	10.7876	11.0301	10.8135	10.1143	10.2684	10.062	4
F4WL75	F4WL75_ACREC	Inositol oxygenase	G5I_06499	12.726	12.6977	13.067	12.6566	12.8848	12.9749	12.8192	12.9683	12.7214	12.0992	12.0922	12.9034	13.7365	13.3515	13.5173	13.884	7
F4WL80	F4WL80_ACREC	Glucosidase 2 subunit beta	G5I_06504	12.6367	12.6021	12.7733	12.8802	12.9892	12.8565	12.8731	12.8723	12.8267	12.6022	12.7347	12.8454	12.6942	12.6858	12.468	12.6213	15
F4WL81	F4WL81_ACREC	Uncharacterized protein	G5I_06505	10.0933	10.1417	9.89746	10.6047	9.72227	10.1789	9.64558	9.78426	10.0634	9.98805	9.96949	9.87416	9.79213	10.0109	9.7316	10.062	2
F4WL85	F4WL85_ACREC	histone acetyltransferase	G5I_06509	10.0933	10.1417	9.89746	8.71461	9.72227	10.1789	9.64558	9.78426	10.0634	8.5968	9.59062	9.87416	9.79213	10.0109	9.7316	10.062	1
F4WL86	F4WL86_ACREC	phosphoglucomutase (alpha-D-glucose-1,6-bisphosphate-dependent)	G5I_06510	12.5551	12.4225	12.7168	12.8212	12.8677	12.7882	12.9065	12.9381	12.9659	12.8296	12.632	13.052	13.3518	13.1418	12.9429	13.1398	21
F4WL89	F4WL89_ACREC	Ribulose-phosphate 3-epimerase	G5I_06513	11.708	11.0811	11.6299	11.5616	11.6118	11.8424	11.7978	11.0368	10.8603	11.8921	11.9286	11.1107	11.9708	11.8297	11.9096	12.2033	4
F4WLA1	F4WLA1_ACREC	Nicotinamide mononucleotide adenylyltransferase 1	G5I_06525	12.0121	11.4123	12.0258	12.1421	12.1813	12.1522	11.9904	12.207	11.949	11.7856	11.699	12.0788	12.0766	12.0131	11.8842	11.9471	5
F4WLA6	F4WLA6_ACREC	Phosphotransferase	G5I_06530	12.7539	13.0675	13.0425	13.0776	13.2526	13.1437	13.225	13.1504	13.4534	13.3426	13.2045	13.4223	13.6945	13.3938	13.6599	13.303	20
F4WLA7	F4WLA7_ACREC	BRCA1-A complex subunit Abraxas	G5I_06531	11.7599	12.1682	11.9123	11.9545	12.0267	11.9574	11.8645	12.1751	12.3163	11.7035	11.7008	11.9708	11.8162	10.907	11.8575	11.2752	2
F4WLB0	F4WLB0_ACREC	60S ribosomal protein L4	G5I_06534	15.134	15.0688	15.1002	14.6028	14.9043	14.9483	14.8686	14.6821	14.2624	15.0732	15.0716	14.6999	14.2509	14.083	14.6629	14.7406	38
F4WLB1	F4WLB1_ACREC	Nuclear autoantigenic sperm protein	G5I_06535	13.094	11.6723	12.6016	12.7409	12.6624	12.4994	12.5422	12.4785	12.4603	11.9739	12.1769	12.234	12.1188	11.9719	11.8905	12.1539	6
F4WLB3	F4WLB3_ACREC	Alcohol dehydrogenase [NADP+] A	G5I_06537	11.1432	11.3692	11.8198	11.8301	12.6744	12.4868	12.7602	12.9017	13.8445	13.0592	12.612	13.4744	15.1068	15.0178	13.481	14.1524	15
F4WLB4	F4WLB4_ACREC	Alcohol dehydrogenase [NADP+] A	G5I_06538	14.3978	13.3651	13.8198	14.0556	15.0279	14.7011	15.044	14.5391	14.9787	14.3881	14.2705	14.9749	15.1192	15.0874	14.5265	15.2739	24
F4WLB5	F4WLB5_ACREC	Aldose reductase	G5I_06539	14.3806	14.2759	14.5531	14.3784	14.5927	14.5268	14.7581	14.0928	14.1787	14.2114	14.2747	14.549	15.1417	14.9395	14.7296	15.3383	29
F4WLB8	F4WLB8_ACREC	Cytochrome P450 4C1	G5I_06543	11.0391	11.391	11.9703	11.9209	12.3054	11.975	12.4702	12.5819	12.6691	12.0146	12.4132	12.7697	13.4529	12.949	12.9091	12.9385	8
F4WLB9	F4WLB9_ACREC	Cytochrome P450 4C1	G5I_06544	11.2604	11.3537	11.3455	11.4581	12.2713	11.8796	12.3056	12.1793	12.9255	12.7871	12.6352	12.8002	12.5458	12.8238	12.7949	12.4387	9
F4WLC0	F4WLC0_ACREC	Peptide deformylase	G5I_06545	10.0933	10.1417	10.8365	9.68688	11.7716	10.1789	10.639	9.78426	10.0634	11.7711	11.7342	9.87416	9.79213	10.0109	11.348	10.062	2
F4WLC4	F4WLC4_ACREC	Sphingosine-1-phosphate lyase	G5I_06549	12.8448	13.0792	13.0791	12.846	12.8433	12.8601	12.8416	12.7251	12.9107	12.6849	12.7942	12.7745	13.0389	12.9791	12.704	13.2904	10
F4WLC7	F4WLC7_ACREC	DE-cadherin	G5I_06552	10.0933	10.2882	9.89746	10.5877	9.72227	10.1789	9.64558	9.78426	10.0634	9.79554	9.59062	9.87416	9.79213	10.0109	9.7316	10.062	1
F4WLD0	F4WLD0_ACREC	DE-cadherin	G5I_06555	12.2106	12.2842	12.069	12.1443	12.0653	12.0549	12.2338	12.2027	12.0198	12.189	12.1635	12.0096	11.9447	11.9167	12.0051	11.8562	16
F4WLD4	F4WLD4_ACREC	U6 snRNA-associated Sm-like protein LSm8	LSM8	12.8931	12.998	12.5794	12.4776	12.5938	12.7336	12.5885	12.5257	12.4799	12.4066	12.4325	12.5527	12.3925	12.5962	12.5172	12.37	7
F4WLD7	F4WLD7_ACREC	Vacuolar proton pump subunit B	G5I_06562	14.4349	14.6591	14.335	14.1005	14.3479	14.3476	14.2372	14.0514	14.2236	14.0531	14.0067	14.2158	14.2225	14.2867	14.1711	14.4203	23
F4WLD8	F4WLD8_ACREC	Acetyl-CoA hydrolase	G5I_06563	14.4104	14.7958	14.5867	14.2997	14.7674	14.4702	14.7465	14.1635	14.622	14.5716	14.5565	14.618	15.0523	14.7806	14.6884	14.9847	15
F4WLE2	F4WLE2_ACREC	RNA helicase	G5I_06567	10.0933	10.1417	9.89746	9.91535	9.72227	10.1789	9.93908	9.78426	10.0634	10.9558	9.59062	9.87416	9.79213	10.0109	10.0136	10.062	2
F4WLE5	F4WLE5_ACREC	Golgin subfamily A member 7B	G5I_06570	12.8027	13.0548	12.9924	12.977	12.6027	12.8327	13.081	13.0329	12.8744	13.0718	12.6736	12.9446	12.419	12.5172	12.3837	12.4316	2
F4WLF2	F4WLF2_ACREC	G protein-coupled receptor kinase	G5I_06577	10.7459	11.3666	10.6005	11.3137	11.0156	10.1789	10.9115	11.0801	11.2843	11.0067	10.9129	10.8661	10.4068	10.0109	10.3814	10.062	2
F4WLF3	F4WLF3_ACREC	Y+L amino acid transporter 2	G5I_06578	12.977	12.0452	12.4715	9.68688	12.6817	12.6021	9.64558	9.78426	11.6157	9.4875	9.59062	12.0957	12.1603	12.2053	12.2831	12.4248	2
F4WLF4	F4WLF4_ACREC	Glutaredoxin-3	G5I_06579	13.6507	13.2465	13.5435	13.5298	13.7244	13.5491	13.6429	13.3668	13.461	13.3359	13.4522	13.5347	13.7978	13.704	13.5171	13.8682	9
F4WLF6	F4WLF6_ACREC	N-acetyl-D-glucosamine kinase	G5I_06582	13.3961	13.2354	13.5953	13.4801	13.464	13.4986	13.4929	13.3119	13.523	13.273	13.1729	13.5574	13.9922	13.8616	13.5084	13.8432	12
F4WLG1	F4WLG1_ACREC	NADH dehydrogenase [ubiquinone] flavoprotein 1, mitochondrial	G5I_06588	12.4398	12.6319	12.8127	12.6522	12.7598	13.0488	13.0408	12.848	13.2561	13.2013	13.1108	13.2203	13.6598	13.5203	13.5657	13.5318	19
F4WLG2	F4WLG2_ACREC	Pseudouridine synthase	G5I_06589	11.8085	12.2897	11.5716	11.5622	11.6792	11.5876	11.245	11.5091	11.602	11.297	11.3722	11.6122	10.781	11.476	11.17	11.1047	2
F4WLG3	F4WLG3_ACREC	RNA pseudouridylate synthase domain-containing protein 2	G5I_06590	11.076	10.8031	9.89746	11.6421	11.9472	10.1789	11.7601	11.6915	10.0634	11.9561	11.7518	11.9081	9.79213	10.0109	9.7316	10.062	1
F4WLG8	F4WLG8_ACREC	SHC SH2 domain-binding protein 1	G5I_06595	10.0933	10.1417	9.89746	10.8283	10.9933	10.1789	10.7427	9.78426	10.0634	9.4875	9.59062	9.87416	9.79213	10.0109	9.7316	10.062	2
F4WLG9	F4WLG9_ACREC	Protein unc-45 homolog B	G5I_06596	12.2506	12.0861	12.36	12.3776	12.3448	12.3942	12.4521	12.3733	12.3932	12.6771	12.3295	12.4229	12.0414	12.1698	12.4061	11.9451	28
F4WLH1	F4WLH1_ACREC	Phosphoglycerate kinase	G5I_06598	13.6617	13.1781	13.7309	13.8199	14.0276	13.9676	13.9967	13.8486	14.0619	14.3036	14.1396	14.0896	14.5918	14.2947	14.392	14.3342	30
F4WLH2	F4WLH2_ACREC	26S proteasome non-ATPase regulatory subunit 13	G5I_06599	13.5791	13.5229	13.4634	13.3992	13.3652	13.4565	13.3066	13.1575	13.3577	13.133	13.0274	13.2842	13.1956	13.1805	13.2274	13.0951	13
F4WLH5	F4WLH5_ACREC	1-phosphatidylinositol 4-kinase	G5I_06602	11.2349	11.3264	11.2727	11.2003	11.0352	11.3686	11.3341	11.2546	11.2084	11.144	11.1412	11.1946	11.1394	10.8485	11.0501	11.1232	12
F4WLH6	F4WLH6_ACREC	NADH dehydrogenase [ubiquinone] 1 alpha subcomplex subunit 7	G5I_06603	13.3892	13.8126	13.5792	13.5758	13.9245	13.7667	14.0455	14.008	14.2418	14.3138	14.5912	14.0791	14.5512	14.2227	14.6634	14.3258	8
F4WLH9	F4WLH9_ACREC	LYR motif-containing protein 9	G5I_06606	12.652	12.3738	11.1775	12.6449	12.5804	11.5034	13.0876	11.4842	12.6387	12.6352	12.9447	12.5793	11.1953	12.6459	12.7802	12.3552	2
F4WLI1	F4WLI1_ACREC	phosphatidylserine decarboxylase (Fragment)	G5I_06608	10.0933	10.6081	9.89746	9.68688	9.72227	10.1789	10.5006	9.78426	10.0634	10.9844	10.9265	9.87416	9.79213	10.0109	9.7316	10.062	2
F4WLI9	F4WLI9_ACREC	HEAT repeat-containing protein 5B	G5I_06616	10.0933	10.1417	10.1047	10.1944	10.6004	10.1789	10.0628	10.2928	10.0634	10.5315	10.1418	10.3093	10.4247	10.0109	10.0776	10.062	2
F4WLJ0	F4WLJ0_ACREC	Prostaglandin reductase 1 (Fragment)	G5I_06617	14.6604	14.1956	14.8217	14.4525	14.6675	14.9226	14.8994	14.88	15.0323	14.4564	14.2739	15.3918	15.1871	15.711	15.1775	15.4779	13
F4WLJ1	F4WLJ1_ACREC	Prostaglandin reductase 1	G5I_06618	10.0933	11.5761	10.6358	9.68688	11.6694	10.1789	9.64558	9.78426	11.6958	9.4875	9.59062	11.8524	11.7426	10.8147	11.5324	10.062	1
F4WLJ2	F4WLJ2_ACREC	Methionine aminopeptidase 2	G5I_06619	13.437	13.4999	13.5737	13.5001	13.5725	13.4804	13.3278	13.4069	13.4611	13.2446	13.039	13.4914	13.2218	13.2839	13.1774	13.0047	12
F4WLJ3	F4WLJ3_ACREC	Protein FAM107B	G5I_06620	12.2613	12.8339	11.9716	12.2205	12.2357	10.9607	11.9174	9.78426	10.8048	10.775	12.1139	11.5637	9.79213	10.7533	11.2507	10.5565	1
[truncated: 2,429 more rows]

## Sheet: original
id	Protein.Names	First.Protein.Description	Genes	2_1_1_DIA_1_1_2418.d	2_1_2_DIA_1_1_2419.d	2_2_1_DIA_1_1_2421.d	2_2_2_DIA_1_1_2422.d	2_3_1_DIA_1_1_2424.d	2_3_2_DIA_1_1_2425.d	2_4_1_DIA_1_1_2427.d	2_4_2_DIA_1_1_2428.d	4_1_1_DIA_1_1_2430.d	4_1_2_DIA_1_1_2431.d	4_2_1_DIA_1_1_2433.d	4_2_2_DIA_1_1_2434.d	4_3_1_DIA_1_1_2436.d	4_3_2_DIA_1_1_2437.d	4_4_1_DIA_1_1_2439.d	4_4_2_DIA_1_1_2440.d	7_1_1_DIA_1_1_2442.d	7_1_2_DIA_1_1_2443.d	7_2_1_DIA_1_1_2445.d	7_2_2_DIA_1_1_2446.d	7_3_1_DIA_1_1_2448.d	7_3_2_DIA_1_1_2449.d	7_4_1_DIA_1_1_2451.d	7_4_2_DIA_1_1_2452.d	11_1_1_DIA_1_1_2454.d	11_1_2_DIA_1_1_2455.d	11_2_1_DIA_1_1_2457.d	11_2_2_DIA_1_1_2458.d	11_3_1_DIA_1_1_2460.d	11_3_2_DIA_1_1_2461.d	11_4_1_DIA_1_1_2463.d	11_4_2_DIA_1_1_2464.d	peptides_counts_all	Day2_1	Day2_2	Day2_3	Day2_4	Day4_1	Day4_2	Day4_3	Day4_4	Day7_1	Day7_2	Day7_3	Day7_4	Day11_1
F4W3T1	F4W3T1_ACREC	60S ribosomal protein L23	G5I_00030	11.8769	12.0962	12.1236	12.2159	12.4072	12.132	11.7863	11.9183	11.9818	12.064	12.3655	12.4265	12.0932	11.8348	11.611	12.0755	12.0751	12.1739	11.9813	12.5931	12.6176	12.5364	12.1728	11.8253	11.9976	11.9566	11.9657	12.3269	12.0464	12.047	12.5273	11.9434	4	11.9865	12.1698	12.2696	11.8523	12.0229	12.396	11.964	11.8433	12.1245	12.2872	12.577	11.9991	11.9771
F4W3T8	F4W3T8_ACREC	Reelin domain-containing protein	G5I_00037	10.065	10.1216	10.1768	10.1066	9.93637	9.85855	9.69913	9.67462	9.7146	9.72994	10.2111	10.1467	9.6426	9.64856	9.87719	9.69134	10.0576	10.0691	11.5763	11.5211	11.955	12.0201	9.87455	9.87378	9.61885	9.96541	10.0279	9.99393	9.71676	9.74643	10.132	9.99204	1	10.0933	10.1417	9.89746	9.68688	9.72227	10.1789	9.64558	9.78426	10.0634	11.5487	11.9876	9.87416	9.79213
F4W3U1	F4W3U1_ACREC	28S ribosomal protein S28, mitochondrial	G5I_00040	10.065	12.8608	12.1346	10.1066	12.7139	12.5113	12.6979	12.6726	12.8213	12.8237	10.2111	12.6399	12.9803	12.675	9.87719	9.69134	11.759	12.1002	12.9353	13.0814	12.9966	12.8875	12.0842	12.0472	12.276	12.3656	12.1473	9.99393	12.7083	12.8945	13.0551	12.5342	1	11.4629	11.1206	12.6126	12.6853	12.8225	11.4255	12.8277	9.78426	11.9296	13.0083	12.942	12.0657	12.3208
F4W3U3	F4W3U3_ACREC	Acireductone dioxygenase	G5I_00042	10.9975	10.9998	11.4812	11.2663	10.9307	11.2238	11.5018	11.7155	11.8483	11.867	12.0269	11.759	11.7629	11.7709	11.3929	11.3958	11.1621	11.3721	11.11	10.9565	10.8865	10.8387	11.4061	11.3677	11.1525	11.0756	11.2138	11.4135	11.5017	11.481	11.1454	11.5427	10	10.9987	11.3738	11.0772	11.6086	11.8576	11.893	11.7669	11.3943	11.2671	11.0332	10.8626	11.3869	11.1141
F4W3U5	F4W3U5_ACREC	Cytochrome P450 9e2	G5I_00044	11.5853	12.2218	11.7128	11.8387	12.1355	11.9246	12.033	11.7555	12.3981	12.4533	12.6359	12.5041	12.9711	12.9906	12.2842	12.2472	12.8838	12.9207	12.302	12.4012	12.3914	12.2582	12.7661	12.7041	14.7201	14.748	13.3754	13.5057	13.6191	13.5012	14.6753	14.6366	14	11.9035	11.7758	12.0301	11.8942	12.4257	12.57	12.9808	12.2657	12.9023	12.3516	12.3248	12.7351	14.7341
F4W3U8	F4W3U8_ACREC	HBS1-like protein	G5I_00047	11.2351	11.4334	9.18953	10.819	11.123	10.9597	11.4524	11.2349	11.0311	10.9619	10.9766	10.8727	10.8894	10.9796	11.0542	11.012	10.9751	11.1101	10.9561	10.9198	10.9964	11.1092	10.9925	11.0319	10.8165	10.0874	11.1424	11.0153	10.744	10.8843	10.5987	10.7653	6	11.3343	10.0043	11.0414	11.3437	10.9965	10.9247	10.9345	11.0331	11.0426	10.938	11.0528	11.0122	10.4519
F4W3U9	F4W3U9_ACREC	Accumulation-associated protein (Fragment)	G5I_00048	12.4314	12.2383	10.1768	10.1066	12.1175	12.1761	12.254	12.4068	9.7146	9.72994	12.7187	12.2988	11.852	11.5919	12.3073	12.5463	12.4902	11.9617	11.6968	11.6954	12.5028	12.3965	12.4428	12.4855	9.61885	9.96541	10.0279	9.99393	9.71676	9.74643	10.852	11.1933	3	12.3348	10.1417	12.1468	12.3304	9.72227	12.5087	11.722	12.4268	12.2259	11.6961	12.4496	12.4641	9.79213
F4W3V2	F4W3V2_ACREC	Homocysteine S-methyltransferase ybgG	G5I_00051	12.3863	12.4831	12.1955	12.0467	12.1048	12.0991	12.4479	12.4877	12.7134	12.7244	12.7178	12.677	12.7689	12.7841	12.7119	12.7028	12.7784	12.8353	13.0922	13.0501	13.0081	13.006	12.6456	12.9626	12.9474	12.8771	12.8392	12.6438	13.008	12.9496	12.8045	12.7479	10	12.4347	12.1211	12.102	12.4678	12.7189	12.6974	12.7765	12.7073	12.8069	13.0712	13.007	12.8041	12.9122
F4W3V3	F4W3V3_ACREC	leucine--tRNA ligase	G5I_00052	12.3062	12.2375	12.2975	12.1378	12.4907	12.4738	12.5682	12.5406	12.4311	12.4631	12.4567	12.4658	12.3875	12.3743	12.5264	12.5077	12.3777	12.2988	12.2233	12.2036	11.8916	11.8884	12.4102	12.3907	11.9662	11.9184	12.2101	12.1674	12.1086	12.1182	11.8545	11.8994	24	12.2719	12.2177	12.4823	12.5544	12.4471	12.4612	12.3809	12.517	12.3383	12.2134	11.89	12.4005	11.9423
F4W3W2	F4W3W2_ACREC	Dynamin	G5I_00062	12.8839	12.8418	12.8034	12.7544	12.7007	12.673	12.7851	12.7012	12.9613	12.9724	12.684	12.6547	12.7654	12.7156	12.622	12.5554	12.7685	12.7354	12.6803	12.7019	12.8068	12.7762	12.5935	12.5385	12.7822	12.7952	12.6065	12.5859	12.8531	12.8345	12.7783	12.7898	28	12.8628	12.7789	12.6869	12.7432	12.9669	12.6694	12.7405	12.5887	12.752	12.6911	12.7915	12.566	12.7887
F4W3W3	F4W3W3_ACREC	Dynamin	G5I_00063	12.7304	12.7061	13.0674	12.9286	12.6569	12.4751	12.1371	12.3009	12.7316	12.6366	12.525	12.4023	12.0806	11.9516	12.1004	12.1483	12.5816	12.5606	12.1443	12.2818	12.2995	12.2346	12.2834	12.4653	12.4708	12.5687	12.3678	12.3537	12.6967	12.6612	12.6174	12.6676	9	12.7183	12.998	12.566	12.219	12.6841	12.4636	12.0161	12.1244	12.5711	12.2131	12.2671	12.3744	12.5197
F4W3W8	F4W3W8_ACREC	Serine/threonine-protein phosphatase	G5I_00069	12.0634	11.8865	11.873	12.0221	11.6177	11.9203	12.0296	12.1208	12.0789	12.098	11.9565	11.875	12.175	12.1745	12.1338	12.1092	11.8846	11.8346	12.0331	12.0926	12.0754	12.1134	12.0948	12.1233	11.8285	11.8716	11.8214	11.6903	11.8872	11.789	11.8111	11.4088	9	11.975	11.9475	11.769	12.0752	12.0885	11.9157	12.1748	12.1215	11.8596	12.0629	12.0944	12.109	11.8501
F4W3X3	F4W3X3_ACREC	Putative Ras GTPase-activating protein	G5I_00074	9.91189	10.1216	10.1768	10.1066	9.18324	9.85855	9.69913	9.90058	9.82979	9.72994	10.2111	10.1467	9.6426	10.197	9.87719	9.69134	10.0576	10.0691	9.48727	10.1485	10.6292	10.2267	9.87455	9.87378	9.61885	9.96541	10.0279	9.99393	9.71676	9.74643	10.132	9.99204	2	10.0167	10.1417	9.52089	9.79986	9.77987	10.1789	9.91978	9.78426	10.0634	9.81791	10.4279	9.87416	9.79213
F4W3X8	F4W3X8_ACREC	Protein TRS85-like protein	G5I_00079	10.065	10.1216	10.1768	10.1066	9.93637	9.85855	10.1859	10.4035	9.7146	10.399	10.4551	10.1467	10.5916	10.4012	10.4146	10.7646	10.0576	10.0691	10.4825	10.321	10.4952	10.6404	10.6477	10.5094	10.3588	10.6059	10.0279	10.9403	9.71676	10.9346	10.132	9.99204	4	10.0933	10.1417	9.89746	10.2947	10.0568	10.3009	10.4964	10.5896	10.0634	10.4018	10.5678	10.5786	10.4824
F4W3Y0	F4W3Y0_ACREC	60S ribosomal protein L10	G5I_00082	14.7744	14.6997	14.0069	14.1145	14.4586	14.4277	14.3984	14.3024	14.7667	14.7804	14.4191	14.4602	14.4136	14.7348	14.2612	14.1571	14.2631	14.2747	14.5961	14.5242	14.5975	14.3768	14.1404	14.0632	14.0733	13.9344	13.9122	13.9959	13.8035	13.7985	13.8901	13.7206	15	14.7371	14.0607	14.4431	14.3504	14.7736	14.4397	14.5742	14.2091	14.2689	14.5602	14.4871	14.1018	14.0039
F4W3Y1	F4W3Y1_ACREC	RING-type E3 ubiquitin transferase	G5I_00083	10.3511	10.1216	10.1768	10.1066	10.5168	10.5869	11.3048	10.7855	9.7146	9.72994	10.3755	10.1467	11.1392	10.8876	10.7829	9.69134	10.6888	10.8672	10.827	10.8648	10.6896	10.91	10.7819	10.4854	10.2865	10.4937	10.851	10.0412	10.3875	10.368	11.0224	10.8148	2	10.2364	10.1417	10.5519	11.0451	9.72227	10.2611	11.0134	10.2371	10.778	10.8459	10.7998	10.6336	10.3901
F4W3Y3	F4W3Y3_ACREC	Ras-related GTP-binding protein D	G5I_00085	12.4831	12.3568	11.9206	12.1817	12.2469	12.0068	12.1898	12.2241	11.9318	12.1396	11.5429	12.0258	12.1343	11.8957	11.6219	11.6495	11.6512	11.7758	11.7616	11.78	11.6774	11.7559	11.807	11.2502	12.0488	11.9291	12.3851	11.5685	12.0226	11.7831	11.8902	11.994	3	12.42	12.0512	12.1268	12.2069	12.0357	11.7843	12.015	11.6357	11.7135	11.7708	11.7167	11.5286	11.9889
F4W3Y4	F4W3Y4_ACREC	NudC domain-containing protein 1	G5I_00087	10.065	11.2484	10.6835	10.4075	11.111	11.0652	10.9683	10.8147	10.9559	11.0013	11.1745	11.341	10.956	11.0533	11.1808	10.9128	11.461	11.3114	10.9051	11.1916	10.9773	10.9172	11.3261	11.2091	11.1289	11.0685	11.285	11.3608	11.1286	11.1563	11.3494	11.0681	6	10.6567	10.5455	11.0881	10.8915	10.9786	11.2578	11.0047	11.0468	11.3862	11.0484	10.9472	11.2676	11.0987
F4W3Y5	F4W3Y5_ACREC	Decaprenyl-diphosphate synthase subunit 2	G5I_00088	12.13	12.2257	12.3315	12.7686	12.2789	12.3668	12.2066	12.3253	12.3158	12.2856	12.3724	12.3017	12.2772	12.2552	12.2154	12.226	12.2343	12.351	12.2893	12.1875	11.9383	11.966	12.2458	12.0777	12.1196	12.1469	12.5161	12.2424	12.1756	12.0227	12.3289	12.0153	8	12.1779	12.55	12.3229	12.2659	12.3007	12.3371	12.2662	12.2207	12.2926	12.2384	11.9522	12.1618	12.1333
F4W3Y6	F4W3Y6_ACREC	ATP-binding cassette sub-family B member 7, mitochondrial	G5I_00089	11.3611	11.5071	11.8063	12.0048	11.6831	11.9179	10.9956	11.05	11.466	11.3272	11.5603	11.3248	11.0008	11.0924	10.9868	10.7591	11.3502	11.1955	11.1477	11.229	11.1004	11.3696	11.3517	11.4105	11.3232	11.2769	11.5935	11.1723	11.0973	11.2924	10.9236	11.4645	6	11.4341	11.9055	11.8005	11.0228	11.3966	11.4426	11.0466	10.8729	11.2729	11.1884	11.235	11.3811	11.3
F4W3Y8	F4W3Y8_ACREC	Trafficking protein particle complex subunit 3	G5I_00091	12.5917	12.5228	13.7582	13.6131	13.0837	13.0584	13.0398	13.0561	13.1134	13.115	12.9316	12.9444	13.0827	12.9991	13.107	13.101	13.134	13.1341	13.095	13.1487	13.0265	13.0367	12.9985	13.1551	12.8936	12.9861	12.7993	12.8385	12.8826	12.8966	12.6364	12.8031	4	12.5573	13.6856	13.071	13.048	13.1142	12.938	13.0409	13.104	13.134	13.1219	13.0316	13.0768	12.9399
F4W3Z0	F4W3Z0_ACREC	Striatin-4	G5I_00093	12.8239	12.3948	12.9381	13.0569	12.4018	12.3967	12.5824	12.5166	12.5667	12.5994	12.425	12.1399	12.3028	12.2787	12.487	12.4344	12.2	12.334	12.2443	12.1863	12.2181	12.2692	12.1941	12.2174	12.1887	12.0463	11.8841	11.9119	12.1487	12.0797	11.844	12.3037	11	12.6093	12.9975	12.3992	12.5495	12.583	12.2825	12.2907	12.4607	12.267	12.2153	12.2437	12.2058	12.1175
F4W3Z5	F4W3Z5_ACREC	Inactive hydroxysteroid dehydrogenase-like protein 1	G5I_00098	10.065	10.1216	10.1768	10.1066	10.6053	9.85855	9.69913	9.67462	11.2859	10.841	10.2111	10.1467	10.7015	10.9967	9.87719	9.69134	11.1083	11.1102	11.5296	11.7512	12.2699	11.9614	12.2971	11.8201	13.3242	13.2539	12.5229	12.5664	12.7751	12.5829	12.9724	12.8021	4	10.0933	10.1417	10.2319	9.68688	11.0634	10.1789	10.8491	9.78426	11.1092	11.6404	12.1157	12.0586	13.289
F4W3Z8	F4W3Z8_ACREC	Protein kinase DC2	G5I_00101	10.065	10.1216	10.1768	10.1066	9.93637	9.85855	12.4312	9.67462	9.7146	12.2642	10.2111	10.1467	9.6426	12.5026	9.87719	9.69134	11.8807	10.0691	12.5479	12.9556	12.4735	12.6595	12.196	9.87378	12.7975	12.5805	10.0279	9.99393	13.2284	12.9161	10.132	9.99204	3	10.0933	10.1417	9.89746	11.0529	10.9894	10.1789	11.0726	9.78426	10.9749	12.7517	12.5665	11.0349	12.689
[truncated: 4,404 more rows]
[truncated: 3 more columns]

## Sheet: Volcano Plot
Upregulated Proteins&Genes										Downregulated Proteins&Genes
F4W3U5_ACREC Cytochrome P450 9e2	G5I_00044									F4W4K1_ACREC Protein lethal(3)malignant blood neoplasm 1	G5I_00322
F4W3Z5_ACREC Inactive hydroxysteroid dehydrogenase-like protein 1	G5I_00098									F4W538_ACREC Tyrosine-protein kinase-like otk	G5I_00529
[truncated: 90 more rows]

## Sheet: Cluster
	Protein	Gene	Cluster	Day2	Day4	Day7	Day11
[truncated: 1,347 more rows]

## Sheet: DynamicRange
	Day2.1	Day2.2	Day2.3	Day2.4	Day4.1	Day4.2	Day4.3	Day4.4	Day7.1	Day7.2	Day7.3	Day7.4	Day11.1	Day11.2	Day11.3	Day11.4	Day2Mean	Day4Mean	Day7Mean	Day11Mean
[truncated: 1,347 more rows]

[truncated: 8 more sheets: Extrac_first_time|major minor, Extraction, Extraction_5hr_MaxQuant, Ant_1_2hr, Ant_2_4hr, Ant_3_7hr, Ant_4_10hr, Pseudonocardia (genus) FragPipe]
