# Supplementary material for: Proteome-Wide Analysis and Surface Protein Isolation for Secretome Characterization Reveal Insights into the Biology of the Leaf-Cutter Ant Acromyrmex echinatior
Source: Anal Chem. 2025 Dec 11;97(51):28281–91. doi: 10.1021/acs.analchem.5c05220 (PMC12756850; doi:10.1021/acs.analchem.5c05220)
Supplement: Supplementary file 3 [file ac5c05220_si_003.xlsx]

## Sheet: Cluster1_BP
Enrichment FDR	nGenes	Pathway Genes	Fold Enrichment	Pathway	URL	Genes
7.23792e-09	11	77	19.9371	Actomyosin structure organization	http://amigo.geneontology.org/amigo/term/GO:0031032	G5I_03509 G5I_03782 G5I_03878 G5I_04444 G5I_06316 G5I_08796 G5I_10412 G5I_10798 G5I_11162 G5I_12080 G5I_14490
1.47324e-07	8	39	28.6277	Myofibril assembly	http://amigo.geneontology.org/amigo/term/GO:0030239	G5I_03782 G5I_04444 G5I_06316 G5I_10412 G5I_10798 G5I_11162 G5I_12080 G5I_14490
1.14061e-06	8	53	21.0657	Striated muscle cell development	http://amigo.geneontology.org/amigo/term/GO:0055002	G5I_03782 G5I_04444 G5I_06316 G5I_10412 G5I_10798 G5I_11162 G5I_12080 G5I_14490
1.14061e-06	8	54	20.6756	Muscle cell development	http://amigo.geneontology.org/amigo/term/GO:0055001	G5I_03782 G5I_04444 G5I_06316 G5I_10412 G5I_10798 G5I_11162 G5I_12080 G5I_14490
2.97549e-06	13	237	7.65519	Actin cytoskeleton organization	http://amigo.geneontology.org/amigo/term/GO:0030036	G5I_03509 G5I_03782 G5I_03878 G5I_04444 G5I_06316 G5I_07131 G5I_08796 G5I_10412 G5I_10798 G5I_11162 G5I_12055 G5I_12080 G5I_14490
4.2055e-06	13	249	7.28627	Actin filament-based process	http://amigo.geneontology.org/amigo/term/GO:0030029	G5I_03509 G5I_03782 G5I_03878 G5I_04444 G5I_06316 G5I_07131 G5I_08796 G5I_10412 G5I_10798 G5I_11162 G5I_12055 G5I_12080 G5I_14490
4.2055e-06	9	96	13.0838	Cellular component assembly involved in morphogenesis	http://amigo.geneontology.org/amigo/term/GO:0010927	G5I_03782 G5I_04444 G5I_06316 G5I_07131 G5I_10412 G5I_10798 G5I_11162 G5I_12080 G5I_14490
5.30352e-06	6	28	29.9057	Sarcomere organization	http://amigo.geneontology.org/amigo/term/GO:0045214	G5I_03782 G5I_04444 G5I_06316 G5I_11162 G5I_12080 G5I_14490
8.07286e-06	8	76	14.6905	Striated muscle cell differentiation	http://amigo.geneontology.org/amigo/term/GO:0051146	G5I_03782 G5I_04444 G5I_06316 G5I_10412 G5I_10798 G5I_11162 G5I_12080 G5I_14490
8.85943e-06	20	696	4.01034	Small molecule metabolic process	http://amigo.geneontology.org/amigo/term/GO:0044281	G5I_00042 G5I_00176 G5I_00181 G5I_00182 G5I_00592 G5I_04059 G5I_04342 G5I_06405 G5I_07131 G5I_07317 G5I_07359 G5I_08105 G5I_08400 G5I_09290 G5I_09952 G5I_10260 G5I_10401 G5I_10582 G5I_14080 G5I_14488
8.85943e-06	11	186	8.25355	Supramolecular fiber organization	http://amigo.geneontology.org/amigo/term/GO:0097435	G5I_03782 G5I_03878 G5I_04444 G5I_06316 G5I_08796 G5I_10412 G5I_10798 G5I_11162 G5I_12055 G5I_12080 G5I_14490
1.54078e-05	18	592	4.24338	Oxidation-reduction process	http://amigo.geneontology.org/amigo/term/GO:0055114	G5I_00042 G5I_00176 G5I_00181 G5I_00182 G5I_00592 G5I_01017 G5I_01798 G5I_02567 G5I_04342 G5I_04586 G5I_05169 G5I_06603 G5I_08105 G5I_09690 G5I_10401 G5I_10412 G5I_11069 G5I_14080
1.54078e-05	8	86	12.9823	Muscle cell differentiation	http://amigo.geneontology.org/amigo/term/GO:0042692	G5I_03782 G5I_04444 G5I_06316 G5I_10412 G5I_10798 G5I_11162 G5I_12080 G5I_14490
2.09079e-05	10	164	8.50976	Muscle structure development	http://amigo.geneontology.org/amigo/term/GO:0061061	G5I_03782 G5I_03878 G5I_04444 G5I_06316 G5I_10412 G5I_10798 G5I_11162 G5I_12080 G5I_14490 G5I_14699
0.000289307	15	518	4.04131	Cytoskeleton organization	http://amigo.geneontology.org/amigo/term/GO:0007010	G5I_03509 G5I_03782 G5I_03878 G5I_04444 G5I_06316 G5I_06405 G5I_07131 G5I_08796 G5I_09006 G5I_10412 G5I_10798 G5I_11162 G5I_12055 G5I_12080 G5I_14490
0.000331687	7	94	10.3928	ATP metabolic process	http://amigo.geneontology.org/amigo/term/GO:0046034	G5I_00176 G5I_01017 G5I_06603 G5I_07317 G5I_08105 G5I_09690 G5I_10582
0.00147247	7	120	8.141	Nucleotide biosynthetic process	http://amigo.geneontology.org/amigo/term/GO:0009165	G5I_00176 G5I_06405 G5I_07131 G5I_07317 G5I_07359 G5I_08105 G5I_10582
0.00147247	7	120	8.141	Nucleoside phosphate biosynthetic process	http://amigo.geneontology.org/amigo/term/GO:1901293	G5I_00176 G5I_06405 G5I_07131 G5I_07317 G5I_07359 G5I_08105 G5I_10582
0.00192884	12	407	4.11479	Cellular component morphogenesis	http://amigo.geneontology.org/amigo/term/GO:0032989	G5I_01349 G5I_03782 G5I_04444 G5I_06316 G5I_07131 G5I_08796 G5I_09006 G5I_10412 G5I_10798 G5I_11162 G5I_12080 G5I_14490
0.00241661	9	233	5.39073	Nucleobase-containing small molecule metabolic process	http://amigo.geneontology.org/amigo/term/GO:0055086	G5I_00176 G5I_04059 G5I_06405 G5I_07131 G5I_07317 G5I_07359 G5I_08105 G5I_10582 G5I_14080
0.00352532	4	31	18.0077	Nucleoside triphosphate biosynthetic process	http://amigo.geneontology.org/amigo/term/GO:0009142	G5I_00176 G5I_07317 G5I_08105 G5I_10582
0.00382423	8	197	5.66741	Nucleotide metabolic process	http://amigo.geneontology.org/amigo/term/GO:0009117	G5I_00176 G5I_04059 G5I_06405 G5I_07131 G5I_07317 G5I_07359 G5I_08105 G5I_10582
0.00382423	8	198	5.63879	Nucleoside phosphate metabolic process	http://amigo.geneontology.org/amigo/term/GO:0006753	G5I_00176 G5I_04059 G5I_06405 G5I_07131 G5I_07317 G5I_07359 G5I_08105 G5I_10582
0.00382423	4	32	17.445	Muscle attachment	http://amigo.geneontology.org/amigo/term/GO:0016203	G5I_04444 G5I_12080 G5I_14490 G5I_14699
0.00382423	4	33	16.9164	Nucleoside triphosphate metabolic process	http://amigo.geneontology.org/amigo/term/GO:0009141	G5I_00176 G5I_07317 G5I_08105 G5I_10582
0.00482027	48	4195	1.59687	Metabolic process	http://amigo.geneontology.org/amigo/term/GO:0008152	G5I_00042 G5I_00176 G5I_00181 G5I_00182 G5I_00592 G5I_01007 G5I_01017 G5I_01229 G5I_01798 G5I_01951 G5I_02538 G5I_02567 G5I_02621 G5I_03057 G5I_04059 G5I_04342 G5I_04586 G5I_05084 G5I_05169 G5I_06405 G5I_06603 G5I_07057 G5I_07131 G5I_07317 G5I_07359 G5I_08105 G5I_08198 G5I_08400 G5I_08800 G5I_09290 G5I_09690 G5I_09952 G5I_10260 G5I_10401 G5I_10412 G5I_10582 G5I_10834 G5I_11069 G5I_11162 G5I_11199…
0.00482027	3	14	29.9057	Energy coupled proton transport, down electrochemical gradient	http://amigo.geneontology.org/amigo/term/GO:0015985	G5I_00176 G5I_07317 G5I_08105
0.00482027	3	14	29.9057	ATP synthesis coupled proton transport	http://amigo.geneontology.org/amigo/term/GO:0015986	G5I_00176 G5I_07317 G5I_08105
0.00560712	5	71	9.82817	Muscle organ development	http://amigo.geneontology.org/amigo/term/GO:0007517	G5I_03878 G5I_04444 G5I_12080 G5I_14490 G5I_14699
0.00560712	4	38	14.6905	Skeletal muscle organ development	http://amigo.geneontology.org/amigo/term/GO:0060538	G5I_04444 G5I_12080 G5I_14490 G5I_14699
0.00629274	16	803	2.78077	Phosphorus metabolic process	http://amigo.geneontology.org/amigo/term/GO:0006793	G5I_00176 G5I_01017 G5I_02567 G5I_04059 G5I_06405 G5I_06603 G5I_07131 G5I_07317 G5I_07359 G5I_08105 G5I_09690 G5I_10582 G5I_11162 G5I_12257 G5I_14080 G5I_14488
0.00658779	6	117	7.15692	Actin filament organization	http://amigo.geneontology.org/amigo/term/GO:0007015	G5I_03878 G5I_06316 G5I_08796 G5I_10412 G5I_10798 G5I_12055
0.00730081	42	3559	1.64696	Cellular metabolic process	http://amigo.geneontology.org/amigo/term/GO:0044237	G5I_00042 G5I_00176 G5I_00181 G5I_00182 G5I_00592 G5I_01007 G5I_01017 G5I_01229 G5I_01951 G5I_02538 G5I_02567 G5I_02621 G5I_03057 G5I_04059 G5I_04342 G5I_05084 G5I_06405 G5I_06603 G5I_07057 G5I_07131 G5I_07317 G5I_07359 G5I_08105 G5I_08198 G5I_08400 G5I_08800 G5I_09290 G5I_09690 G5I_09952 G5I_10260 G5I_10412 G5I_10582 G5I_11069 G5I_11162 G5I_11199 G5I_12257 G5I_12338 G5I_12561 G5I_12808 G5I_13920…
0.00730081	3	17	24.6282	Cell adhesion mediated by integrin	http://amigo.geneontology.org/amigo/term/GO:0033627	G5I_04444 G5I_12080 G5I_14699
0.00762665	10	358	3.89832	Organophosphate metabolic process	http://amigo.geneontology.org/amigo/term/GO:0019637	G5I_00176 G5I_02567 G5I_04059 G5I_06405 G5I_07131 G5I_07317 G5I_07359 G5I_08105 G5I_10582 G5I_14488
0.00823129	3	18	23.26	ATP biosynthetic process	http://amigo.geneontology.org/amigo/term/GO:0006754	G5I_00176 G5I_07317 G5I_08105
0.0087464	5	82	8.50976	Electron transport chain	http://amigo.geneontology.org/amigo/term/GO:0022900	G5I_00176 G5I_01017 G5I_06603 G5I_08105 G5I_09690
0.0087464	2	4	69.78	Response to hyperoxia	http://amigo.geneontology.org/amigo/term/GO:0055093	G5I_08796 G5I_14080
0.00897592	3	19	22.0358	Muscle contraction	http://amigo.geneontology.org/amigo/term/GO:0006936	G5I_08796 G5I_11162 G5I_12055
0.00960991	4	47	11.8774	Mitochondrial atp synthesis coupled electron transport	http://amigo.geneontology.org/amigo/term/GO:0042775	G5I_00176 G5I_01017 G5I_06603 G5I_09690
0.010172	4	48	11.63	ATP synthesis coupled electron transport	http://amigo.geneontology.org/amigo/term/GO:0042773	G5I_00176 G5I_01017 G5I_06603 G5I_09690
0.011027	15	792	2.64318	Phosphate-containing compound metabolic process	http://amigo.geneontology.org/amigo/term/GO:0006796	G5I_00176 G5I_01017 G5I_02567 G5I_04059 G5I_06405 G5I_06603 G5I_07131 G5I_07317 G5I_07359 G5I_08105 G5I_09690 G5I_10582 G5I_11162 G5I_12257 G5I_14488
0.011027	3	22	19.0309	Purine nucleoside triphosphate metabolic process	http://amigo.geneontology.org/amigo/term/GO:0009144	G5I_00176 G5I_07317 G5I_08105
0.011027	3	22	19.0309	Purine nucleoside triphosphate biosynthetic process	http://amigo.geneontology.org/amigo/term/GO:0009145	G5I_00176 G5I_07317 G5I_08105
0.011027	3	22	19.0309	Purine ribonucleoside triphosphate metabolic process	http://amigo.geneontology.org/amigo/term/GO:0009205	G5I_00176 G5I_07317 G5I_08105
0.011027	3	22	19.0309	Purine ribonucleoside triphosphate biosynthetic process	http://amigo.geneontology.org/amigo/term/GO:0009206	G5I_00176 G5I_07317 G5I_08105
0.011027	2	5	55.824	Response to increased oxygen levels	http://amigo.geneontology.org/amigo/term/GO:0036296	G5I_08796 G5I_14080
0.011027	2	5	55.824	Thrombin-activated receptor signaling pathway	http://amigo.geneontology.org/amigo/term/GO:0070493	G5I_00181 G5I_00182
0.011027	2	5	55.824	Ductus arteriosus closure	http://amigo.geneontology.org/amigo/term/GO:0097070	G5I_00181 G5I_00182
0.011027	2	5	55.824	Regulation of prostaglandin catabolic process	http://amigo.geneontology.org/amigo/term/GO:1905828	G5I_00181 G5I_00182
0.0111311	4	52	10.7354	Somatic muscle development	http://amigo.geneontology.org/amigo/term/GO:0007525	G5I_03878 G5I_04444 G5I_11162 G5I_14490
0.0123761	4	54	10.3378	Oxidative phosphorylation	http://amigo.geneontology.org/amigo/term/GO:0006119	G5I_00176 G5I_01017 G5I_06603 G5I_09690
0.0123761	4	54	10.3378	Respiratory electron transport chain	http://amigo.geneontology.org/amigo/term/GO:0022904	G5I_00176 G5I_01017 G5I_06603 G5I_09690
0.0127005	5	96	7.26875	Energy derivation by oxidation of organic compounds	http://amigo.geneontology.org/amigo/term/GO:0015980	G5I_00176 G5I_01017 G5I_06603 G5I_09690 G5I_14080
0.0139518	9	339	3.70513	Organelle assembly	http://amigo.geneontology.org/amigo/term/GO:0070925	G5I_03782 G5I_04444 G5I_06316 G5I_10412 G5I_10798 G5I_11162 G5I_12080 G5I_12808 G5I_14490
0.0139518	3	25	16.7472	Ribonucleoside triphosphate metabolic process	http://amigo.geneontology.org/amigo/term/GO:0009199	G5I_00176 G5I_07317 G5I_08105
0.0139518	3	25	16.7472	Ribonucleoside triphosphate biosynthetic process	http://amigo.geneontology.org/amigo/term/GO:0009201	G5I_00176 G5I_07317 G5I_08105
0.0139518	2	6	46.52	Parturition	http://amigo.geneontology.org/amigo/term/GO:0007567	G5I_00181 G5I_00182
0.0139518	2	6	46.52	Artery morphogenesis	http://amigo.geneontology.org/amigo/term/GO:0048844	G5I_00181 G5I_00182
0.0140098	6	152	5.50895	Generation of precursor metabolites and energy	http://amigo.geneontology.org/amigo/term/GO:0006091	G5I_00176 G5I_01017 G5I_06603 G5I_08105 G5I_09690 G5I_14080
0.0140098	6	152	5.50895	Purine nucleotide metabolic process	http://amigo.geneontology.org/amigo/term/GO:0006163	G5I_00176 G5I_06405 G5I_07131 G5I_07317 G5I_08105 G5I_10582
0.0146083	3	26	16.1031	Muscle system process	http://amigo.geneontology.org/amigo/term/GO:0003012	G5I_08796 G5I_11162 G5I_12055
0.0164059	7	217	4.50194	Organophosphate biosynthetic process	http://amigo.geneontology.org/amigo/term/GO:0090407	G5I_00176 G5I_06405 G5I_07131 G5I_07317 G5I_07359 G5I_08105 G5I_10582
0.0168682	9	355	3.53814	Anatomical structure formation involved in morphogenesis	http://amigo.geneontology.org/amigo/term/GO:0048646	G5I_03782 G5I_04444 G5I_06316 G5I_07131 G5I_10412 G5I_10798 G5I_11162 G5I_12080 G5I_14490
0.0168682	2	7	39.8743	Prostanoid metabolic process	http://amigo.geneontology.org/amigo/term/GO:0006692	G5I_00181 G5I_00182
0.0168682	2	7	39.8743	Prostaglandin metabolic process	http://amigo.geneontology.org/amigo/term/GO:0006693	G5I_00181 G5I_00182
0.0168682	2	7	39.8743	Female pregnancy	http://amigo.geneontology.org/amigo/term/GO:0007565	G5I_00181 G5I_00182
0.0168682	2	7	39.8743	Artery development	http://amigo.geneontology.org/amigo/term/GO:0060840	G5I_00181 G5I_00182
0.0176509	15	858	2.43986	Cellular component assembly	http://amigo.geneontology.org/amigo/term/GO:0022607	G5I_01017 G5I_01238 G5I_03782 G5I_04444 G5I_06316 G5I_06405 G5I_07131 G5I_08796 G5I_10412 G5I_10798 G5I_11162 G5I_11199 G5I_12080 G5I_12808 G5I_14490
0.0176509	6	163	5.13718	Purine-containing compound metabolic process	http://amigo.geneontology.org/amigo/term/GO:0072521	G5I_00176 G5I_06405 G5I_07131 G5I_07317 G5I_08105 G5I_10582
0.0176509	3	29	14.4372	Protein localization to endoplasmic reticulum	http://amigo.geneontology.org/amigo/term/GO:0070972	G5I_02538 G5I_04370 G5I_06715
0.0196063	16	963	2.31875	Cell development	http://amigo.geneontology.org/amigo/term/GO:0048468	G5I_01349 G5I_03782 G5I_03878 G5I_04444 G5I_04462 G5I_06187 G5I_06316 G5I_06405 G5I_07131 G5I_08796 G5I_09006 G5I_10412 G5I_10798 G5I_11162 G5I_12080 G5I_14490
0.0196063	5	113	6.17522	Fatty acid metabolic process	http://amigo.geneontology.org/amigo/term/GO:0006631	G5I_00181 G5I_00182 G5I_00592 G5I_08400 G5I_10260
0.0200632	13	695	2.61047	Organonitrogen compound biosynthetic process	http://amigo.geneontology.org/amigo/term/GO:1901566	G5I_00042 G5I_00176 G5I_01229 G5I_02621 G5I_07131 G5I_07317 G5I_07359 G5I_08105 G5I_08400 G5I_08800 G5I_09290 G5I_10582 G5I_12338
0.0202965	2	8	34.89	Icosanoid metabolic process	http://amigo.geneontology.org/amigo/term/GO:0006690	G5I_00181 G5I_00182
0.028398	5	124	5.62742	Anatomical structure homeostasis	http://amigo.geneontology.org/amigo/term/GO:0060249	G5I_03570 G5I_04444 G5I_09006 G5I_12080 G5I_12808
0.0285801	17	1101	2.15488	Anatomical structure morphogenesis	http://amigo.geneontology.org/amigo/term/GO:0009653	G5I_00181 G5I_00182 G5I_00592 G5I_01349 G5I_03782 G5I_04444 G5I_06187 G5I_06316 G5I_06405 G5I_07131 G5I_08796 G5I_09006 G5I_10412 G5I_10798 G5I_11162 G5I_12080 G5I_14490
0.0306795	9	398	3.15588	Homeostatic process	http://amigo.geneontology.org/amigo/term/GO:0042592	G5I_00592 G5I_03570 G5I_04444 G5I_07131 G5I_09006 G5I_10260 G5I_10419 G5I_12080 G5I_12808
0.0306795	2	10	27.912	Mitochondrial electron transport, ubiquinol to cytochrome c	http://amigo.geneontology.org/amigo/term/GO:0006122	G5I_00176 G5I_01017
0.0307203	8	324	3.44593	Carboxylic acid metabolic process	http://amigo.geneontology.org/amigo/term/GO:0019752	G5I_00042 G5I_00181 G5I_00182 G5I_00592 G5I_08400 G5I_09290 G5I_09952 G5I_10260
0.0307203	4	77	7.24987	Purine ribonucleotide biosynthetic process	http://amigo.geneontology.org/amigo/term/GO:0009152	G5I_00176 G5I_07131 G5I_07317 G5I_08105
0.0309305	8	325	3.43532	Nucleobase-containing compound biosynthetic process	http://amigo.geneontology.org/amigo/term/GO:0034654	G5I_00176 G5I_04059 G5I_06405 G5I_07131 G5I_07317 G5I_07359 G5I_08105 G5I_10582
0.0312686	4	78	7.15692	Cellular respiration	http://amigo.geneontology.org/amigo/term/GO:0045333	G5I_00176 G5I_01017 G5I_06603 G5I_09690
0.0338861	4	80	6.978	Purine nucleotide biosynthetic process	http://amigo.geneontology.org/amigo/term/GO:0006164	G5I_00176 G5I_07131 G5I_07317 G5I_08105
0.0342845	2	11	25.3745	Visceral muscle development	http://amigo.geneontology.org/amigo/term/GO:0007522	G5I_03878 G5I_14490
0.0342845	2	11	25.3745	Ovulation	http://amigo.geneontology.org/amigo/term/GO:0030728	G5I_00181 G5I_00182
0.0349486	16	1037	2.15329	Cellular component biogenesis	http://amigo.geneontology.org/amigo/term/GO:0044085	G5I_01017 G5I_01238 G5I_03782 G5I_04444 G5I_06316 G5I_06405 G5I_07131 G5I_08198 G5I_08796 G5I_10412 G5I_10798 G5I_11162 G5I_11199 G5I_12080 G5I_12808 G5I_14490
0.0360289	8	337	3.313	Oxoacid metabolic process	http://amigo.geneontology.org/amigo/term/GO:0043436	G5I_00042 G5I_00181 G5I_00182 G5I_00592 G5I_08400 G5I_09290 G5I_09952 G5I_10260
0.0361246	40	3758	1.48547	Organic substance metabolic process	http://amigo.geneontology.org/amigo/term/GO:0071704	G5I_00042 G5I_00176 G5I_00181 G5I_00182 G5I_00592 G5I_01007 G5I_01229 G5I_01951 G5I_02538 G5I_02567 G5I_02621 G5I_03057 G5I_04059 G5I_04342 G5I_05084 G5I_06405 G5I_07057 G5I_07131 G5I_07317 G5I_07359 G5I_08105 G5I_08198 G5I_08400 G5I_08800 G5I_09290 G5I_09952 G5I_10260 G5I_10401 G5I_10412 G5I_10582 G5I_10834 G5I_11162 G5I_11199 G5I_12257 G5I_12338 G5I_12561 G5I_13920 G5I_14080 G5I_14355 G5I_14488
0.0361246	8	339	3.29345	Organic acid metabolic process	http://amigo.geneontology.org/amigo/term/GO:0006082	G5I_00042 G5I_00181 G5I_00182 G5I_00592 G5I_08400 G5I_09290 G5I_09952 G5I_10260
0.0361246	4	83	6.72578	Purine-containing compound biosynthetic process	http://amigo.geneontology.org/amigo/term/GO:0072522	G5I_00176 G5I_07131 G5I_07317 G5I_08105
0.0397755	4	86	6.49116	Neuron recognition	http://amigo.geneontology.org/amigo/term/GO:0008038	G5I_01349 G5I_04462 G5I_06187 G5I_12080
0.0397755	4	86	6.49116	Cell-cell adhesion	http://amigo.geneontology.org/amigo/term/GO:0098609	G5I_01349 G5I_04444 G5I_06405 G5I_12080
0.0405934	38	3541	1.49768	Primary metabolic process	http://amigo.geneontology.org/amigo/term/GO:0044238	G5I_00042 G5I_00176 G5I_00181 G5I_00182 G5I_00592 G5I_01007 G5I_01229 G5I_01951 G5I_02538 G5I_02621 G5I_03057 G5I_04059 G5I_04342 G5I_05084 G5I_06405 G5I_07131 G5I_07317 G5I_07359 G5I_08105 G5I_08198 G5I_08400 G5I_08800 G5I_09290 G5I_09690 G5I_09952 G5I_10260 G5I_10412 G5I_10582 G5I_10834 G5I_11162 G5I_11199 G5I_12257 G5I_12338 G5I_12561 G5I_13920 G5I_14080 G5I_14355 G5I_14488
0.0405934	4	87	6.41655	Ribonucleotide biosynthetic process	http://amigo.geneontology.org/amigo/term/GO:0009260	G5I_00176 G5I_07131 G5I_07317 G5I_08105
0.0407929	12	685	2.44485	Cellular nitrogen compound biosynthetic process	http://amigo.geneontology.org/amigo/term/GO:0044271	G5I_00176 G5I_02621 G5I_04059 G5I_06405 G5I_07131 G5I_07317 G5I_07359 G5I_08105 G5I_08800 G5I_09290 G5I_10582 G5I_12338
0.0414238	4	88	6.34364	Alcohol metabolic process	http://amigo.geneontology.org/amigo/term/GO:0006066	G5I_04342 G5I_10260 G5I_10401 G5I_14488
0.041844	4	89	6.27236	Ribose phosphate biosynthetic process	http://amigo.geneontology.org/amigo/term/GO:0046390	G5I_00176 G5I_07131 G5I_07317 G5I_08105
0.041844	2	13	21.4708	Transforming growth factor beta receptor signaling pathway	http://amigo.geneontology.org/amigo/term/GO:0007179	G5I_00181 G5I_00182
0.041844	2	13	21.4708	Regulation of fatty acid metabolic process	http://amigo.geneontology.org/amigo/term/GO:0019217	G5I_00181 G5I_00182
0.0420327	5	145	4.81241	Purine ribonucleotide metabolic process	http://amigo.geneontology.org/amigo/term/GO:0009150	G5I_00176 G5I_06405 G5I_07131 G5I_07317 G5I_08105
0.0422304	9	434	2.8941	Phosphorylation	http://amigo.geneontology.org/amigo/term/GO:0016310	G5I_00176 G5I_01017 G5I_06405 G5I_06603 G5I_09690 G5I_10582 G5I_11162 G5I_12257 G5I_14488
0.0438336	17	1181	2.00891	Biosynthetic process	http://amigo.geneontology.org/amigo/term/GO:0009058	G5I_00042 G5I_00176 G5I_01229 G5I_02621 G5I_04059 G5I_06405 G5I_07131 G5I_07317 G5I_07359 G5I_08105 G5I_08400 G5I_08800 G5I_09290 G5I_09952 G5I_10260 G5I_10582 G5I_12338
0.0438336	4	91	6.13451	Cell recognition	http://amigo.geneontology.org/amigo/term/GO:0008037	G5I_01349 G5I_04462 G5I_06187 G5I_12080
0.0458146	2	14	19.9371	Nucleoside monophosphate phosphorylation	http://amigo.geneontology.org/amigo/term/GO:0046940	G5I_06405 G5I_10582
0.0477998	3	47	8.90809	Imaginal disc-derived wing margin morphogenesis	http://amigo.geneontology.org/amigo/term/GO:0008587	G5I_04444 G5I_06187 G5I_12080
0.0502254	7	292	3.34562	Regulation of cellular component biogenesis	http://amigo.geneontology.org/amigo/term/GO:0044087	G5I_01349 G5I_06405 G5I_08796 G5I_09006 G5I_10798 G5I_12055 G5I_12080
0.0502254	5	154	4.53117	Monocarboxylic acid metabolic process	http://amigo.geneontology.org/amigo/term/GO:0032787	G5I_00181 G5I_00182 G5I_00592 G5I_08400 G5I_10260
0.0502254	3	48	8.7225	Tissue homeostasis	http://amigo.geneontology.org/amigo/term/GO:0001894	G5I_04444 G5I_12080 G5I_12808
0.0502254	2	15	18.608	Cellular response to transforming growth factor beta stimulus	http://amigo.geneontology.org/amigo/term/GO:0071560	G5I_00181 G5I_00182
0.0520966	5	156	4.47308	Ribonucleotide metabolic process	http://amigo.geneontology.org/amigo/term/GO:0009259	G5I_00176 G5I_06405 G5I_07131 G5I_07317 G5I_08105
0.0521202	8	373	2.99324	Aromatic compound biosynthetic process	http://amigo.geneontology.org/amigo/term/GO:0019438	G5I_00176 G5I_04059 G5I_06405 G5I_07131 G5I_07317 G5I_07359 G5I_08105 G5I_10582
0.05304	5	158	4.41646	Cell adhesion	http://amigo.geneontology.org/amigo/term/GO:0007155	G5I_01349 G5I_04444 G5I_06405 G5I_12080 G5I_14699
0.05304	5	158	4.41646	Biological adhesion	http://amigo.geneontology.org/amigo/term/GO:0022610	G5I_01349 G5I_04444 G5I_06405 G5I_12080 G5I_14699
0.05304	3	50	8.3736	Response to oxygen levels	http://amigo.geneontology.org/amigo/term/GO:0070482	G5I_08796 G5I_10401 G5I_14080
0.0537153	5	159	4.38868	Ribose phosphate metabolic process	http://amigo.geneontology.org/amigo/term/GO:0019693	G5I_00176 G5I_06405 G5I_07131 G5I_07317 G5I_08105
0.0537153	2	16	17.445	Response to transforming growth factor beta	http://amigo.geneontology.org/amigo/term/GO:0071559	G5I_00181 G5I_00182
0.0560465	8	381	2.93039	Heterocycle biosynthetic process	http://amigo.geneontology.org/amigo/term/GO:0018130	G5I_00176 G5I_04059 G5I_06405 G5I_07131 G5I_07317 G5I_07359 G5I_08105 G5I_10582
0.0623029	16	1137	1.96391	Cellular biosynthetic process	http://amigo.geneontology.org/amigo/term/GO:0044249	G5I_00042 G5I_00176 G5I_01229 G5I_02621 G5I_04059 G5I_06405 G5I_07131 G5I_07317 G5I_07359 G5I_08105 G5I_08400 G5I_08800 G5I_09290 G5I_10260 G5I_10582 G5I_12338
0.0661559	2	18	15.5067	Multi-multicellular organism process	http://amigo.geneontology.org/amigo/term/GO:0044706	G5I_00181 G5I_00182
0.0664428	8	394	2.83371	Tube morphogenesis	http://amigo.geneontology.org/amigo/term/GO:0035239	G5I_00181 G5I_00182 G5I_01349 G5I_04444 G5I_06187 G5I_06405 G5I_07131 G5I_12080
0.0677821	3	56	7.47643	Multicellular organismal homeostasis	http://amigo.geneontology.org/amigo/term/GO:0048871	G5I_04444 G5I_12080 G5I_12808
0.069216	16	1154	1.93497	Organic substance biosynthetic process	http://amigo.geneontology.org/amigo/term/GO:1901576	G5I_00042 G5I_00176 G5I_01229 G5I_02621 G5I_04059 G5I_06405 G5I_07131 G5I_07317 G5I_07359 G5I_08105 G5I_08400 G5I_08800 G5I_09290 G5I_10260 G5I_10582 G5I_12338
0.0706519	2	19	14.6905	Unsaturated fatty acid metabolic process	http://amigo.geneontology.org/amigo/term/GO:0033559	G5I_00181 G5I_00182
0.0706519	2	19	14.6905	Actin filament bundle assembly	http://amigo.geneontology.org/amigo/term/GO:0051017	G5I_06316 G5I_08796
0.0763066	2	20	13.956	Regulation of cellular ketone metabolic process	http://amigo.geneontology.org/amigo/term/GO:0010565	G5I_00181 G5I_00182
0.0763066	2	20	13.956	Blood vessel morphogenesis	http://amigo.geneontology.org/amigo/term/GO:0048514	G5I_00181 G5I_00182
0.0763066	2	20	13.956	Regulation of lipid catabolic process	http://amigo.geneontology.org/amigo/term/GO:0050994	G5I_00181 G5I_00182
0.0807919	8	414	2.69681	Organic cyclic compound biosynthetic process	http://amigo.geneontology.org/amigo/term/GO:1901362	G5I_00176 G5I_04059 G5I_06405 G5I_07131 G5I_07317 G5I_07359 G5I_08105 G5I_10582
0.0807919	7	330	2.96036	Post-embryonic animal organ development	http://amigo.geneontology.org/amigo/term/GO:0048569	G5I_01349 G5I_03878 G5I_04444 G5I_06187 G5I_06405 G5I_07131 G5I_12080
0.0807919	2	21	13.2914	Blood vessel development	http://amigo.geneontology.org/amigo/term/GO:0001568	G5I_00181 G5I_00182
0.0807919	2	21	13.2914	Protein targeting to er	http://amigo.geneontology.org/amigo/term/GO:0045047	G5I_02538 G5I_04370
0.0807919	2	21	13.2914	Neuron cellular homeostasis	http://amigo.geneontology.org/amigo/term/GO:0070050	G5I_03570 G5I_09006
0.0818551	8	416	2.68385	Carbohydrate derivative metabolic process	http://amigo.geneontology.org/amigo/term/GO:1901135	G5I_00176 G5I_01229 G5I_02567 G5I_06405 G5I_07131 G5I_07317 G5I_08105 G5I_14080
0.0846524	3	63	6.64571	Proton transmembrane transport	http://amigo.geneontology.org/amigo/term/GO:1902600	G5I_00176 G5I_07317 G5I_08105
0.0875124	17	1303	1.82081	Cell differentiation	http://amigo.geneontology.org/amigo/term/GO:0030154	G5I_01349 G5I_03782 G5I_03878 G5I_04444 G5I_04462 G5I_06187 G5I_06316 G5I_06405 G5I_07131 G5I_08796 G5I_09006 G5I_10412 G5I_10798 G5I_11162 G5I_12080 G5I_12808 G5I_14490
0.0916135	2	23	12.1357	Vasculature development	http://amigo.geneontology.org/amigo/term/GO:0001944	G5I_00181 G5I_00182
0.0916135	2	23	12.1357	Epithelial structure maintenance	http://amigo.geneontology.org/amigo/term/GO:0010669	G5I_04444 G5I_12080
0.0916135	2	23	12.1357	Actin filament bundle organization	http://amigo.geneontology.org/amigo/term/GO:0061572	G5I_06316 G5I_08796
0.0916135	2	23	12.1357	Establishment of protein localization to endoplasmic reticulum	http://amigo.geneontology.org/amigo/term/GO:0072599	G5I_02538 G5I_04370
0.0932823	24	2101	1.59421	Anatomical structure development	http://amigo.geneontology.org/amigo/term/GO:0048856	G5I_00181 G5I_00182 G5I_00592 G5I_01349 G5I_03782 G5I_03878 G5I_04444 G5I_04462 G5I_06187 G5I_06316 G5I_06405 G5I_06886 G5I_07131 G5I_08796 G5I_09006 G5I_10412 G5I_10798 G5I_11162 G5I_12055 G5I_12080 G5I_12808 G5I_14355 G5I_14490 G5I_14699
0.0932823	17	1319	1.79873	Cellular developmental process	http://amigo.geneontology.org/amigo/term/GO:0048869	G5I_01349 G5I_03782 G5I_03878 G5I_04444 G5I_04462 G5I_06187 G5I_06316 G5I_06405 G5I_07131 G5I_08796 G5I_09006 G5I_10412 G5I_10798 G5I_11162 G5I_12080 G5I_12808 G5I_14490
0.0932823	7	346	2.82347	Cellular lipid metabolic process	http://amigo.geneontology.org/amigo/term/GO:0044255	G5I_00181 G5I_00182 G5I_00592 G5I_04342 G5I_08400 G5I_10260 G5I_14488
0.096716	2	24	11.63	Transmembrane receptor protein serine/threonine kinase signaling pathway	http://amigo.geneontology.org/amigo/term/GO:0007178	G5I_00181 G5I_00182
0.0983367	18	1438	1.74693	System development	http://amigo.geneontology.org/amigo/term/GO:0048731	G5I_00181 G5I_00182 G5I_00592 G5I_01349 G5I_03878 G5I_04444 G5I_04462 G5I_06187 G5I_06405 G5I_07131 G5I_08796 G5I_09006 G5I_10412 G5I_12055 G5I_12080 G5I_14355 G5I_14490 G5I_14699
0.0983367	8	436	2.56073	Lipid metabolic process	http://amigo.geneontology.org/amigo/term/GO:0006629	G5I_00181 G5I_00182 G5I_00592 G5I_04342 G5I_08400 G5I_10260 G5I_10834 G5I_14488
0.100692	6	272	3.07853	Epithelial cell differentiation	http://amigo.geneontology.org/amigo/term/GO:0030855	G5I_01349 G5I_04444 G5I_06405 G5I_07131 G5I_12080 G5I_12808
0.101128	9	530	2.36989	Tube development	http://amigo.geneontology.org/amigo/term/GO:0035295	G5I_00181 G5I_00182 G5I_01349 G5I_04444 G5I_06187 G5I_06405 G5I_07131 G5I_12080 G5I_14355
0.101128	2	25	11.1648	Regulation of actomyosin structure organization	http://amigo.geneontology.org/amigo/term/GO:0110020	G5I_12055 G5I_12080
0.105122	8	444	2.51459	Female gamete generation	http://amigo.geneontology.org/amigo/term/GO:0007292	G5I_00181 G5I_00182 G5I_03878 G5I_04444 G5I_06405 G5I_07131 G5I_08796 G5I_12080
0.112615	3	73	5.73534	Circadian rhythm	http://amigo.geneontology.org/amigo/term/GO:0007623	G5I_06405 G5I_09609 G5I_12556
0.119729	5	207	3.37101	Imaginal disc-derived wing morphogenesis	http://amigo.geneontology.org/amigo/term/GO:0007476	G5I_01349 G5I_04444 G5I_06187 G5I_07131 G5I_12080
0.121334	25	2282	1.52892	Organonitrogen compound metabolic process	http://amigo.geneontology.org/amigo/term/GO:1901564	G5I_00042 G5I_00176 G5I_01229 G5I_01951 G5I_02538 G5I_02621 G5I_03057 G5I_04059 G5I_06405 G5I_07131 G5I_07317 G5I_07359 G5I_08105 G5I_08400 G5I_08800 G5I_09290 G5I_09952 G5I_10412 G5I_10582 G5I_11162 G5I_11199 G5I_12257 G5I_12338 G5I_12561 G5I_13920
0.121334	5	209	3.33876	Columnar/cuboidal epithelial cell differentiation	http://amigo.geneontology.org/amigo/term/GO:0002065	G5I_04444 G5I_06405 G5I_07131 G5I_12080 G5I_12808
0.121334	4	137	4.07474	Organic hydroxy compound metabolic process	http://amigo.geneontology.org/amigo/term/GO:1901615	G5I_04342 G5I_10260 G5I_10401 G5I_14488
0.121334	3	76	5.50895	Cellular carbohydrate metabolic process	http://amigo.geneontology.org/amigo/term/GO:0044262	G5I_10260 G5I_14080 G5I_14488
0.12733	11	750	2.04688	Tissue development	http://amigo.geneontology.org/amigo/term/GO:0009888	G5I_01349 G5I_03782 G5I_03878 G5I_04444 G5I_06187 G5I_06405 G5I_07131 G5I_12080 G5I_12808 G5I_14355 G5I_14490
0.12733	2	29	9.62483	Synaptic target recognition	http://amigo.geneontology.org/amigo/term/GO:0008039	G5I_04462 G5I_06187
0.127818	13	956	1.89778	Animal organ development	http://amigo.geneontology.org/amigo/term/GO:0048513	G5I_00592 G5I_01349 G5I_03878 G5I_04444 G5I_06187 G5I_06405 G5I_07131 G5I_10412 G5I_12055 G5I_12080 G5I_14355 G5I_14490 G5I_14699
0.127818	6	293	2.85788	Imaginal disc morphogenesis	http://amigo.geneontology.org/amigo/term/GO:0007560	G5I_01349 G5I_04444 G5I_06187 G5I_06405 G5I_07131 G5I_12080
0.127818	6	293	2.85788	Post-embryonic animal organ morphogenesis	http://amigo.geneontology.org/amigo/term/GO:0048563	G5I_01349 G5I_04444 G5I_06187 G5I_06405 G5I_07131 G5I_12080
0.127818	5	214	3.26075	Wing disc morphogenesis	http://amigo.geneontology.org/amigo/term/GO:0007472	G5I_01349 G5I_04444 G5I_06187 G5I_07131 G5I_12080
0.12934	5	215	3.24558	Regulation of cellular catabolic process	http://amigo.geneontology.org/amigo/term/GO:0031329	G5I_00181 G5I_00182 G5I_03570 G5I_04370 G5I_05084
0.136502	24	2206	1.51833	Developmental process	http://amigo.geneontology.org/amigo/term/GO:0032502	G5I_00181 G5I_00182 G5I_00592 G5I_01349 G5I_03782 G5I_03878 G5I_04444 G5I_04462 G5I_06187 G5I_06316 G5I_06405 G5I_06886 G5I_07131 G5I_08796 G5I_09006 G5I_10412 G5I_10798 G5I_11162 G5I_12055 G5I_12080 G5I_12808 G5I_14355 G5I_14490 G5I_14699
0.136502	3	81	5.16889	Positive regulation of developmental growth	http://amigo.geneontology.org/amigo/term/GO:0048639	G5I_01349 G5I_06405 G5I_09006
0.136502	3	82	5.10585	Rhythmic process	http://amigo.geneontology.org/amigo/term/GO:0048511	G5I_06405 G5I_09609 G5I_12556
0.136502	1	3	46.52	UDP-glucose metabolic process	http://amigo.geneontology.org/amigo/term/GO:0006011	G5I_14080
0.136502	1	3	46.52	Skeletal muscle thin filament assembly	http://amigo.geneontology.org/amigo/term/GO:0030240	G5I_10412
0.136502	1	3	46.52	GMP metabolic process	http://amigo.geneontology.org/amigo/term/GO:0046037	G5I_06405
0.136502	1	3	46.52	Short-chain fatty acid metabolic process	http://amigo.geneontology.org/amigo/term/GO:0046459	G5I_10260
0.136502	1	3	46.52	GDP metabolic process	http://amigo.geneontology.org/amigo/term/GO:0046710	G5I_06405
0.136502	1	3	46.52	L-kynurenine metabolic process	http://amigo.geneontology.org/amigo/term/GO:0097052	G5I_09952
0.137821	2	32	8.7225	Fatty acid catabolic process	http://amigo.geneontology.org/amigo/term/GO:0009062	G5I_00592 G5I_10260
0.137821	2	32	8.7225	Tight junction assembly	http://amigo.geneontology.org/amigo/term/GO:0120192	G5I_01238 G5I_06405
0.137821	2	32	8.7225	Tight junction organization	http://amigo.geneontology.org/amigo/term/GO:0120193	G5I_01238 G5I_06405
0.139936	3	84	4.98429	Ovarian follicle cell migration	http://amigo.geneontology.org/amigo/term/GO:0007297	G5I_04444 G5I_07131 G5I_12080
0.144387	2	33	8.45818	Nucleoside diphosphate metabolic process	http://amigo.geneontology.org/amigo/term/GO:0009132	G5I_06405 G5I_10582
0.150999	2	34	8.20941	Pole plasm assembly	http://amigo.geneontology.org/amigo/term/GO:0007315	G5I_06405 G5I_08796
0.150999	2	34	8.20941	Aerobic respiration	http://amigo.geneontology.org/amigo/term/GO:0009060	G5I_01017 G5I_09690
0.154958	7	402	2.43015	Imaginal disc development	http://amigo.geneontology.org/amigo/term/GO:0007444	G5I_01349 G5I_04444 G5I_06187 G5I_06405 G5I_07131 G5I_12080 G5I_14355
0.155929	2	35	7.97486	Nucleoside monophosphate metabolic process	http://amigo.geneontology.org/amigo/term/GO:0009123	G5I_06405 G5I_10582
0.155929	2	35	7.97486	Polyol metabolic process	http://amigo.geneontology.org/amigo/term/GO:0019751	G5I_10260 G5I_14488
0.155929	2	35	7.97486	Positive regulation of synaptic growth at neuromuscular junction	http://amigo.geneontology.org/amigo/term/GO:0045887	G5I_06405 G5I_09006
0.160645	2	36	7.75333	Morphogenesis of follicular epithelium	http://amigo.geneontology.org/amigo/term/GO:0016333	G5I_06405 G5I_07131
0.160645	2	36	7.75333	Apical junction assembly	http://amigo.geneontology.org/amigo/term/GO:0043297	G5I_01238 G5I_06405
0.160645	2	36	7.75333	Organophosphate catabolic process	http://amigo.geneontology.org/amigo/term/GO:0046434	G5I_04059 G5I_14488
0.160645	2	37	7.54378	Monocarboxylic acid catabolic process	http://amigo.geneontology.org/amigo/term/GO:0072329	G5I_00592 G5I_10260
0.160645	2	37	7.54378	Fatty acid derivative metabolic process	http://amigo.geneontology.org/amigo/term/GO:1901568	G5I_00181 G5I_00182
0.160645	2	37	7.54378	Positive regulation of neuromuscular junction development	http://amigo.geneontology.org/amigo/term/GO:1904398	G5I_06405 G5I_09006
0.160645	1	4	34.89	Skeletal myofibril assembly	http://amigo.geneontology.org/amigo/term/GO:0014866	G5I_10412
0.160645	1	4	34.89	Mitochondrial atp synthesis coupled proton transport	http://amigo.geneontology.org/amigo/term/GO:0042776	G5I_00176
0.160645	1	4	34.89	Homeostasis of number of cells within a tissue	http://amigo.geneontology.org/amigo/term/GO:0048873	G5I_12808
0.160645	1	4	34.89	Medium-chain fatty acid metabolic process	http://amigo.geneontology.org/amigo/term/GO:0051791	G5I_00592
0.160645	1	4	34.89	Medium-chain fatty acid catabolic process	http://amigo.geneontology.org/amigo/term/GO:0051793	G5I_00592
0.160645	1	4	34.89	mRNA cleavage involved in mRNA processing	http://amigo.geneontology.org/amigo/term/GO:0098787	G5I_05084
0.160645	1	4	34.89	pre-mRNA cleavage required for polyadenylation	http://amigo.geneontology.org/amigo/term/GO:0098789	G5I_05084
0.160645	1	4	34.89	Protein maturation by [4fe-4s] cluster transfer	http://amigo.geneontology.org/amigo/term/GO:0106035	G5I_11199
0.160717	5	240	2.9075	Regulation of catabolic process	http://amigo.geneontology.org/amigo/term/GO:0009894	G5I_00181 G5I_00182 G5I_03570 G5I_04370 G5I_05084
0.160717	5	240	2.9075	Post-embryonic appendage morphogenesis	http://amigo.geneontology.org/amigo/term/GO:0035120	G5I_01349 G5I_04444 G5I_06187 G5I_07131 G5I_12080
0.162401	6	326	2.56859	Instar larval or pupal morphogenesis	http://amigo.geneontology.org/amigo/term/GO:0048707	G5I_01349 G5I_04444 G5I_06187 G5I_06405 G5I_07131 G5I_12080
0.162401	5	241	2.89544	Carbohydrate derivative biosynthetic process	http://amigo.geneontology.org/amigo/term/GO:1901137	G5I_00176 G5I_01229 G5I_07131 G5I_07317 G5I_08105
0.162999	8	511	2.18489	Locomotion	http://amigo.geneontology.org/amigo/term/GO:0040011	G5I_01349 G5I_03878 G5I_04444 G5I_06405 G5I_07131 G5I_10412 G5I_12080 G5I_14490
0.162999	2	38	7.34526	Positive regulation of synapse assembly	http://amigo.geneontology.org/amigo/term/GO:0051965	G5I_06405 G5I_09006
0.162999	2	38	7.34526	Regulation of small molecule metabolic process	http://amigo.geneontology.org/amigo/term/GO:0062012	G5I_00181 G5I_00182
0.167182	14	1134	1.72296	Regulation of biological quality	http://amigo.geneontology.org/amigo/term/GO:0065008	G5I_00592 G5I_01349 G5I_03570 G5I_04342 G5I_04444 G5I_06405 G5I_07131 G5I_08105 G5I_09006 G5I_10260 G5I_10419 G5I_10798 G5I_12080 G5I_12808
0.169361	2	39	7.15692	Positive regulation of cell junction assembly	http://amigo.geneontology.org/amigo/term/GO:1901890	G5I_06405 G5I_09006
0.169617	17	1472	1.61177	Organelle organization	http://amigo.geneontology.org/amigo/term/GO:0006996	G5I_01017 G5I_03509 G5I_03782 G5I_03878 G5I_04444 G5I_06316 G5I_06405 G5I_07131 G5I_08796 G5I_09006 G5I_10412 G5I_10798 G5I_11162 G5I_12055 G5I_12080 G5I_12808 G5I_14490
0.173457	6	334	2.50707	Post-embryonic animal morphogenesis	http://amigo.geneontology.org/amigo/term/GO:0009886	G5I_01349 G5I_04444 G5I_06187 G5I_06405 G5I_07131 G5I_12080
0.173457	5	250	2.7912	Imaginal disc-derived appendage morphogenesis	http://amigo.geneontology.org/amigo/term/GO:0035114	G5I_01349 G5I_04444 G5I_06187 G5I_07131 G5I_12080
0.173457	5	252	2.76905	Appendage morphogenesis	http://amigo.geneontology.org/amigo/term/GO:0035107	G5I_01349 G5I_04444 G5I_06187 G5I_07131 G5I_12080
0.173457	5	253	2.7581	Imaginal disc-derived appendage development	http://amigo.geneontology.org/amigo/term/GO:0048737	G5I_01349 G5I_04444 G5I_06187 G5I_07131 G5I_12080
0.173457	1	5	27.912	Signal peptide processing	http://amigo.geneontology.org/amigo/term/GO:0006465	G5I_02538
0.173457	1	5	27.912	Respiratory chain complex iii assembly	http://amigo.geneontology.org/amigo/term/GO:0017062	G5I_01017
0.173457	1	5	27.912	L-methionine salvage from methylthioadenosine	http://amigo.geneontology.org/amigo/term/GO:0019509	G5I_00042
0.173457	1	5	27.912	Posttranslational protein targeting to membrane, translocation	http://amigo.geneontology.org/amigo/term/GO:0031204	G5I_04370
0.173457	1	5	27.912	Mitochondrial respiratory chain complex iii assembly	http://amigo.geneontology.org/amigo/term/GO:0034551	G5I_01017
0.173457	1	5	27.912	Amino acid salvage	http://amigo.geneontology.org/amigo/term/GO:0043102	G5I_00042
0.173457	1	5	27.912	Positive phototaxis	http://amigo.geneontology.org/amigo/term/GO:0046956	G5I_06405
0.173457	1	5	27.912	Endoplasmic reticulum localization	http://amigo.geneontology.org/amigo/term/GO:0051643	G5I_03878
0.173457	1	5	27.912	Positive energy taxis	http://amigo.geneontology.org/amigo/term/GO:0052128	G5I_06405
0.173457	1	5	27.912	Positive regulation of sarcomere organization	http://amigo.geneontology.org/amigo/term/GO:0060298	G5I_12055
0.173457	1	5	27.912	L-methionine biosynthetic process	http://amigo.geneontology.org/amigo/term/GO:0071265	G5I_00042
0.173457	1	5	27.912	L-methionine salvage	http://amigo.geneontology.org/amigo/term/GO:0071267	G5I_00042
0.173457	1	5	27.912	Cellular response to ethanol	http://amigo.geneontology.org/amigo/term/GO:0071361	G5I_10401
0.174826	6	341	2.4556	Metamorphosis	http://amigo.geneontology.org/amigo/term/GO:0007552	G5I_01349 G5I_04444 G5I_06187 G5I_06405 G5I_07131 G5I_12080
0.174826	3	101	4.14535	Larval development	http://amigo.geneontology.org/amigo/term/GO:0002164	G5I_03878 G5I_04444 G5I_06405
0.176138	2	42	6.64571	Cytoplasm organization	http://amigo.geneontology.org/amigo/term/GO:0007028	G5I_06405 G5I_08796
0.177051	5	256	2.72578	Appendage development	http://amigo.geneontology.org/amigo/term/GO:0048736	G5I_01349 G5I_04444 G5I_06187 G5I_07131 G5I_12080
0.177051	3	102	4.10471	Regulation of autophagy	http://amigo.geneontology.org/amigo/term/GO:0010506	G5I_03570 G5I_04370 G5I_05084
0.180214	6	346	2.42012	Cell morphogenesis involved in differentiation	http://amigo.geneontology.org/amigo/term/GO:0000904	G5I_01349 G5I_07131 G5I_08796 G5I_09006 G5I_10412 G5I_12080
0.180214	6	346	2.42012	Epithelial tube morphogenesis	http://amigo.geneontology.org/amigo/term/GO:0060562	G5I_01349 G5I_04444 G5I_06187 G5I_06405 G5I_07131 G5I_12080
0.180214	2	43	6.49116	Response to ethanol	http://amigo.geneontology.org/amigo/term/GO:0045471	G5I_06405 G5I_10401
0.180306	7	439	2.22533	Post-embryonic development	http://amigo.geneontology.org/amigo/term/GO:0009791	G5I_01349 G5I_03878 G5I_04444 G5I_06187 G5I_06405 G5I_07131 G5I_12080
0.181401	7	440	2.22027	Neuron development	http://amigo.geneontology.org/amigo/term/GO:0048666	G5I_01349 G5I_04462 G5I_06187 G5I_08796 G5I_09006 G5I_10412 G5I_12080
0.185102	3	105	3.98743	Regulation of synapse assembly	http://amigo.geneontology.org/amigo/term/GO:0051963	G5I_01349 G5I_06405 G5I_09006
0.185102	3	106	3.94981	Epithelial cell migration	http://amigo.geneontology.org/amigo/term/GO:0010631	G5I_04444 G5I_07131 G5I_12080
0.185102	3	106	3.94981	Positive regulation of growth	http://amigo.geneontology.org/amigo/term/GO:0045927	G5I_01349 G5I_06405 G5I_09006
0.185102	3	107	3.9129	Epithelium migration	http://amigo.geneontology.org/amigo/term/GO:0090132	G5I_04444 G5I_07131 G5I_12080
0.185102	2	45	6.20267	Cellular response to growth factor stimulus	http://amigo.geneontology.org/amigo/term/GO:0071363	G5I_00181 G5I_00182
0.185102	1	6	23.26	Glandular epithelial cell differentiation	http://amigo.geneontology.org/amigo/term/GO:0002067	G5I_12808
0.185102	1	6	23.26	Gluconeogenesis	http://amigo.geneontology.org/amigo/term/GO:0006094	G5I_10260
0.185102	1	6	23.26	mRNA cleavage	http://amigo.geneontology.org/amigo/term/GO:0006379	G5I_05084
0.185102	1	6	23.26	Posttranslational protein targeting to endoplasmic reticulum membrane	http://amigo.geneontology.org/amigo/term/GO:0006620	G5I_04370
0.185102	1	6	23.26	Coenzyme a biosynthetic process	http://amigo.geneontology.org/amigo/term/GO:0015937	G5I_07131
0.185102	1	6	23.26	Hexose biosynthetic process	http://amigo.geneontology.org/amigo/term/GO:0019319	G5I_10260
0.185102	1	6	23.26	Actin filament polymerization	http://amigo.geneontology.org/amigo/term/GO:0030041	G5I_10412
0.185102	1	6	23.26	Enteroendocrine cell differentiation	http://amigo.geneontology.org/amigo/term/GO:0035883	G5I_12808
0.185102	1	6	23.26	Retinol metabolic process	http://amigo.geneontology.org/amigo/term/GO:0042572	G5I_04342
0.185102	1	6	23.26	Regulation of sarcomere organization	http://amigo.geneontology.org/amigo/term/GO:0060297	G5I_12055
0.185102	1	6	23.26	Regulation of pattern recognition receptor signaling pathway	http://amigo.geneontology.org/amigo/term/GO:0062207	G5I_04059
0.185102	1	6	23.26	Kynurenine metabolic process	http://amigo.geneontology.org/amigo/term/GO:0070189	G5I_09952
0.185787	2	46	6.06783	Cell-cell junction assembly	http://amigo.geneontology.org/amigo/term/GO:0007043	G5I_01238 G5I_06405
0.185787	2	46	6.06783	Oocyte anterior/posterior axis specification	http://amigo.geneontology.org/amigo/term/GO:0007314	G5I_06405 G5I_08796
0.185787	2	46	6.06783	Response to growth factor	http://amigo.geneontology.org/amigo/term/GO:0070848	G5I_00181 G5I_00182
0.187446	3	109	3.8411	Regulation of cell junction assembly	http://amigo.geneontology.org/amigo/term/GO:1901888	G5I_01349 G5I_06405 G5I_09006
0.190982	3	110	3.80618	Regulation of actin cytoskeleton organization	http://amigo.geneontology.org/amigo/term/GO:0032956	G5I_10798 G5I_12055 G5I_12080
0.198116	3	112	3.73821	Tissue migration	http://amigo.geneontology.org/amigo/term/GO:0090130	G5I_04444 G5I_07131 G5I_12080
0.198116	2	48	5.815	Maternal determination of anterior/posterior axis, embryo	http://amigo.geneontology.org/amigo/term/GO:0008358	G5I_06405 G5I_08796

## Sheet: Cluster1_CC
Enrichment FDR	nGenes	Pathway Genes	Fold Enrichment	Pathway	URL	Genes
3.59264e-08	9	55	22.8371	Myofibril	http://amigo.geneontology.org/amigo/term/GO:0030016	G5I_03417 G5I_03782 G5I_03878 G5I_04444 G5I_06316 G5I_08796 G5I_10798 G5I_11162 G5I_14490
4.05519e-08	9	60	20.934	Contractile fiber	http://amigo.geneontology.org/amigo/term/GO:0043292	G5I_03417 G5I_03782 G5I_03878 G5I_04444 G5I_06316 G5I_08796 G5I_10798 G5I_11162 G5I_14490
2.17534e-07	8	52	21.4708	Sarcomere	http://amigo.geneontology.org/amigo/term/GO:0030017	G5I_03417 G5I_03782 G5I_03878 G5I_04444 G5I_06316 G5I_08796 G5I_11162 G5I_14490
3.14302e-07	58	4199	1.92772	Cytoplasm	http://amigo.geneontology.org/amigo/term/GO:0005737	G5I_00042 G5I_00176 G5I_00181 G5I_00182 G5I_00592 G5I_01007 G5I_01017 G5I_01229 G5I_01951 G5I_02567 G5I_02621 G5I_03057 G5I_03417 G5I_03782 G5I_03878 G5I_04370 G5I_04444 G5I_04586 G5I_05426 G5I_06316 G5I_06405 G5I_06603 G5I_06715 G5I_06832 G5I_06886 G5I_07057 G5I_07131 G5I_07317 G5I_07359 G5I_07626 G5I_07914 G5I_08105 G5I_08198 G5I_08400 G5I_08796 G5I_08800 G5I_09290 G5I_09690 G5I_09952 G5I_10260…
2.14481e-05	10	179	7.79665	Supramolecular polymer	http://amigo.geneontology.org/amigo/term/GO:0099081	G5I_03417 G5I_03782 G5I_03878 G5I_04444 G5I_06316 G5I_08796 G5I_10798 G5I_11162 G5I_12055 G5I_14490
2.14481e-05	10	176	7.92955	Supramolecular fiber	http://amigo.geneontology.org/amigo/term/GO:0099512	G5I_03417 G5I_03782 G5I_03878 G5I_04444 G5I_06316 G5I_08796 G5I_10798 G5I_11162 G5I_12055 G5I_14490
6.40903e-05	7	83	11.7701	Inner mitochondrial membrane protein complex	http://amigo.geneontology.org/amigo/term/GO:0098800	G5I_00176 G5I_01017 G5I_06603 G5I_07317 G5I_08105 G5I_11069 G5I_14646
0.00013638	11	280	5.48271	Supramolecular complex	http://amigo.geneontology.org/amigo/term/GO:0099080	G5I_03417 G5I_03782 G5I_03878 G5I_04444 G5I_06316 G5I_08198 G5I_08796 G5I_10798 G5I_11162 G5I_12055 G5I_14490
0.000138895	18	763	3.29237	Mitochondrion	http://amigo.geneontology.org/amigo/term/GO:0005739	G5I_00176 G5I_00592 G5I_01017 G5I_02567 G5I_02621 G5I_06603 G5I_06886 G5I_07317 G5I_07914 G5I_08105 G5I_09690 G5I_09952 G5I_10260 G5I_11069 G5I_11199 G5I_12338 G5I_12561 G5I_14646
0.000138895	5	38	18.3632	Z disc	http://amigo.geneontology.org/amigo/term/GO:0030018	G5I_03782 G5I_03878 G5I_04444 G5I_06316 G5I_14490
0.000138895	5	38	18.3632	I band	http://amigo.geneontology.org/amigo/term/GO:0031674	G5I_03782 G5I_03878 G5I_04444 G5I_06316 G5I_14490
0.000155961	9	190	6.61074	Mitochondrial protein complex	http://amigo.geneontology.org/amigo/term/GO:0098798	G5I_00176 G5I_01017 G5I_02621 G5I_06603 G5I_07317 G5I_08105 G5I_11069 G5I_12338 G5I_14646
0.00159394	9	258	4.86837	Mitochondrial envelope	http://amigo.geneontology.org/amigo/term/GO:0005740	G5I_00176 G5I_01017 G5I_06603 G5I_07317 G5I_08105 G5I_09690 G5I_11069 G5I_12561 G5I_14646
0.00165818	5	66	10.5727	Oxidoreductase complex	http://amigo.geneontology.org/amigo/term/GO:1990204	G5I_00176 G5I_01017 G5I_02567 G5I_06603 G5I_11069
0.00293891	4	41	13.6156	Cell-substrate junction	http://amigo.geneontology.org/amigo/term/GO:0030055	G5I_04444 G5I_06316 G5I_12080 G5I_14699
0.00293931	7	175	5.5824	Mitochondrial inner membrane	http://amigo.geneontology.org/amigo/term/GO:0005743	G5I_00176 G5I_01017 G5I_06603 G5I_07317 G5I_08105 G5I_11069 G5I_14646
0.00293931	10	359	3.88747	Organelle envelope	http://amigo.geneontology.org/amigo/term/GO:0031967	G5I_00176 G5I_01017 G5I_03878 G5I_06603 G5I_07317 G5I_08105 G5I_09690 G5I_11069 G5I_12561 G5I_14646
0.00293931	10	359	3.88747	Envelope	http://amigo.geneontology.org/amigo/term/GO:0031975	G5I_00176 G5I_01017 G5I_03878 G5I_06603 G5I_07317 G5I_08105 G5I_09690 G5I_11069 G5I_12561 G5I_14646
0.00293931	11	429	3.57846	Membrane protein complex	http://amigo.geneontology.org/amigo/term/GO:0098796	G5I_00176 G5I_01017 G5I_02538 G5I_03878 G5I_04370 G5I_06603 G5I_07317 G5I_08105 G5I_11069 G5I_12080 G5I_14646
0.0031185	8	236	4.73085	Mitochondrial membrane	http://amigo.geneontology.org/amigo/term/GO:0031966	G5I_00176 G5I_01017 G5I_06603 G5I_07317 G5I_08105 G5I_09690 G5I_11069 G5I_14646
0.00360695	7	184	5.30935	Organelle inner membrane	http://amigo.geneontology.org/amigo/term/GO:0019866	G5I_00176 G5I_01017 G5I_06603 G5I_07317 G5I_08105 G5I_11069 G5I_14646
0.00389842	6	134	6.24896	Anchoring junction	http://amigo.geneontology.org/amigo/term/GO:0070161	G5I_01349 G5I_04444 G5I_06316 G5I_06405 G5I_12080 G5I_14699
0.00414475	4	51	10.9459	Mitochondrial respirasome	http://amigo.geneontology.org/amigo/term/GO:0005746	G5I_00176 G5I_01017 G5I_06603 G5I_11069
0.00414475	2	5	55.824	Striated muscle myosin thick filament	http://amigo.geneontology.org/amigo/term/GO:0005863	G5I_03417 G5I_14490
0.00414475	2	5	55.824	Myosin filament	http://amigo.geneontology.org/amigo/term/GO:0032982	G5I_03417 G5I_14490
0.00414475	4	50	11.1648	Respiratory chain complex	http://amigo.geneontology.org/amigo/term/GO:0098803	G5I_00176 G5I_01017 G5I_06603 G5I_11069
0.00442073	4	53	10.5328	Respirasome	http://amigo.geneontology.org/amigo/term/GO:0070469	G5I_00176 G5I_01017 G5I_06603 G5I_11069
0.00466861	52	4987	1.45521	Intracellular organelle	http://amigo.geneontology.org/amigo/term/GO:0043229	G5I_00042 G5I_00176 G5I_00592 G5I_01007 G5I_01017 G5I_01229 G5I_01951 G5I_02542 G5I_02567 G5I_02621 G5I_03417 G5I_03509 G5I_03782 G5I_03878 G5I_04370 G5I_04444 G5I_05084 G5I_05426 G5I_06316 G5I_06405 G5I_06603 G5I_06715 G5I_06886 G5I_07057 G5I_07317 G5I_07369 G5I_07378 G5I_07626 G5I_07914 G5I_08105 G5I_08198 G5I_08400 G5I_08796 G5I_09690 G5I_09952 G5I_10260 G5I_10412 G5I_10419 G5I_10582 G5I_10798…
0.00493217	15	815	2.56859	Organelle membrane	http://amigo.geneontology.org/amigo/term/GO:0031090	G5I_00176 G5I_01017 G5I_02538 G5I_03878 G5I_04370 G5I_06603 G5I_06715 G5I_06832 G5I_07317 G5I_08105 G5I_08400 G5I_09690 G5I_10834 G5I_11069 G5I_14646
0.00994043	3	31	13.5058	Focal adhesion	http://amigo.geneontology.org/amigo/term/GO:0005925	G5I_04444 G5I_06316 G5I_12080
0.0118985	2	9	31.0133	Mitochondrial respiratory chain complex iii	http://amigo.geneontology.org/amigo/term/GO:0005750	G5I_00176 G5I_01017
0.0118985	2	9	31.0133	Respiratory chain complex iii	http://amigo.geneontology.org/amigo/term/GO:0045275	G5I_00176 G5I_01017
0.0169497	2	11	25.3745	Mitochondrial proton-transporting atp synthase complex	http://amigo.geneontology.org/amigo/term/GO:0005753	G5I_07317 G5I_08105
0.0169497	2	11	25.3745	Myofilament	http://amigo.geneontology.org/amigo/term/GO:0036379	G5I_03417 G5I_14490
0.0187926	7	267	3.65888	Nuclear outer membrane-endoplasmic reticulum membrane network	http://amigo.geneontology.org/amigo/term/GO:0042175	G5I_02538 G5I_03878 G5I_04370 G5I_06715 G5I_06832 G5I_08400 G5I_10834
0.0218835	2	13	21.4708	A band	http://amigo.geneontology.org/amigo/term/GO:0031672	G5I_03417 G5I_11162
0.0218835	2	13	21.4708	Proton-transporting atp synthase complex	http://amigo.geneontology.org/amigo/term/GO:0045259	G5I_07317 G5I_08105
0.028417	2	15	18.608	Cytochrome complex	http://amigo.geneontology.org/amigo/term/GO:0070069	G5I_00176 G5I_01017
0.0589625	2	22	12.6873	Actin filament	http://amigo.geneontology.org/amigo/term/GO:0005884	G5I_08796 G5I_12055
0.0620786	6	263	3.18388	Endoplasmic reticulum membrane	http://amigo.geneontology.org/amigo/term/GO:0005789	G5I_02538 G5I_04370 G5I_06715 G5I_06832 G5I_08400 G5I_10834
0.0695272	18	1444	1.73967	Non-membrane-bounded organelle	http://amigo.geneontology.org/amigo/term/GO:0043228	G5I_01007 G5I_02542 G5I_02621 G5I_03417 G5I_03782 G5I_03878 G5I_04444 G5I_05426 G5I_06316 G5I_07378 G5I_08198 G5I_08796 G5I_10798 G5I_11162 G5I_12055 G5I_12257 G5I_12338 G5I_14490
0.0695272	18	1444	1.73967	Intracellular non-membrane-bounded organelle	http://amigo.geneontology.org/amigo/term/GO:0043232	G5I_01007 G5I_02542 G5I_02621 G5I_03417 G5I_03782 G5I_03878 G5I_04444 G5I_05426 G5I_06316 G5I_07378 G5I_08198 G5I_08796 G5I_10798 G5I_11162 G5I_12055 G5I_12257 G5I_12338 G5I_14490
0.0760341	2	30	9.304	Organellar small ribosomal subunit	http://amigo.geneontology.org/amigo/term/GO:0000314	G5I_02621 G5I_12338
0.0760341	1	3	46.52	Nuclear outer membrane	http://amigo.geneontology.org/amigo/term/GO:0005640	G5I_03878
0.0760341	2	32	8.7225	Mitochondrial respiratory chain complex i	http://amigo.geneontology.org/amigo/term/GO:0005747	G5I_06603 G5I_11069
0.0760341	2	29	9.62483	Mitochondrial small ribosomal subunit	http://amigo.geneontology.org/amigo/term/GO:0005763	G5I_02621 G5I_12338
0.0760341	1	3	46.52	Sec61 translocon complex	http://amigo.geneontology.org/amigo/term/GO:0005784	G5I_04370
0.0760341	1	3	46.52	Signal peptidase complex	http://amigo.geneontology.org/amigo/term/GO:0005787	G5I_02538
0.0760341	1	3	46.52	mRNA cleavage stimulating factor complex	http://amigo.geneontology.org/amigo/term/GO:0005848	G5I_05084
0.0760341	1	3	46.52	glycerol-3-phosphate dehydrogenase complex	http://amigo.geneontology.org/amigo/term/GO:0009331	G5I_02567
0.0760341	28	2653	1.47293	Membrane	http://amigo.geneontology.org/amigo/term/GO:0016020	G5I_00176 G5I_01017 G5I_01238 G5I_01349 G5I_01798 G5I_02538 G5I_03878 G5I_04370 G5I_04444 G5I_04462 G5I_04632 G5I_05169 G5I_06405 G5I_06603 G5I_06715 G5I_06832 G5I_07317 G5I_08105 G5I_08400 G5I_09006 G5I_09087 G5I_09460 G5I_09690 G5I_10419 G5I_10834 G5I_11069 G5I_12080 G5I_14646
0.0760341	2	31	9.00387	Proton-transporting two-sector atpase complex	http://amigo.geneontology.org/amigo/term/GO:0016469	G5I_07317 G5I_08105
0.0760341	8	467	2.39075	Cell junction	http://amigo.geneontology.org/amigo/term/GO:0030054	G5I_01349 G5I_04444 G5I_06316 G5I_06405 G5I_09006 G5I_12080 G5I_12808 G5I_14699
0.0760341	2	32	8.7225	NADH dehydrogenase complex	http://amigo.geneontology.org/amigo/term/GO:0030964	G5I_06603 G5I_11069
0.0760341	1	3	46.52	Microtubule organizing center attachment site	http://amigo.geneontology.org/amigo/term/GO:0034992	G5I_03878
0.0760341	1	3	46.52	Meiotic nuclear membrane microtubule tethering complex	http://amigo.geneontology.org/amigo/term/GO:0034993	G5I_03878
0.0760341	43	4583	1.30942	Membrane-bounded organelle	http://amigo.geneontology.org/amigo/term/GO:0043227	G5I_00042 G5I_00176 G5I_00592 G5I_01007 G5I_01017 G5I_01229 G5I_01951 G5I_02538 G5I_02567 G5I_02621 G5I_03782 G5I_03878 G5I_04370 G5I_05084 G5I_05426 G5I_06405 G5I_06603 G5I_06715 G5I_06832 G5I_06886 G5I_07057 G5I_07317 G5I_07369 G5I_07626 G5I_07914 G5I_08105 G5I_08198 G5I_08400 G5I_09690 G5I_09952 G5I_10260 G5I_10412 G5I_10419 G5I_10582 G5I_10834 G5I_10960 G5I_11069 G5I_11199 G5I_12338 G5I_12561…
0.0760341	40	4174	1.33742	Intracellular membrane-bounded organelle	http://amigo.geneontology.org/amigo/term/GO:0043231	G5I_00042 G5I_00176 G5I_00592 G5I_01007 G5I_01017 G5I_01229 G5I_01951 G5I_02567 G5I_02621 G5I_03782 G5I_03878 G5I_04370 G5I_05084 G5I_05426 G5I_06405 G5I_06603 G5I_06715 G5I_06886 G5I_07057 G5I_07317 G5I_07369 G5I_07626 G5I_07914 G5I_08105 G5I_08198 G5I_08400 G5I_09690 G5I_09952 G5I_10260 G5I_10412 G5I_10419 G5I_10582 G5I_10834 G5I_11069 G5I_11199 G5I_12338 G5I_12561 G5I_12808 G5I_14490 G5I_14646
0.0760341	2	32	8.7225	Respiratory chain complex i	http://amigo.geneontology.org/amigo/term/GO:0045271	G5I_06603 G5I_11069
0.0760341	1	3	46.52	Translocon complex	http://amigo.geneontology.org/amigo/term/GO:0071256	G5I_04370
0.0760341	1	3	46.52	Nuclear membrane protein complex	http://amigo.geneontology.org/amigo/term/GO:0106083	G5I_03878
0.0760341	1	3	46.52	Nuclear membrane microtubule tethering complex	http://amigo.geneontology.org/amigo/term/GO:0106094	G5I_03878
0.0952649	1	4	34.89	Mitochondrial proton-transporting atp synthase complex, catalytic sector f(1)	http://amigo.geneontology.org/amigo/term/GO:0000275	G5I_08105
0.0952649	1	4	34.89	Presynaptic periactive zone	http://amigo.geneontology.org/amigo/term/GO:0036062	G5I_09006
0.11168	1	5	27.912	Integrin complex	http://amigo.geneontology.org/amigo/term/GO:0008305	G5I_12080
0.11168	3	99	4.22909	Actin cytoskeleton	http://amigo.geneontology.org/amigo/term/GO:0015629	G5I_05426 G5I_08796 G5I_12055
0.11168	2	41	6.8078	Basolateral plasma membrane	http://amigo.geneontology.org/amigo/term/GO:0016323	G5I_06405 G5I_12080
0.11168	1	5	27.912	Protein complex involved in cell adhesion	http://amigo.geneontology.org/amigo/term/GO:0098636	G5I_12080
0.126124	1	6	23.26	M band	http://amigo.geneontology.org/amigo/term/GO:0031430	G5I_11162
0.126124	1	6	23.26	Proton-transporting atp synthase complex, catalytic core f(1)	http://amigo.geneontology.org/amigo/term/GO:0045261	G5I_08105
0.126124	1	6	23.26	MICOS complex	http://amigo.geneontology.org/amigo/term/GO:0061617	G5I_14646
0.126124	1	6	23.26	Tricellular tight junction	http://amigo.geneontology.org/amigo/term/GO:0061689	G5I_06405
0.129587	2	47	5.93872	Organellar large ribosomal subunit	http://amigo.geneontology.org/amigo/term/GO:0000315	G5I_02621 G5I_12338
0.129587	2	47	5.93872	Mitochondrial large ribosomal subunit	http://amigo.geneontology.org/amigo/term/GO:0005762	G5I_02621 G5I_12338
0.135347	1	7	19.9371	Mitochondrial proton-transporting atp synthase complex, coupling factor f(o)	http://amigo.geneontology.org/amigo/term/GO:0000276	G5I_07317
0.135347	1	7	19.9371	U6 snRNP	http://amigo.geneontology.org/amigo/term/GO:0005688	G5I_08198
0.135347	1	7	19.9371	Postsynaptic density membrane	http://amigo.geneontology.org/amigo/term/GO:0098839	G5I_06405
0.135347	1	7	19.9371	Postsynaptic specialization membrane	http://amigo.geneontology.org/amigo/term/GO:0099634	G5I_06405
0.150284	1	8	17.445	Ruffle	http://amigo.geneontology.org/amigo/term/GO:0001726	G5I_04444
0.150284	1	8	17.445	Proton-transporting atp synthase complex, coupling factor f(o)	http://amigo.geneontology.org/amigo/term/GO:0045263	G5I_07317
0.153987	5	291	2.39794	Endoplasmic reticulum	http://amigo.geneontology.org/amigo/term/GO:0005783	G5I_01229 G5I_04370 G5I_06715 G5I_08400 G5I_10834
0.160452	1	9	15.5067	mRNA cleavage and polyadenylation specificity factor complex	http://amigo.geneontology.org/amigo/term/GO:0005847	G5I_05084
0.160452	1	9	15.5067	Cytoplasmic dynein complex	http://amigo.geneontology.org/amigo/term/GO:0005868	G5I_02542
0.160452	1	9	15.5067	Rough endoplasmic reticulum membrane	http://amigo.geneontology.org/amigo/term/GO:0030867	G5I_04370
0.171332	2	60	4.652	Small ribosomal subunit	http://amigo.geneontology.org/amigo/term/GO:0015935	G5I_02621 G5I_12338
0.171332	1	10	13.956	Sarcoplasm	http://amigo.geneontology.org/amigo/term/GO:0016528	G5I_06832
0.171332	23	2356	1.36243	Protein-containing complex	http://amigo.geneontology.org/amigo/term/GO:0032991	G5I_00176 G5I_01017 G5I_02538 G5I_02542 G5I_02567 G5I_02621 G5I_03570 G5I_03878 G5I_04370 G5I_05084 G5I_05426 G5I_06603 G5I_06832 G5I_07317 G5I_08105 G5I_08198 G5I_08796 G5I_11069 G5I_12080 G5I_12338 G5I_13920 G5I_14646 G5I_14699
0.171332	2	60	4.652	Terminal bouton	http://amigo.geneontology.org/amigo/term/GO:0043195	G5I_06405 G5I_09006
0.185222	3	138	3.03391	Apical part of cell	http://amigo.geneontology.org/amigo/term/GO:0045177	G5I_01349 G5I_06187 G5I_06405

## Sheet: Cluster1_MF
Enrichment FDR	nGenes	Pathway Genes	Fold Enrichment	Pathway	URL	Genes
0.000168799	9	140	8.97171	Actin binding	http://amigo.geneontology.org/amigo/term/GO:0003779	G5I_03509 G5I_03878 G5I_04444 G5I_05426 G5I_06316 G5I_08796 G5I_11162 G5I_12055 G5I_14490
0.000434317	15	514	4.07276	Oxidoreductase activity	http://amigo.geneontology.org/amigo/term/GO:0016491	G5I_00042 G5I_00176 G5I_00181 G5I_00182 G5I_00592 G5I_01017 G5I_01798 G5I_02567 G5I_04342 G5I_05169 G5I_06603 G5I_09690 G5I_10401 G5I_10412 G5I_11069
0.000919971	11	305	5.03331	Cytoskeletal protein binding	http://amigo.geneontology.org/amigo/term/GO:0008092	G5I_03509 G5I_03878 G5I_04444 G5I_05426 G5I_06316 G5I_08796 G5I_09006 G5I_10798 G5I_11162 G5I_12055 G5I_14490
0.00110658	6	77	10.8748	Actin filament binding	http://amigo.geneontology.org/amigo/term/GO:0051015	G5I_03878 G5I_04444 G5I_05426 G5I_08796 G5I_11162 G5I_12055
0.00484954	6	104	8.05154	Oxidoreductase activity, acting on ch-oh group of donors	http://amigo.geneontology.org/amigo/term/GO:0016614	G5I_00181 G5I_00182 G5I_02567 G5I_04342 G5I_05169 G5I_10401
0.00612198	2	3	93.04	Tropomyosin binding	http://amigo.geneontology.org/amigo/term/GO:0005523	G5I_10798 G5I_11162
0.00823986	5	78	8.94615	Oxidoreductase activity, acting on the ch-oh group of donors, nad or nadp as acceptor	http://amigo.geneontology.org/amigo/term/GO:0016616	G5I_00181 G5I_00182 G5I_04342 G5I_05169 G5I_10401
0.010108	2	5	55.824	Icosanoid receptor activity	http://amigo.geneontology.org/amigo/term/GO:0004953	G5I_00181 G5I_00182
0.010108	2	5	55.824	Prostanoid receptor activity	http://amigo.geneontology.org/amigo/term/GO:0004954	G5I_00181 G5I_00182
0.010108	2	5	55.824	Prostaglandin receptor activity	http://amigo.geneontology.org/amigo/term/GO:0004955	G5I_00181 G5I_00182
0.010108	2	5	55.824	Prostaglandin e receptor activity	http://amigo.geneontology.org/amigo/term/GO:0004957	G5I_00181 G5I_00182
0.010108	8	246	4.53854	Protein-containing complex binding	http://amigo.geneontology.org/amigo/term/GO:0044877	G5I_03878 G5I_04444 G5I_05426 G5I_06715 G5I_08796 G5I_09006 G5I_11162 G5I_12055
0.0139303	2	6	46.52	15-hydroxyprostaglandin dehydrogenase (NAD+) activity	http://amigo.geneontology.org/amigo/term/GO:0016404	G5I_00181 G5I_00182
0.0188486	37	3212	1.60763	Catalytic activity	http://amigo.geneontology.org/amigo/term/GO:0003824	G5I_00042 G5I_00176 G5I_00181 G5I_00182 G5I_00592 G5I_01017 G5I_01229 G5I_01798 G5I_01951 G5I_02538 G5I_02567 G5I_03057 G5I_04059 G5I_04342 G5I_05169 G5I_06405 G5I_06603 G5I_07057 G5I_07131 G5I_07359 G5I_08105 G5I_08400 G5I_08800 G5I_09290 G5I_09690 G5I_09952 G5I_10260 G5I_10401 G5I_10412 G5I_10582 G5I_10834 G5I_11069 G5I_12257 G5I_12561 G5I_12808 G5I_14080 G5I_14488
0.048423	2	12	23.26	Alcohol dehydrogenase (nadp+) activity	http://amigo.geneontology.org/amigo/term/GO:0008106	G5I_04342 G5I_10401
0.048423	2	12	23.26	NAD+ binding	http://amigo.geneontology.org/amigo/term/GO:0070403	G5I_00181 G5I_00182
0.0529158	2	13	21.4708	Aldo-keto reductase (nadp) activity	http://amigo.geneontology.org/amigo/term/GO:0004033	G5I_04342 G5I_10401
0.0529158	2	14	19.9371	Structural constituent of muscle	http://amigo.geneontology.org/amigo/term/GO:0008307	G5I_03782 G5I_14490
0.0529158	3	46	9.10174	Electron transfer activity	http://amigo.geneontology.org/amigo/term/GO:0009055	G5I_00176 G5I_01017 G5I_09690
0.0529158	2	14	19.9371	Nucleoside monophosphate kinase activity	http://amigo.geneontology.org/amigo/term/GO:0050145	G5I_06405 G5I_10582
0.0552479	2	15	18.608	NADH dehydrogenase (ubiquinone) activity	http://amigo.geneontology.org/amigo/term/GO:0008137	G5I_06603 G5I_11069
0.0552479	2	15	18.608	NADH dehydrogenase (quinone) activity	http://amigo.geneontology.org/amigo/term/GO:0050136	G5I_06603 G5I_11069
0.0678131	2	17	16.4188	Oxidoreductase activity, acting on nad(p)h, quinone or similar compound as acceptor	http://amigo.geneontology.org/amigo/term/GO:0016655	G5I_06603 G5I_11069
0.0809553	2	19	14.6905	Phosphotransferase activity, phosphate group as acceptor	http://amigo.geneontology.org/amigo/term/GO:0016776	G5I_06405 G5I_10582
0.0824247	16	1166	1.91506	Anion binding	http://amigo.geneontology.org/amigo/term/GO:0043168	G5I_00181 G5I_00182 G5I_00592 G5I_05426 G5I_07369 G5I_08105 G5I_08800 G5I_09290 G5I_09952 G5I_10260 G5I_10419 G5I_10582 G5I_11162 G5I_12257 G5I_12808 G5I_14699
0.0826459	2	20	13.956	2 iron, 2 sulfur cluster binding	http://amigo.geneontology.org/amigo/term/GO:0051537	G5I_09690 G5I_11199
0.0835775	14	981	1.99168	Nucleotide binding	http://amigo.geneontology.org/amigo/term/GO:0000166	G5I_00181 G5I_00182 G5I_00592 G5I_05426 G5I_07369 G5I_08105 G5I_08800 G5I_09290 G5I_10260 G5I_10419 G5I_10582 G5I_11162 G5I_12257 G5I_12808
0.0835775	15	1080	1.93833	Small molecule binding	http://amigo.geneontology.org/amigo/term/GO:0036094	G5I_00181 G5I_00182 G5I_00592 G5I_05426 G5I_07369 G5I_08105 G5I_08800 G5I_09290 G5I_09952 G5I_10260 G5I_10419 G5I_10582 G5I_11162 G5I_12257 G5I_12808
0.0835775	14	981	1.99168	Nucleoside phosphate binding	http://amigo.geneontology.org/amigo/term/GO:1901265	G5I_00181 G5I_00182 G5I_00592 G5I_05426 G5I_07369 G5I_08105 G5I_08800 G5I_09290 G5I_10260 G5I_10419 G5I_10582 G5I_11162 G5I_12257 G5I_12808
0.0872831	4	120	4.652	Ligase activity	http://amigo.geneontology.org/amigo/term/GO:0016874	G5I_07057 G5I_07131 G5I_08105 G5I_09290
0.0988375	2	24	11.63	Nucleobase-containing compound kinase activity	http://amigo.geneontology.org/amigo/term/GO:0019205	G5I_06405 G5I_10582
0.120086	2	27	10.3378	NADH dehydrogenase activity	http://amigo.geneontology.org/amigo/term/GO:0003954	G5I_06603 G5I_11069
0.122508	24	2160	1.55067	Ion binding	http://amigo.geneontology.org/amigo/term/GO:0043167	G5I_00181 G5I_00182 G5I_00592 G5I_01349 G5I_01798 G5I_05426 G5I_06316 G5I_07369 G5I_08105 G5I_08800 G5I_09290 G5I_09460 G5I_09952 G5I_10260 G5I_10412 G5I_10419 G5I_10582 G5I_11162 G5I_11199 G5I_11695 G5I_12257 G5I_12808 G5I_14239 G5I_14699
0.125982	1	3	46.52	protein-L-isoaspartate (D-aspartate) O-methyltransferase activity	http://amigo.geneontology.org/amigo/term/GO:0004719	G5I_03057
0.125982	1	3	46.52	Calcium transmembrane transporter activity, phosphorylative mechanism	http://amigo.geneontology.org/amigo/term/GO:0005388	G5I_10419
0.125982	1	3	46.52	Kynurenine-oxoglutarate transaminase activity	http://amigo.geneontology.org/amigo/term/GO:0016212	G5I_09952
0.125982	2	31	9.00387	Oxidoreductase activity, acting on the ch-ch group of donors	http://amigo.geneontology.org/amigo/term/GO:0016627	G5I_00592 G5I_09690
0.125982	1	3	46.52	Oxidoreductase activity, acting on a sulfur group of donors, disulfide as acceptor	http://amigo.geneontology.org/amigo/term/GO:0016671	G5I_10412
0.125982	1	3	46.52	Kynurenine aminotransferase activity	http://amigo.geneontology.org/amigo/term/GO:0036137	G5I_09952
0.125982	1	3	46.52	MHC protein binding	http://amigo.geneontology.org/amigo/term/GO:0042287	G5I_06715
0.125982	13	950	1.90977	Carbohydrate derivative binding	http://amigo.geneontology.org/amigo/term/GO:0097367	G5I_05426 G5I_07369 G5I_08105 G5I_08800 G5I_09290 G5I_10260 G5I_10419 G5I_10582 G5I_11162 G5I_12257 G5I_12808 G5I_14355 G5I_14699
0.130109	4	157	3.55567	Purine nucleoside binding	http://amigo.geneontology.org/amigo/term/GO:0001883	G5I_07369 G5I_08800 G5I_10260 G5I_12808
0.130109	6	320	2.61675	Structural molecule activity	http://amigo.geneontology.org/amigo/term/GO:0005198	G5I_02621 G5I_03782 G5I_04444 G5I_11199 G5I_12338 G5I_14490
0.130109	4	157	3.55567	GTP binding	http://amigo.geneontology.org/amigo/term/GO:0005525	G5I_07369 G5I_08800 G5I_10260 G5I_12808
0.130109	1	4	34.89	Inositol monophosphate 1-phosphatase activity	http://amigo.geneontology.org/amigo/term/GO:0008934	G5I_14488
0.130109	1	4	34.89	Uridylate kinase activity	http://amigo.geneontology.org/amigo/term/GO:0009041	G5I_10582
0.130109	1	4	34.89	Testosterone dehydrogenase [nad(p)] activity	http://amigo.geneontology.org/amigo/term/GO:0030283	G5I_05169
0.130109	4	161	3.46733	Ribonucleoside binding	http://amigo.geneontology.org/amigo/term/GO:0032549	G5I_07369 G5I_08800 G5I_10260 G5I_12808
0.130109	4	157	3.55567	Purine ribonucleoside binding	http://amigo.geneontology.org/amigo/term/GO:0032550	G5I_07369 G5I_08800 G5I_10260 G5I_12808
0.130109	4	161	3.46733	Guanyl ribonucleotide binding	http://amigo.geneontology.org/amigo/term/GO:0032561	G5I_07369 G5I_08800 G5I_10260 G5I_12808
0.130109	1	4	34.89	Testosterone dehydrogenase (nad+) activity	http://amigo.geneontology.org/amigo/term/GO:0047035	G5I_05169
0.130109	2	33	8.45818	NAD binding	http://amigo.geneontology.org/amigo/term/GO:0051287	G5I_00181 G5I_00182
0.130109	1	4	34.89	Inositol monophosphate phosphatase activity	http://amigo.geneontology.org/amigo/term/GO:0052834	G5I_14488
0.130234	4	162	3.44593	Nucleoside binding	http://amigo.geneontology.org/amigo/term/GO:0001882	G5I_07369 G5I_08800 G5I_10260 G5I_12808
0.130384	4	163	3.42479	Guanyl nucleotide binding	http://amigo.geneontology.org/amigo/term/GO:0019001	G5I_07369 G5I_08800 G5I_10260 G5I_12808
0.136498	3	96	4.36125	Protein kinase binding	http://amigo.geneontology.org/amigo/term/GO:0019901	G5I_03878 G5I_08796 G5I_11162
0.142811	1	6	23.26	Succinate dehydrogenase activity	http://amigo.geneontology.org/amigo/term/GO:0000104	G5I_09690
0.142811	1	6	23.26	ARF guanyl-nucleotide exchange factor activity	http://amigo.geneontology.org/amigo/term/GO:0005086	G5I_04370
0.142811	4	183	3.05049	Calcium ion binding	http://amigo.geneontology.org/amigo/term/GO:0005509	G5I_01349 G5I_06316 G5I_14239 G5I_14699
0.142811	1	6	23.26	Succinate dehydrogenase (ubiquinone) activity	http://amigo.geneontology.org/amigo/term/GO:0008177	G5I_09690
0.142811	1	6	23.26	carboxyl-O-methyltransferase activity	http://amigo.geneontology.org/amigo/term/GO:0010340	G5I_03057
0.142811	2	43	6.49116	Oxidoreductase activity, acting on nad(p)h	http://amigo.geneontology.org/amigo/term/GO:0016651	G5I_06603 G5I_11069
0.142811	1	5	27.912	Carbon-sulfur lyase activity	http://amigo.geneontology.org/amigo/term/GO:0016846	G5I_09952
0.142811	11	853	1.79972	Purine nucleotide binding	http://amigo.geneontology.org/amigo/term/GO:0017076	G5I_05426 G5I_07369 G5I_08105 G5I_08800 G5I_09290 G5I_10260 G5I_10419 G5I_10582 G5I_11162 G5I_12257 G5I_12808
0.142811	11	856	1.79341	Ribonucleotide binding	http://amigo.geneontology.org/amigo/term/GO:0032553	G5I_05426 G5I_07369 G5I_08105 G5I_08800 G5I_09290 G5I_10260 G5I_10419 G5I_10582 G5I_11162 G5I_12257 G5I_12808
0.142811	11	848	1.81033	Purine ribonucleotide binding	http://amigo.geneontology.org/amigo/term/GO:0032555	G5I_05426 G5I_07369 G5I_08105 G5I_08800 G5I_09290 G5I_10260 G5I_10419 G5I_10582 G5I_11162 G5I_12257 G5I_12808
0.142811	11	831	1.84736	Purine ribonucleoside triphosphate binding	http://amigo.geneontology.org/amigo/term/GO:0035639	G5I_05426 G5I_07369 G5I_08105 G5I_08800 G5I_09290 G5I_10260 G5I_10419 G5I_10582 G5I_11162 G5I_12257 G5I_12808
0.142811	2	43	6.49116	Iron-sulfur cluster binding	http://amigo.geneontology.org/amigo/term/GO:0051536	G5I_09690 G5I_11199
0.142811	2	43	6.49116	Metal cluster binding	http://amigo.geneontology.org/amigo/term/GO:0051540	G5I_09690 G5I_11199
0.142811	1	6	23.26	Protein carboxyl o-methyltransferase activity	http://amigo.geneontology.org/amigo/term/GO:0051998	G5I_03057
0.142811	1	6	23.26	NADP-retinol dehydrogenase activity	http://amigo.geneontology.org/amigo/term/GO:0052650	G5I_04342
0.142811	1	5	27.912	Uridylyltransferase activity	http://amigo.geneontology.org/amigo/term/GO:0070569	G5I_14080
0.147344	3	110	3.80618	Kinase binding	http://amigo.geneontology.org/amigo/term/GO:0019900	G5I_03878 G5I_08796 G5I_11162
0.148535	1	7	19.9371	RNA polymerase III cis-regulatory region sequence-specific DNA binding	http://amigo.geneontology.org/amigo/term/GO:0000992	G5I_06886
0.148535	1	7	19.9371	RNA polymerase III transcription regulatory region sequence-specific DNA binding	http://amigo.geneontology.org/amigo/term/GO:0001016	G5I_06886
0.148535	3	111	3.77189	G protein-coupled receptor activity	http://amigo.geneontology.org/amigo/term/GO:0004930	G5I_00181 G5I_00182 G5I_01349
0.148535	1	7	19.9371	Ubiquinol-cytochrome-c reductase activity	http://amigo.geneontology.org/amigo/term/GO:0008121	G5I_01017
0.148535	1	7	19.9371	Oxidoreductase activity, acting on diphenols and related substances as donors, cytochrome as acceptor	http://amigo.geneontology.org/amigo/term/GO:0016681	G5I_01017
0.148535	1	7	19.9371	Spectrin binding	http://amigo.geneontology.org/amigo/term/GO:0030507	G5I_09006
0.148535	1	7	19.9371	Extracellular matrix binding	http://amigo.geneontology.org/amigo/term/GO:0050840	G5I_12080
0.153779	1	8	17.445	acyl-CoA dehydrogenase activity	http://amigo.geneontology.org/amigo/term/GO:0003995	G5I_00592
0.153779	1	8	17.445	Estradiol 17-beta-dehydrogenase activity	http://amigo.geneontology.org/amigo/term/GO:0004303	G5I_05169
0.153779	2	53	5.26642	Proton transmembrane transporter activity	http://amigo.geneontology.org/amigo/term/GO:0015078	G5I_07317 G5I_08105
0.153779	1	8	17.445	Oxidoreductase activity, acting on the ch-ch group of donors, quinone or related compound as acceptor	http://amigo.geneontology.org/amigo/term/GO:0016635	G5I_09690
0.153779	1	8	17.445	Oxidoreductase activity, acting on diphenols and related substances as donors	http://amigo.geneontology.org/amigo/term/GO:0016679	G5I_01017
0.153779	3	118	3.54814	Lyase activity	http://amigo.geneontology.org/amigo/term/GO:0016829	G5I_08400 G5I_09952 G5I_10260
0.153779	1	8	17.445	Kinesin binding	http://amigo.geneontology.org/amigo/term/GO:0019894	G5I_08796
0.153779	1	8	17.445	Proton-transporting atp synthase activity, rotational mechanism	http://amigo.geneontology.org/amigo/term/GO:0046933	G5I_08105
0.164897	1	9	15.5067	Cytoskeletal anchor activity	http://amigo.geneontology.org/amigo/term/GO:0008093	G5I_09006
0.164897	1	9	15.5067	Steroid dehydrogenase activity	http://amigo.geneontology.org/amigo/term/GO:0016229	G5I_05169
0.164897	1	9	15.5067	Oxidoreductase activity, acting on single donors with incorporation of molecular oxygen, incorporation of two atoms of oxygen	http://amigo.geneontology.org/amigo/term/GO:0016702	G5I_00042
0.164897	1	9	15.5067	Steroid dehydrogenase activity, acting on the ch-oh group of donors, nad or nadp as acceptor	http://amigo.geneontology.org/amigo/term/GO:0033764	G5I_05169
0.174968	1	10	13.956	Adenylate kinase activity	http://amigo.geneontology.org/amigo/term/GO:0004017	G5I_10582
0.174968	1	10	13.956	Proton channel activity	http://amigo.geneontology.org/amigo/term/GO:0015252	G5I_08105
0.174968	1	10	13.956	Oxidoreductase activity, acting on single donors with incorporation of molecular oxygen	http://amigo.geneontology.org/amigo/term/GO:0016701	G5I_00042
0.174968	1	10	13.956	Hydrolase activity, hydrolyzing n-glycosyl compounds	http://amigo.geneontology.org/amigo/term/GO:0016799	G5I_04059
0.181147	22	2244	1.36824	Protein binding	http://amigo.geneontology.org/amigo/term/GO:0005515	G5I_01349 G5I_02542 G5I_03509 G5I_03570 G5I_03878 G5I_04370 G5I_04444 G5I_05426 G5I_06316 G5I_06405 G5I_06715 G5I_08400 G5I_08796 G5I_09006 G5I_10798 G5I_11069 G5I_11162 G5I_12055 G5I_12080 G5I_12808 G5I_14355 G5I_14490
0.181147	2	62	4.50194	Cell adhesion molecule binding	http://amigo.geneontology.org/amigo/term/GO:0050839	G5I_01349 G5I_04444
0.182294	1	11	12.6873	Ion transmembrane transporter activity, phosphorylative mechanism	http://amigo.geneontology.org/amigo/term/GO:0015662	G5I_10419
0.182294	1	11	12.6873	Dynein light chain binding	http://amigo.geneontology.org/amigo/term/GO:0045503	G5I_02542
0.182294	1	11	12.6873	Inositol phosphate phosphatase activity	http://amigo.geneontology.org/amigo/term/GO:0052745	G5I_14488
0.192453	1	12	11.63	Translation elongation factor activity	http://amigo.geneontology.org/amigo/term/GO:0003746	G5I_08800
0.192453	1	12	11.63	Manganese ion binding	http://amigo.geneontology.org/amigo/term/GO:0030145	G5I_10260
0.192453	1	12	11.63	Ion channel binding	http://amigo.geneontology.org/amigo/term/GO:0044325	G5I_09006

## Sheet: Cluster2_BP
Enrichment FDR	nGenes	Pathway Genes	Fold Enrichment	Pathway	URL	Genes
1.11262e-102	154	592	8.58261	Oxidation-reduction process	http://amigo.geneontology.org/amigo/term/GO:0055114	G5I_00044 G5I_00098 G5I_00179 G5I_00196 G5I_00380 G5I_00467 G5I_00653 G5I_00713 G5I_00788 G5I_01100 G5I_01194 G5I_01210 G5I_01211 G5I_01212 G5I_01223 G5I_01420 G5I_01444 G5I_01447 G5I_01510 G5I_01540 G5I_01658 G5I_01770 G5I_01772 G5I_01797 G5I_01799 G5I_01801 G5I_02350 G5I_02428 G5I_02453 G5I_03314 G5I_03404 G5I_03491 G5I_03657 G5I_03682 G5I_03721 G5I_03873 G5I_04071 G5I_04028 G5I_04226 G5I_04230…
1.11317e-64	71	152	15.4112	Generation of precursor metabolites and energy	http://amigo.geneontology.org/amigo/term/GO:0006091	G5I_00196 G5I_00380 G5I_00653 G5I_00788 G5I_01194 G5I_01420 G5I_01447 G5I_01658 G5I_01770 G5I_01772 G5I_02453 G5I_03721 G5I_03863 G5I_03873 G5I_04230 G5I_04662 G5I_04851 G5I_04885 G5I_04970 G5I_05081 G5I_05118 G5I_05265 G5I_05649 G5I_05726 G5I_05954 G5I_06088 G5I_06215 G5I_06251 G5I_06323 G5I_06510 G5I_06530 G5I_06588 G5I_06598 G5I_06622 G5I_06907 G5I_07115 G5I_07132 G5I_07357 G5I_07411 G5I_07417…
2.64016e-53	117	696	5.54622	Small molecule metabolic process	http://amigo.geneontology.org/amigo/term/GO:0044281	G5I_00051 G5I_00179 G5I_00299 G5I_00348 G5I_00467 G5I_00826 G5I_00833 G5I_01223 G5I_01384 G5I_01510 G5I_01540 G5I_01575 G5I_01662 G5I_01713 G5I_01770 G5I_01772 G5I_01851 G5I_02414 G5I_02428 G5I_03293 G5I_03863 G5I_03873 G5I_04028 G5I_04199 G5I_04226 G5I_04237 G5I_04274 G5I_04364 G5I_04367 G5I_04368 G5I_04449 G5I_04593 G5I_04623 G5I_04885 G5I_04968 G5I_04970 G5I_05208 G5I_05649 G5I_05669 G5I_05695…
2.48724e-47	273	4195	2.1471	Metabolic process	http://amigo.geneontology.org/amigo/term/GO:0008152	G5I_00044 G5I_00051 G5I_00098 G5I_00179 G5I_00196 G5I_00299 G5I_00348 G5I_00380 G5I_00467 G5I_00522 G5I_00561 G5I_00608 G5I_00610 G5I_00653 G5I_00713 G5I_00777 G5I_00788 G5I_00826 G5I_00833 G5I_01100 G5I_01194 G5I_01210 G5I_01211 G5I_01212 G5I_01223 G5I_01384 G5I_01420 G5I_01444 G5I_01447 G5I_01510 G5I_01530 G5I_01540 G5I_01575 G5I_01658 G5I_01662 G5I_01713 G5I_01770 G5I_01772 G5I_01797 G5I_01799…
5.05727e-45	77	324	7.84091	Carboxylic acid metabolic process	http://amigo.geneontology.org/amigo/term/GO:0019752	G5I_00051 G5I_00179 G5I_00348 G5I_00467 G5I_00826 G5I_00833 G5I_01223 G5I_01510 G5I_01540 G5I_01575 G5I_01662 G5I_01713 G5I_01770 G5I_01772 G5I_02428 G5I_03293 G5I_03863 G5I_04028 G5I_04226 G5I_04237 G5I_04274 G5I_04364 G5I_04449 G5I_04593 G5I_04885 G5I_04968 G5I_04970 G5I_05649 G5I_05700 G5I_05704 G5I_05846 G5I_05961 G5I_06088 G5I_06131 G5I_06251 G5I_06530 G5I_06598 G5I_06617 G5I_06622 G5I_06662…
8.22143e-45	78	337	7.63634	Oxoacid metabolic process	http://amigo.geneontology.org/amigo/term/GO:0043436	G5I_00051 G5I_00179 G5I_00348 G5I_00467 G5I_00826 G5I_00833 G5I_01223 G5I_01510 G5I_01540 G5I_01575 G5I_01662 G5I_01713 G5I_01770 G5I_01772 G5I_02428 G5I_03293 G5I_03863 G5I_04028 G5I_04226 G5I_04237 G5I_04274 G5I_04364 G5I_04449 G5I_04593 G5I_04885 G5I_04968 G5I_04970 G5I_05649 G5I_05700 G5I_05704 G5I_05846 G5I_05961 G5I_06088 G5I_06131 G5I_06251 G5I_06530 G5I_06598 G5I_06617 G5I_06622 G5I_06662…
1.13118e-44	78	339	7.59129	Organic acid metabolic process	http://amigo.geneontology.org/amigo/term/GO:0006082	G5I_00051 G5I_00179 G5I_00348 G5I_00467 G5I_00826 G5I_00833 G5I_01223 G5I_01510 G5I_01540 G5I_01575 G5I_01662 G5I_01713 G5I_01770 G5I_01772 G5I_02428 G5I_03293 G5I_03863 G5I_04028 G5I_04226 G5I_04237 G5I_04274 G5I_04364 G5I_04449 G5I_04593 G5I_04885 G5I_04968 G5I_04970 G5I_05649 G5I_05700 G5I_05704 G5I_05846 G5I_05961 G5I_06088 G5I_06131 G5I_06251 G5I_06530 G5I_06598 G5I_06617 G5I_06622 G5I_06662…
3.36496e-44	47	94	16.4965	ATP metabolic process	http://amigo.geneontology.org/amigo/term/GO:0046034	G5I_00196 G5I_00788 G5I_01194 G5I_01447 G5I_01658 G5I_02453 G5I_03721 G5I_03863 G5I_04230 G5I_04623 G5I_04662 G5I_04851 G5I_04885 G5I_04970 G5I_05118 G5I_05649 G5I_05726 G5I_05954 G5I_06215 G5I_06323 G5I_06530 G5I_06588 G5I_06598 G5I_06907 G5I_07589 G5I_07967 G5I_08058 G5I_09217 G5I_09449 G5I_09455 G5I_09465 G5I_09557 G5I_09793 G5I_10082 G5I_10795 G5I_11404 G5I_11693 G5I_12015 G5I_12098 G5I_12794…
1.09905e-43	47	96	16.1528	Energy derivation by oxidation of organic compounds	http://amigo.geneontology.org/amigo/term/GO:0015980	G5I_00196 G5I_00380 G5I_00788 G5I_01194 G5I_01447 G5I_01658 G5I_01770 G5I_02453 G5I_03721 G5I_03873 G5I_04230 G5I_04662 G5I_04851 G5I_05118 G5I_05265 G5I_05954 G5I_06088 G5I_06215 G5I_06251 G5I_06323 G5I_06510 G5I_06588 G5I_06622 G5I_07417 G5I_07537 G5I_07589 G5I_07656 G5I_07667 G5I_07967 G5I_08058 G5I_08221 G5I_09122 G5I_09449 G5I_09465 G5I_09991 G5I_10700 G5I_11693 G5I_12015 G5I_12628 G5I_13006…
1.27775e-39	41	78	17.3424	Cellular respiration	http://amigo.geneontology.org/amigo/term/GO:0045333	G5I_00196 G5I_00380 G5I_00788 G5I_01194 G5I_01447 G5I_01658 G5I_01770 G5I_02453 G5I_03721 G5I_04230 G5I_04662 G5I_04851 G5I_05118 G5I_05265 G5I_05954 G5I_06088 G5I_06215 G5I_06251 G5I_06323 G5I_06588 G5I_06622 G5I_07537 G5I_07589 G5I_07667 G5I_07967 G5I_08058 G5I_09122 G5I_09449 G5I_09465 G5I_10700 G5I_11693 G5I_12015 G5I_12628 G5I_13006 G5I_13220 G5I_13582 G5I_13850 G5I_14143 G5I_14149 G5I_13977…
6.30964e-34	38	82	15.2894	Electron transport chain	http://amigo.geneontology.org/amigo/term/GO:0022900	G5I_00196 G5I_00653 G5I_00788 G5I_01194 G5I_01420 G5I_01447 G5I_01658 G5I_02453 G5I_03721 G5I_04230 G5I_04662 G5I_04851 G5I_05081 G5I_05118 G5I_05265 G5I_05726 G5I_05954 G5I_06215 G5I_06323 G5I_06588 G5I_06622 G5I_07115 G5I_07132 G5I_07411 G5I_07589 G5I_07967 G5I_08058 G5I_09449 G5I_09465 G5I_11404 G5I_11693 G5I_12015 G5I_13006 G5I_13220 G5I_13582 G5I_14149 G5I_13977 G5I_14466
4.12362e-28	29	54	17.7184	Oxidative phosphorylation	http://amigo.geneontology.org/amigo/term/GO:0006119	G5I_00196 G5I_00788 G5I_01194 G5I_01447 G5I_01658 G5I_02453 G5I_03721 G5I_04230 G5I_04662 G5I_04851 G5I_05118 G5I_05726 G5I_05954 G5I_06215 G5I_06323 G5I_06588 G5I_07589 G5I_07967 G5I_08058 G5I_09449 G5I_09465 G5I_11404 G5I_11693 G5I_12015 G5I_13582 G5I_14149 G5I_13977 G5I_14466 G5I_14731
4.12362e-28	29	54	17.7184	Respiratory electron transport chain	http://amigo.geneontology.org/amigo/term/GO:0022904	G5I_00196 G5I_00788 G5I_01194 G5I_01447 G5I_01658 G5I_02453 G5I_03721 G5I_04230 G5I_04662 G5I_04851 G5I_05118 G5I_05265 G5I_05954 G5I_06215 G5I_06323 G5I_06588 G5I_07589 G5I_07967 G5I_08058 G5I_09449 G5I_09465 G5I_11693 G5I_12015 G5I_13006 G5I_13220 G5I_13582 G5I_14149 G5I_13977 G5I_14466
1.38569e-25	26	47	18.2514	Mitochondrial atp synthesis coupled electron transport	http://amigo.geneontology.org/amigo/term/GO:0042775	G5I_00196 G5I_00788 G5I_01194 G5I_01447 G5I_01658 G5I_02453 G5I_03721 G5I_04230 G5I_04662 G5I_04851 G5I_05118 G5I_05954 G5I_06215 G5I_06323 G5I_06588 G5I_07589 G5I_07967 G5I_08058 G5I_09449 G5I_09465 G5I_11693 G5I_12015 G5I_13582 G5I_14149 G5I_13977 G5I_14466
2.74427e-25	26	48	17.8712	ATP synthesis coupled electron transport	http://amigo.geneontology.org/amigo/term/GO:0042773	G5I_00196 G5I_00788 G5I_01194 G5I_01447 G5I_01658 G5I_02453 G5I_03721 G5I_04230 G5I_04662 G5I_04851 G5I_05118 G5I_05954 G5I_06215 G5I_06323 G5I_06588 G5I_07589 G5I_07967 G5I_08058 G5I_09449 G5I_09465 G5I_11693 G5I_12015 G5I_13582 G5I_14149 G5I_13977 G5I_14466
2.13761e-24	40	154	8.56959	Monocarboxylic acid metabolic process	http://amigo.geneontology.org/amigo/term/GO:0032787	G5I_00179 G5I_00467 G5I_01223 G5I_01772 G5I_02428 G5I_03863 G5I_04226 G5I_04449 G5I_04885 G5I_04970 G5I_05649 G5I_05704 G5I_06530 G5I_06598 G5I_06617 G5I_06662 G5I_06907 G5I_07135 G5I_07171 G5I_07597 G5I_08158 G5I_08183 G5I_08266 G5I_08406 G5I_09079 G5I_09793 G5I_09991 G5I_10082 G5I_10168 G5I_10202 G5I_10268 G5I_10795 G5I_10872 G5I_10959 G5I_11245 G5I_11404 G5I_11476 G5I_11791 G5I_12794 G5I_12994
2.136e-23	40	163	8.09642	Purine-containing compound metabolic process	http://amigo.geneontology.org/amigo/term/GO:0072521	G5I_00299 G5I_00833 G5I_01575 G5I_02414 G5I_03863 G5I_04367 G5I_04368 G5I_04623 G5I_04885 G5I_04970 G5I_05208 G5I_05649 G5I_05669 G5I_06530 G5I_06598 G5I_06662 G5I_06907 G5I_07135 G5I_07411 G5I_08266 G5I_08815 G5I_09122 G5I_09217 G5I_09455 G5I_09557 G5I_09793 G5I_10082 G5I_10230 G5I_10795 G5I_10959 G5I_11437 G5I_11791 G5I_12098 G5I_12353 G5I_12626 G5I_12794 G5I_12994 G5I_13844 G5I_14462 G5I_14731
5.04731e-23	205	3559	1.90041	Cellular metabolic process	http://amigo.geneontology.org/amigo/term/GO:0044237	G5I_00051 G5I_00179 G5I_00196 G5I_00299 G5I_00348 G5I_00380 G5I_00467 G5I_00561 G5I_00608 G5I_00610 G5I_00653 G5I_00777 G5I_00788 G5I_00826 G5I_00833 G5I_01100 G5I_01194 G5I_01223 G5I_01384 G5I_01420 G5I_01447 G5I_01510 G5I_01530 G5I_01540 G5I_01575 G5I_01658 G5I_01662 G5I_01713 G5I_01770 G5I_01772 G5I_01851 G5I_02414 G5I_02428 G5I_02453 G5I_03293 G5I_03721 G5I_03863 G5I_03873 G5I_04028 G5I_04147…
4.29414e-22	83	792	3.45759	Phosphate-containing compound metabolic process	http://amigo.geneontology.org/amigo/term/GO:0006796	G5I_00196 G5I_00299 G5I_00788 G5I_01194 G5I_01447 G5I_01530 G5I_01540 G5I_01658 G5I_01772 G5I_01851 G5I_02414 G5I_02453 G5I_03721 G5I_03863 G5I_03873 G5I_04230 G5I_04367 G5I_04368 G5I_04409 G5I_04623 G5I_04662 G5I_04851 G5I_04885 G5I_04970 G5I_05080 G5I_05118 G5I_05208 G5I_05587 G5I_05649 G5I_05669 G5I_05726 G5I_05954 G5I_06215 G5I_06323 G5I_06530 G5I_06582 G5I_06588 G5I_06598 G5I_06662 G5I_06907…
1.02861e-21	83	803	3.41023	Phosphorus metabolic process	http://amigo.geneontology.org/amigo/term/GO:0006793	G5I_00196 G5I_00299 G5I_00788 G5I_01194 G5I_01447 G5I_01530 G5I_01540 G5I_01658 G5I_01772 G5I_01851 G5I_02414 G5I_02453 G5I_03721 G5I_03863 G5I_03873 G5I_04230 G5I_04367 G5I_04368 G5I_04409 G5I_04623 G5I_04662 G5I_04851 G5I_04885 G5I_04970 G5I_05080 G5I_05118 G5I_05208 G5I_05587 G5I_05649 G5I_05669 G5I_05726 G5I_05954 G5I_06215 G5I_06323 G5I_06530 G5I_06582 G5I_06588 G5I_06598 G5I_06662 G5I_06907…
4.33946e-21	19	28	22.388	Pyruvate metabolic process	http://amigo.geneontology.org/amigo/term/GO:0006090	G5I_03863 G5I_04885 G5I_04970 G5I_05649 G5I_06530 G5I_06598 G5I_06662 G5I_06907 G5I_07171 G5I_08183 G5I_08266 G5I_08406 G5I_09079 G5I_09793 G5I_10082 G5I_10795 G5I_10959 G5I_11476 G5I_12794
4.58295e-20	43	233	6.08882	Nucleobase-containing small molecule metabolic process	http://amigo.geneontology.org/amigo/term/GO:0055086	G5I_00299 G5I_00833 G5I_01575 G5I_02414 G5I_03293 G5I_03863 G5I_04367 G5I_04368 G5I_04623 G5I_04885 G5I_04970 G5I_05208 G5I_05649 G5I_05669 G5I_06530 G5I_06598 G5I_06662 G5I_06907 G5I_07135 G5I_07411 G5I_08266 G5I_08815 G5I_09077 G5I_09122 G5I_09217 G5I_09455 G5I_09557 G5I_09793 G5I_10082 G5I_10230 G5I_10795 G5I_10959 G5I_11437 G5I_11791 G5I_12098 G5I_12353 G5I_12626 G5I_12794 G5I_12994 G5I_13555…
1.74258e-19	35	152	7.59705	Purine nucleotide metabolic process	http://amigo.geneontology.org/amigo/term/GO:0006163	G5I_00299 G5I_02414 G5I_03863 G5I_04367 G5I_04368 G5I_04623 G5I_04885 G5I_04970 G5I_05649 G5I_05669 G5I_06530 G5I_06598 G5I_06662 G5I_06907 G5I_07135 G5I_08266 G5I_08815 G5I_09122 G5I_09217 G5I_09455 G5I_09557 G5I_09793 G5I_10082 G5I_10230 G5I_10795 G5I_10959 G5I_11791 G5I_12098 G5I_12353 G5I_12626 G5I_12794 G5I_12994 G5I_13844 G5I_14462 G5I_14731
2.37776e-19	17	24	23.37	Mitochondrial electron transport, nadh to ubiquinone	http://amigo.geneontology.org/amigo/term/GO:0006120	G5I_00196 G5I_01194 G5I_01658 G5I_02453 G5I_03721 G5I_04230 G5I_04662 G5I_05954 G5I_06215 G5I_06323 G5I_06588 G5I_07589 G5I_08058 G5I_13582 G5I_14149 G5I_13977 G5I_14466
3.4193e-18	33	145	7.50873	Purine ribonucleotide metabolic process	http://amigo.geneontology.org/amigo/term/GO:0009150	G5I_00299 G5I_02414 G5I_03863 G5I_04367 G5I_04623 G5I_04885 G5I_04970 G5I_05649 G5I_06530 G5I_06598 G5I_06662 G5I_06907 G5I_07135 G5I_08266 G5I_08815 G5I_09122 G5I_09217 G5I_09455 G5I_09557 G5I_09793 G5I_10082 G5I_10230 G5I_10795 G5I_10959 G5I_11791 G5I_12098 G5I_12353 G5I_12626 G5I_12794 G5I_12994 G5I_13844 G5I_14462 G5I_14731
7.29448e-18	34	159	7.05509	Ribose phosphate metabolic process	http://amigo.geneontology.org/amigo/term/GO:0019693	G5I_00299 G5I_02414 G5I_03863 G5I_04367 G5I_04623 G5I_04885 G5I_04970 G5I_05649 G5I_05669 G5I_06530 G5I_06598 G5I_06662 G5I_06907 G5I_07135 G5I_08266 G5I_08815 G5I_09122 G5I_09217 G5I_09455 G5I_09557 G5I_09793 G5I_10082 G5I_10230 G5I_10795 G5I_10959 G5I_11791 G5I_12098 G5I_12353 G5I_12626 G5I_12794 G5I_12994 G5I_13844 G5I_14462 G5I_14731
3.04898e-17	18	34	17.4668	Aerobic respiration	http://amigo.geneontology.org/amigo/term/GO:0009060	G5I_00380 G5I_00788 G5I_01447 G5I_01658 G5I_01770 G5I_06088 G5I_06251 G5I_06622 G5I_07537 G5I_07667 G5I_08058 G5I_09122 G5I_10700 G5I_11693 G5I_12015 G5I_12628 G5I_13850 G5I_14143
3.39688e-17	33	156	6.97927	Ribonucleotide metabolic process	http://amigo.geneontology.org/amigo/term/GO:0009259	G5I_00299 G5I_02414 G5I_03863 G5I_04367 G5I_04623 G5I_04885 G5I_04970 G5I_05649 G5I_06530 G5I_06598 G5I_06662 G5I_06907 G5I_07135 G5I_08266 G5I_08815 G5I_09122 G5I_09217 G5I_09455 G5I_09557 G5I_09793 G5I_10082 G5I_10230 G5I_10795 G5I_10959 G5I_11791 G5I_12098 G5I_12353 G5I_12626 G5I_12794 G5I_12994 G5I_13844 G5I_14462 G5I_14731
3.90869e-17	30	126	7.85545	Small molecule catabolic process	http://amigo.geneontology.org/amigo/term/GO:0044282	G5I_00348 G5I_00467 G5I_00833 G5I_01223 G5I_01662 G5I_01772 G5I_02428 G5I_03873 G5I_04028 G5I_04364 G5I_04885 G5I_04968 G5I_05208 G5I_05700 G5I_05704 G5I_05846 G5I_06131 G5I_06499 G5I_06622 G5I_08158 G5I_08183 G5I_08794 G5I_09638 G5I_09793 G5I_09899 G5I_10268 G5I_11404 G5I_11427 G5I_12303 G5I_12353
8.68655e-17	36	195	6.091	Carbohydrate metabolic process	http://amigo.geneontology.org/amigo/term/GO:0005975	G5I_01713 G5I_01770 G5I_01772 G5I_01851 G5I_03001 G5I_03863 G5I_03873 G5I_04885 G5I_04970 G5I_05649 G5I_05695 G5I_06251 G5I_06499 G5I_06510 G5I_06530 G5I_06582 G5I_06598 G5I_06881 G5I_06907 G5I_07097 G5I_07357 G5I_07417 G5I_07656 G5I_07667 G5I_07597 G5I_08221 G5I_09079 G5I_09793 G5I_09899 G5I_09991 G5I_10082 G5I_10202 G5I_10795 G5I_12794 G5I_13142 G5I_14715
1.19229e-16	36	197	6.02916	Nucleotide metabolic process	http://amigo.geneontology.org/amigo/term/GO:0009117	G5I_00299 G5I_02414 G5I_03863 G5I_04367 G5I_04368 G5I_04623 G5I_04885 G5I_04970 G5I_05208 G5I_05649 G5I_05669 G5I_06530 G5I_06598 G5I_06662 G5I_06907 G5I_07135 G5I_08266 G5I_08815 G5I_09122 G5I_09217 G5I_09455 G5I_09557 G5I_09793 G5I_10082 G5I_10230 G5I_10795 G5I_10959 G5I_11791 G5I_12098 G5I_12353 G5I_12626 G5I_12794 G5I_12994 G5I_13844 G5I_14462 G5I_14731
1.37323e-16	36	198	5.99871	Nucleoside phosphate metabolic process	http://amigo.geneontology.org/amigo/term/GO:0006753	G5I_00299 G5I_02414 G5I_03863 G5I_04367 G5I_04368 G5I_04623 G5I_04885 G5I_04970 G5I_05208 G5I_05649 G5I_05669 G5I_06530 G5I_06598 G5I_06662 G5I_06907 G5I_07135 G5I_08266 G5I_08815 G5I_09122 G5I_09217 G5I_09455 G5I_09557 G5I_09793 G5I_10082 G5I_10230 G5I_10795 G5I_10959 G5I_11791 G5I_12098 G5I_12353 G5I_12626 G5I_12794 G5I_12994 G5I_13844 G5I_14462 G5I_14731
3.08122e-15	51	434	3.87705	Phosphorylation	http://amigo.geneontology.org/amigo/term/GO:0016310	G5I_00196 G5I_00299 G5I_00788 G5I_01194 G5I_01447 G5I_01540 G5I_01658 G5I_02453 G5I_03721 G5I_03863 G5I_03873 G5I_04230 G5I_04662 G5I_04851 G5I_04885 G5I_04970 G5I_05080 G5I_05118 G5I_05587 G5I_05649 G5I_05726 G5I_05954 G5I_06215 G5I_06323 G5I_06530 G5I_06582 G5I_06588 G5I_06598 G5I_06907 G5I_07589 G5I_07616 G5I_07967 G5I_08058 G5I_09449 G5I_09465 G5I_09793 G5I_10082 G5I_10230 G5I_10255 G5I_10795…
9.18671e-15	24	91	8.70143	Alpha-amino acid metabolic process	http://amigo.geneontology.org/amigo/term/GO:1901605	G5I_00051 G5I_00348 G5I_00833 G5I_01540 G5I_01575 G5I_01662 G5I_04028 G5I_04237 G5I_04364 G5I_04968 G5I_05700 G5I_05846 G5I_05961 G5I_06131 G5I_06622 G5I_07411 G5I_08315 G5I_08348 G5I_08794 G5I_09077 G5I_09638 G5I_11427 G5I_12353 G5I_13981
1.79559e-14	45	358	4.14715	Organophosphate metabolic process	http://amigo.geneontology.org/amigo/term/GO:0019637	G5I_00299 G5I_01530 G5I_01772 G5I_01851 G5I_02414 G5I_03863 G5I_04367 G5I_04368 G5I_04623 G5I_04885 G5I_04970 G5I_05208 G5I_05649 G5I_05669 G5I_06530 G5I_06598 G5I_06662 G5I_06907 G5I_07097 G5I_07135 G5I_07357 G5I_07411 G5I_08266 G5I_08815 G5I_08934 G5I_09122 G5I_09217 G5I_09455 G5I_09557 G5I_09793 G5I_10082 G5I_10230 G5I_10795 G5I_10959 G5I_11055 G5I_11791 G5I_12098 G5I_12353 G5I_12626 G5I_12794…
1.00819e-13	23	91	8.33887	Organic acid catabolic process	http://amigo.geneontology.org/amigo/term/GO:0016054	G5I_00348 G5I_00467 G5I_00833 G5I_01223 G5I_01662 G5I_01772 G5I_02428 G5I_04028 G5I_04364 G5I_04968 G5I_05700 G5I_05704 G5I_05846 G5I_06131 G5I_06622 G5I_08158 G5I_08183 G5I_08794 G5I_09638 G5I_10268 G5I_11404 G5I_11427 G5I_12353
1.00819e-13	23	91	8.33887	Carboxylic acid catabolic process	http://amigo.geneontology.org/amigo/term/GO:0046395	G5I_00348 G5I_00467 G5I_00833 G5I_01223 G5I_01662 G5I_01772 G5I_02428 G5I_04028 G5I_04364 G5I_04968 G5I_05700 G5I_05704 G5I_05846 G5I_06131 G5I_06622 G5I_08158 G5I_08183 G5I_08794 G5I_09638 G5I_10268 G5I_11404 G5I_11427 G5I_12353
1.28232e-13	32	192	5.49882	Small molecule biosynthetic process	http://amigo.geneontology.org/amigo/term/GO:0044283	G5I_00051 G5I_00299 G5I_00833 G5I_01540 G5I_01575 G5I_01713 G5I_01851 G5I_03293 G5I_03863 G5I_04237 G5I_04274 G5I_04449 G5I_05846 G5I_05961 G5I_06131 G5I_06598 G5I_06907 G5I_07403 G5I_08158 G5I_08183 G5I_08348 G5I_08815 G5I_09079 G5I_09465 G5I_09638 G5I_09991 G5I_10168 G5I_10872 G5I_11245 G5I_12994 G5I_13981 G5I_14466
6.0484e-13	13	23	18.6482	Tricarboxylic acid cycle	http://amigo.geneontology.org/amigo/term/GO:0006099	G5I_00380 G5I_01770 G5I_06088 G5I_06251 G5I_06622 G5I_07537 G5I_07667 G5I_09122 G5I_10700 G5I_11693 G5I_12628 G5I_13850 G5I_14143
9.54767e-13	11	15	24.1948	Glycolytic process	http://amigo.geneontology.org/amigo/term/GO:0006096	G5I_03863 G5I_04885 G5I_04970 G5I_05649 G5I_06530 G5I_06598 G5I_06907 G5I_09793 G5I_10082 G5I_10795 G5I_12794
1.50643e-12	21	83	8.3476	Purine-containing compound biosynthetic process	http://amigo.geneontology.org/amigo/term/GO:0072522	G5I_00299 G5I_00833 G5I_02414 G5I_04367 G5I_04368 G5I_04623 G5I_05669 G5I_06662 G5I_08266 G5I_09217 G5I_09455 G5I_09557 G5I_10230 G5I_10959 G5I_11791 G5I_12098 G5I_12626 G5I_12994 G5I_13844 G5I_14462 G5I_14731
2.22994e-12	27	149	5.97858	Cellular amino acid metabolic process	http://amigo.geneontology.org/amigo/term/GO:0006520	G5I_00051 G5I_00348 G5I_00833 G5I_01540 G5I_01575 G5I_01662 G5I_03293 G5I_04028 G5I_04237 G5I_04274 G5I_04364 G5I_04593 G5I_04968 G5I_05700 G5I_05846 G5I_05961 G5I_06131 G5I_06622 G5I_07411 G5I_08315 G5I_08348 G5I_08794 G5I_09077 G5I_09638 G5I_11427 G5I_12353 G5I_13981
2.76516e-12	11	16	22.6826	ATP generation from ADP	http://amigo.geneontology.org/amigo/term/GO:0006757	G5I_03863 G5I_04885 G5I_04970 G5I_05649 G5I_06530 G5I_06598 G5I_06907 G5I_09793 G5I_10082 G5I_10795 G5I_12794
2.9809e-12	16	44	11.9974	Carbohydrate catabolic process	http://amigo.geneontology.org/amigo/term/GO:0016052	G5I_01772 G5I_03863 G5I_03873 G5I_04885 G5I_04970 G5I_05649 G5I_06499 G5I_06530 G5I_06598 G5I_06907 G5I_07417 G5I_09793 G5I_09899 G5I_10082 G5I_10795 G5I_12794
3.71184e-12	45	416	3.56894	Carbohydrate derivative metabolic process	http://amigo.geneontology.org/amigo/term/GO:1901135	G5I_00299 G5I_01575 G5I_01772 G5I_01851 G5I_02414 G5I_03001 G5I_03863 G5I_04367 G5I_04368 G5I_04623 G5I_04885 G5I_04970 G5I_05149 G5I_05208 G5I_05649 G5I_05669 G5I_06530 G5I_06598 G5I_06662 G5I_06907 G5I_07097 G5I_07135 G5I_07357 G5I_08266 G5I_08815 G5I_09122 G5I_09217 G5I_09455 G5I_09557 G5I_09793 G5I_10082 G5I_10230 G5I_10795 G5I_10959 G5I_11791 G5I_12098 G5I_12339 G5I_12353 G5I_12626 G5I_12794…
7.07404e-12	20	80	8.24823	Purine nucleotide biosynthetic process	http://amigo.geneontology.org/amigo/term/GO:0006164	G5I_00299 G5I_02414 G5I_04367 G5I_04368 G5I_04623 G5I_05669 G5I_06662 G5I_08266 G5I_09217 G5I_09455 G5I_09557 G5I_10230 G5I_10959 G5I_11791 G5I_12098 G5I_12626 G5I_12994 G5I_13844 G5I_14462 G5I_14731
1.20426e-11	182	3758	1.59785	Organic substance metabolic process	http://amigo.geneontology.org/amigo/term/GO:0071704	G5I_00051 G5I_00179 G5I_00299 G5I_00348 G5I_00467 G5I_00522 G5I_00561 G5I_00608 G5I_00610 G5I_00777 G5I_00826 G5I_00833 G5I_01223 G5I_01384 G5I_01510 G5I_01530 G5I_01540 G5I_01575 G5I_01662 G5I_01713 G5I_01770 G5I_01772 G5I_01851 G5I_01959 G5I_02242 G5I_02414 G5I_02428 G5I_03001 G5I_03293 G5I_03863 G5I_03873 G5I_04071 G5I_04028 G5I_04147 G5I_04199 G5I_04217 G5I_04226 G5I_04237 G5I_04274 G5I_04364…
3.94767e-11	11	19	19.1012	ADP metabolic process	http://amigo.geneontology.org/amigo/term/GO:0046031	G5I_03863 G5I_04885 G5I_04970 G5I_05649 G5I_06530 G5I_06598 G5I_06907 G5I_09793 G5I_10082 G5I_10795 G5I_12794
2.10882e-10	21	106	6.53633	Organic acid biosynthetic process	http://amigo.geneontology.org/amigo/term/GO:0016053	G5I_00051 G5I_00833 G5I_01540 G5I_01575 G5I_01713 G5I_03293 G5I_04237 G5I_04274 G5I_04449 G5I_05846 G5I_05961 G5I_06131 G5I_08183 G5I_08348 G5I_09638 G5I_09991 G5I_10168 G5I_10872 G5I_11245 G5I_12994 G5I_13981
2.10882e-10	21	106	6.53633	Carboxylic acid biosynthetic process	http://amigo.geneontology.org/amigo/term/GO:0046394	G5I_00051 G5I_00833 G5I_01540 G5I_01575 G5I_01713 G5I_03293 G5I_04237 G5I_04274 G5I_04449 G5I_05846 G5I_05961 G5I_06131 G5I_08183 G5I_08348 G5I_09638 G5I_09991 G5I_10168 G5I_10872 G5I_11245 G5I_12994 G5I_13981
2.38025e-10	56	679	2.72106	Organic substance catabolic process	http://amigo.geneontology.org/amigo/term/GO:1901575	G5I_00348 G5I_00467 G5I_00561 G5I_00833 G5I_01223 G5I_01575 G5I_01662 G5I_01772 G5I_02428 G5I_03001 G5I_03293 G5I_03863 G5I_03873 G5I_04028 G5I_04147 G5I_04364 G5I_04885 G5I_04968 G5I_04970 G5I_05208 G5I_05649 G5I_05700 G5I_05704 G5I_05846 G5I_06131 G5I_06499 G5I_06530 G5I_06598 G5I_06622 G5I_06907 G5I_07097 G5I_07375 G5I_07411 G5I_07417 G5I_08158 G5I_08183 G5I_08792 G5I_08794 G5I_08815 G5I_09638…
3.07336e-10	11	22	16.4965	Purine nucleoside diphosphate metabolic process	http://amigo.geneontology.org/amigo/term/GO:0009135	G5I_03863 G5I_04885 G5I_04970 G5I_05649 G5I_06530 G5I_06598 G5I_06907 G5I_09793 G5I_10082 G5I_10795 G5I_12794
3.07336e-10	11	22	16.4965	Purine ribonucleoside diphosphate metabolic process	http://amigo.geneontology.org/amigo/term/GO:0009179	G5I_03863 G5I_04885 G5I_04970 G5I_05649 G5I_06530 G5I_06598 G5I_06907 G5I_09793 G5I_10082 G5I_10795 G5I_12794
3.4079e-10	18	77	7.71263	Purine ribonucleotide biosynthetic process	http://amigo.geneontology.org/amigo/term/GO:0009152	G5I_00299 G5I_02414 G5I_04367 G5I_04623 G5I_06662 G5I_08266 G5I_09217 G5I_09455 G5I_09557 G5I_10230 G5I_10959 G5I_11791 G5I_12098 G5I_12626 G5I_12994 G5I_13844 G5I_14462 G5I_14731
4.95046e-10	19	89	7.04343	Ribose phosphate biosynthetic process	http://amigo.geneontology.org/amigo/term/GO:0046390	G5I_00299 G5I_02414 G5I_04367 G5I_04623 G5I_05669 G5I_06662 G5I_08266 G5I_09217 G5I_09455 G5I_09557 G5I_10230 G5I_10959 G5I_11791 G5I_12098 G5I_12626 G5I_12994 G5I_13844 G5I_14462 G5I_14731
5.42427e-10	11	23	15.7792	Ribonucleoside diphosphate metabolic process	http://amigo.geneontology.org/amigo/term/GO:0009185	G5I_03863 G5I_04885 G5I_04970 G5I_05649 G5I_06530 G5I_06598 G5I_06907 G5I_09793 G5I_10082 G5I_10795 G5I_12794
8.7505e-10	13	37	11.5921	Cellular amino acid biosynthetic process	http://amigo.geneontology.org/amigo/term/GO:0008652	G5I_00051 G5I_00833 G5I_01540 G5I_01575 G5I_03293 G5I_04237 G5I_04274 G5I_05846 G5I_05961 G5I_06131 G5I_08348 G5I_09638 G5I_13981
9.93022e-10	59	768	2.53461	Catabolic process	http://amigo.geneontology.org/amigo/term/GO:0009056	G5I_00348 G5I_00467 G5I_00561 G5I_00833 G5I_01100 G5I_01223 G5I_01575 G5I_01662 G5I_01772 G5I_02428 G5I_03001 G5I_03293 G5I_03863 G5I_03873 G5I_04028 G5I_04147 G5I_04364 G5I_04885 G5I_04968 G5I_04970 G5I_05208 G5I_05649 G5I_05700 G5I_05704 G5I_05846 G5I_06131 G5I_06499 G5I_06530 G5I_06598 G5I_06622 G5I_06907 G5I_07097 G5I_07375 G5I_07411 G5I_07417 G5I_08158 G5I_08183 G5I_08792 G5I_08794 G5I_08815…
1.60675e-09	11	25	14.5169	Nucleoside diphosphate phosphorylation	http://amigo.geneontology.org/amigo/term/GO:0006165	G5I_03863 G5I_04885 G5I_04970 G5I_05649 G5I_06530 G5I_06598 G5I_06907 G5I_09793 G5I_10082 G5I_10795 G5I_12794
2.0263e-09	21	120	5.77376	Nucleotide biosynthetic process	http://amigo.geneontology.org/amigo/term/GO:0009165	G5I_00299 G5I_02414 G5I_04367 G5I_04368 G5I_04623 G5I_05208 G5I_05669 G5I_06662 G5I_08266 G5I_09217 G5I_09455 G5I_09557 G5I_10230 G5I_10959 G5I_11791 G5I_12098 G5I_12626 G5I_12994 G5I_13844 G5I_14462 G5I_14731
2.0263e-09	167	3541	1.55601	Primary metabolic process	http://amigo.geneontology.org/amigo/term/GO:0044238	G5I_00051 G5I_00179 G5I_00299 G5I_00348 G5I_00380 G5I_00467 G5I_00522 G5I_00561 G5I_00777 G5I_00826 G5I_00833 G5I_01223 G5I_01384 G5I_01530 G5I_01540 G5I_01575 G5I_01662 G5I_01713 G5I_01770 G5I_01772 G5I_01851 G5I_01959 G5I_02242 G5I_02414 G5I_02428 G5I_03001 G5I_03293 G5I_03863 G5I_03873 G5I_04071 G5I_04028 G5I_04147 G5I_04199 G5I_04217 G5I_04226 G5I_04237 G5I_04274 G5I_04364 G5I_04367 G5I_04368…
2.0263e-09	21	120	5.77376	Nucleoside phosphate biosynthetic process	http://amigo.geneontology.org/amigo/term/GO:1901293	G5I_00299 G5I_02414 G5I_04367 G5I_04368 G5I_04623 G5I_05208 G5I_05669 G5I_06662 G5I_08266 G5I_09217 G5I_09455 G5I_09557 G5I_10230 G5I_10959 G5I_11791 G5I_12098 G5I_12626 G5I_12994 G5I_13844 G5I_14462 G5I_14731
2.38434e-09	14	48	9.62293	Alpha-amino acid catabolic process	http://amigo.geneontology.org/amigo/term/GO:1901606	G5I_00348 G5I_00833 G5I_01662 G5I_04028 G5I_04364 G5I_04968 G5I_05700 G5I_05846 G5I_06131 G5I_06622 G5I_08794 G5I_09638 G5I_11427 G5I_12353
2.49806e-09	11	26	13.9585	Nucleotide phosphorylation	http://amigo.geneontology.org/amigo/term/GO:0046939	G5I_03863 G5I_04885 G5I_04970 G5I_05649 G5I_06530 G5I_06598 G5I_06907 G5I_09793 G5I_10082 G5I_10795 G5I_12794
2.52059e-09	18	87	6.82612	Ribonucleotide biosynthetic process	http://amigo.geneontology.org/amigo/term/GO:0009260	G5I_00299 G5I_02414 G5I_04367 G5I_04623 G5I_06662 G5I_08266 G5I_09217 G5I_09455 G5I_09557 G5I_10230 G5I_10959 G5I_11791 G5I_12098 G5I_12626 G5I_12994 G5I_13844 G5I_14462 G5I_14731
7.44798e-09	10	22	14.9968	Dicarboxylic acid metabolic process	http://amigo.geneontology.org/amigo/term/GO:0043648	G5I_00833 G5I_04968 G5I_05846 G5I_06131 G5I_06251 G5I_07171 G5I_08348 G5I_11476 G5I_11427 G5I_13850
8.94149e-09	13	44	9.7479	Monosaccharide metabolic process	http://amigo.geneontology.org/amigo/term/GO:0005996	G5I_01713 G5I_01851 G5I_03863 G5I_03873 G5I_04885 G5I_04970 G5I_05695 G5I_06598 G5I_06907 G5I_07597 G5I_09079 G5I_09793 G5I_10202
1.02272e-08	9	17	17.4668	Glucose metabolic process	http://amigo.geneontology.org/amigo/term/GO:0006006	G5I_01851 G5I_03863 G5I_03873 G5I_04970 G5I_05695 G5I_06598 G5I_06907 G5I_09079 G5I_09793
1.0939e-08	15	63	7.85545	Proton transmembrane transport	http://amigo.geneontology.org/amigo/term/GO:1902600	G5I_00653 G5I_01447 G5I_04623 G5I_06778 G5I_07115 G5I_07132 G5I_08058 G5I_09217 G5I_09455 G5I_09557 G5I_12015 G5I_12098 G5I_13844 G5I_14462 G5I_14731
1.20904e-08	10	23	14.3447	Glutamine family amino acid metabolic process	http://amigo.geneontology.org/amigo/term/GO:0009064	G5I_01540 G5I_01662 G5I_04237 G5I_04968 G5I_05846 G5I_06131 G5I_07411 G5I_08315 G5I_08348 G5I_11427
1.57315e-08	14	55	8.39819	Cellular amino acid catabolic process	http://amigo.geneontology.org/amigo/term/GO:0009063	G5I_00348 G5I_00833 G5I_01662 G5I_04028 G5I_04364 G5I_04968 G5I_05700 G5I_05846 G5I_06131 G5I_06622 G5I_08794 G5I_09638 G5I_11427 G5I_12353
2.88245e-08	19	113	5.54748	Fatty acid metabolic process	http://amigo.geneontology.org/amigo/term/GO:0006631	G5I_00179 G5I_00467 G5I_01223 G5I_02428 G5I_04226 G5I_04449 G5I_05704 G5I_06617 G5I_07135 G5I_08158 G5I_08183 G5I_09991 G5I_10168 G5I_10268 G5I_10872 G5I_11245 G5I_11404 G5I_11791 G5I_12994
3.31677e-08	21	140	4.94894	Sulfur compound metabolic process	http://amigo.geneontology.org/amigo/term/GO:0006790	G5I_00051 G5I_00608 G5I_00610 G5I_01575 G5I_04244 G5I_04364 G5I_05961 G5I_06622 G5I_06662 G5I_06816 G5I_07135 G5I_08075 G5I_08266 G5I_09122 G5I_10589 G5I_10959 G5I_11791 G5I_12353 G5I_12994 G5I_14111 G5I_13981
4.40817e-08	11	33	10.9976	Nucleoside diphosphate metabolic process	http://amigo.geneontology.org/amigo/term/GO:0009132	G5I_03863 G5I_04885 G5I_04970 G5I_05649 G5I_06530 G5I_06598 G5I_06907 G5I_09793 G5I_10082 G5I_10795 G5I_12794
4.40817e-08	11	33	10.9976	Alpha-amino acid biosynthetic process	http://amigo.geneontology.org/amigo/term/GO:1901607	G5I_00051 G5I_00833 G5I_01540 G5I_01575 G5I_04237 G5I_05846 G5I_05961 G5I_06131 G5I_08348 G5I_09638 G5I_13981
1.49346e-07	72	1181	2.01142	Biosynthetic process	http://amigo.geneontology.org/amigo/term/GO:0009058	G5I_00051 G5I_00299 G5I_00833 G5I_01384 G5I_01530 G5I_01540 G5I_01575 G5I_01662 G5I_01713 G5I_01851 G5I_02414 G5I_03293 G5I_03863 G5I_03873 G5I_04199 G5I_04237 G5I_04274 G5I_04367 G5I_04368 G5I_04449 G5I_04623 G5I_05149 G5I_05208 G5I_05254 G5I_05669 G5I_05846 G5I_05961 G5I_06131 G5I_06510 G5I_06598 G5I_06662 G5I_06907 G5I_07083 G5I_07403 G5I_07499 G5I_07656 G5I_08035 G5I_08158 G5I_08183 G5I_08266…
1.58971e-07	15	76	6.51176	Cellular carbohydrate metabolic process	http://amigo.geneontology.org/amigo/term/GO:0044262	G5I_01772 G5I_01851 G5I_03873 G5I_04885 G5I_06499 G5I_06510 G5I_06530 G5I_06582 G5I_07417 G5I_07656 G5I_08221 G5I_09793 G5I_09899 G5I_09991 G5I_14715
2.31277e-07	25	217	3.80103	Organophosphate biosynthetic process	http://amigo.geneontology.org/amigo/term/GO:0090407	G5I_00299 G5I_01530 G5I_02414 G5I_04367 G5I_04368 G5I_04623 G5I_05208 G5I_05669 G5I_06662 G5I_08266 G5I_08934 G5I_09217 G5I_09455 G5I_09557 G5I_10230 G5I_10959 G5I_11055 G5I_11791 G5I_12098 G5I_12626 G5I_12994 G5I_13079 G5I_13844 G5I_14462 G5I_14731
4.50645e-07	6	8	24.7447	Monosaccharide biosynthetic process	http://amigo.geneontology.org/amigo/term/GO:0046364	G5I_01713 G5I_01851 G5I_03863 G5I_06598 G5I_06907 G5I_09079
4.99649e-07	8	18	14.6635	ATP biosynthetic process	http://amigo.geneontology.org/amigo/term/GO:0006754	G5I_04623 G5I_09217 G5I_09455 G5I_09557 G5I_12098 G5I_13844 G5I_14462 G5I_14731
6.69781e-07	69	1154	1.97271	Organic substance biosynthetic process	http://amigo.geneontology.org/amigo/term/GO:1901576	G5I_00051 G5I_00299 G5I_00833 G5I_01384 G5I_01530 G5I_01540 G5I_01575 G5I_01662 G5I_01713 G5I_01851 G5I_02414 G5I_03293 G5I_03863 G5I_03873 G5I_04199 G5I_04237 G5I_04274 G5I_04367 G5I_04368 G5I_04449 G5I_04623 G5I_05149 G5I_05208 G5I_05669 G5I_05846 G5I_05961 G5I_06131 G5I_06510 G5I_06598 G5I_06662 G5I_06907 G5I_07083 G5I_07403 G5I_07499 G5I_07656 G5I_08035 G5I_08158 G5I_08183 G5I_08266 G5I_08348…
8.19775e-07	8	19	13.8918	Fatty acid beta-oxidation	http://amigo.geneontology.org/amigo/term/GO:0006635	G5I_00467 G5I_01223 G5I_02428 G5I_05704 G5I_08158 G5I_08183 G5I_10268 G5I_11404
8.44563e-07	9	26	11.4206	Muscle system process	http://amigo.geneontology.org/amigo/term/GO:0003012	G5I_01835 G5I_01836 G5I_08649 G5I_08798 G5I_10628 G5I_12259 G5I_12461 G5I_14357 G5I_14808
1.16646e-06	10	35	9.42655	Hexose metabolic process	http://amigo.geneontology.org/amigo/term/GO:0019318	G5I_01851 G5I_03863 G5I_03873 G5I_04885 G5I_04970 G5I_05695 G5I_06598 G5I_06907 G5I_09079 G5I_09793
1.32788e-06	7	14	16.4965	Energy coupled proton transport, down electrochemical gradient	http://amigo.geneontology.org/amigo/term/GO:0015985	G5I_04623 G5I_09217 G5I_09455 G5I_09557 G5I_12098 G5I_14462 G5I_14731
1.32788e-06	7	14	16.4965	ATP synthesis coupled proton transport	http://amigo.geneontology.org/amigo/term/GO:0015986	G5I_04623 G5I_09217 G5I_09455 G5I_09557 G5I_12098 G5I_14462 G5I_14731
1.42471e-06	12	55	7.19845	Cellular modified amino acid metabolic process	http://amigo.geneontology.org/amigo/term/GO:0006575	G5I_00051 G5I_00608 G5I_00610 G5I_00826 G5I_00833 G5I_01575 G5I_04274 G5I_04364 G5I_05961 G5I_08075 G5I_13079 G5I_14111
2.20481e-06	20	163	4.04821	Mitochondrion organization	http://amigo.geneontology.org/amigo/term/GO:0007005	G5I_00653 G5I_00777 G5I_00788 G5I_01362 G5I_01420 G5I_01658 G5I_02024 G5I_02025 G5I_04147 G5I_04851 G5I_06130 G5I_06215 G5I_06716 G5I_07115 G5I_07375 G5I_08058 G5I_08418 G5I_10133 G5I_12352 G5I_14349
2.73436e-06	5	6	27.4941	Gluconeogenesis	http://amigo.geneontology.org/amigo/term/GO:0006094	G5I_01851 G5I_03863 G5I_06598 G5I_06907 G5I_09079
2.73436e-06	6	10	19.7957	Mitochondrial electron transport, ubiquinol to cytochrome c	http://amigo.geneontology.org/amigo/term/GO:0006122	G5I_00788 G5I_04851 G5I_05118 G5I_07967 G5I_09449 G5I_09465
2.73436e-06	8	22	11.9974	Purine nucleoside triphosphate metabolic process	http://amigo.geneontology.org/amigo/term/GO:0009144	G5I_04623 G5I_09217 G5I_09455 G5I_09557 G5I_12098 G5I_13844 G5I_14462 G5I_14731
2.73436e-06	8	22	11.9974	Purine nucleoside triphosphate biosynthetic process	http://amigo.geneontology.org/amigo/term/GO:0009145	G5I_04623 G5I_09217 G5I_09455 G5I_09557 G5I_12098 G5I_13844 G5I_14462 G5I_14731
2.73436e-06	8	22	11.9974	Purine ribonucleoside triphosphate metabolic process	http://amigo.geneontology.org/amigo/term/GO:0009205	G5I_04623 G5I_09217 G5I_09455 G5I_09557 G5I_12098 G5I_13844 G5I_14462 G5I_14731
2.73436e-06	8	22	11.9974	Purine ribonucleoside triphosphate biosynthetic process	http://amigo.geneontology.org/amigo/term/GO:0009206	G5I_04623 G5I_09217 G5I_09455 G5I_09557 G5I_12098 G5I_13844 G5I_14462 G5I_14731
2.73436e-06	5	6	27.4941	Hexose biosynthetic process	http://amigo.geneontology.org/amigo/term/GO:0019319	G5I_01851 G5I_03863 G5I_06598 G5I_06907 G5I_09079
2.73436e-06	6	10	19.7957	Cristae formation	http://amigo.geneontology.org/amigo/term/GO:0042407	G5I_00777 G5I_02024 G5I_02025 G5I_06716 G5I_10133 G5I_12352
3.55363e-06	66	1137	1.91516	Cellular biosynthetic process	http://amigo.geneontology.org/amigo/term/GO:0044249	G5I_00051 G5I_00299 G5I_00833 G5I_01384 G5I_01530 G5I_01540 G5I_01575 G5I_01662 G5I_01713 G5I_01851 G5I_02414 G5I_03293 G5I_03873 G5I_04199 G5I_04237 G5I_04274 G5I_04367 G5I_04368 G5I_04449 G5I_04623 G5I_05149 G5I_05208 G5I_05669 G5I_05846 G5I_05961 G5I_06131 G5I_06510 G5I_06662 G5I_07083 G5I_07403 G5I_07499 G5I_07656 G5I_08035 G5I_08158 G5I_08183 G5I_08266 G5I_08348 G5I_08792 G5I_08815 G5I_08934…
8.19551e-06	8	25	10.5577	Ribonucleoside triphosphate metabolic process	http://amigo.geneontology.org/amigo/term/GO:0009199	G5I_04623 G5I_09217 G5I_09455 G5I_09557 G5I_12098 G5I_13844 G5I_14462 G5I_14731
8.19551e-06	8	25	10.5577	Ribonucleoside triphosphate biosynthetic process	http://amigo.geneontology.org/amigo/term/GO:0009201	G5I_04623 G5I_09217 G5I_09455 G5I_09557 G5I_12098 G5I_13844 G5I_14462 G5I_14731
8.19551e-06	8	25	10.5577	Fatty acid oxidation	http://amigo.geneontology.org/amigo/term/GO:0019395	G5I_00467 G5I_01223 G5I_02428 G5I_05704 G5I_08158 G5I_08183 G5I_10268 G5I_11404
8.83517e-06	5	7	23.5664	Tricarboxylic acid metabolic process	http://amigo.geneontology.org/amigo/term/GO:0072350	G5I_01510 G5I_01770 G5I_06088 G5I_07537 G5I_10700
1.13004e-05	8	26	10.1517	Lipid oxidation	http://amigo.geneontology.org/amigo/term/GO:0034440	G5I_00467 G5I_01223 G5I_02428 G5I_05704 G5I_08158 G5I_08183 G5I_10268 G5I_11404
1.15927e-05	108	2282	1.56145	Organonitrogen compound metabolic process	http://amigo.geneontology.org/amigo/term/GO:1901564	G5I_00051 G5I_00299 G5I_00348 G5I_00522 G5I_00608 G5I_00610 G5I_00777 G5I_00826 G5I_00833 G5I_01540 G5I_01575 G5I_01662 G5I_01959 G5I_02242 G5I_02414 G5I_03001 G5I_03293 G5I_03863 G5I_03873 G5I_04028 G5I_04147 G5I_04217 G5I_04237 G5I_04274 G5I_04364 G5I_04367 G5I_04368 G5I_04451 G5I_04593 G5I_04623 G5I_04702 G5I_04851 G5I_04885 G5I_04968 G5I_04970 G5I_05080 G5I_05208 G5I_05240 G5I_05587 G5I_05649…
1.29922e-05	29	346	2.7653	Cellular lipid metabolic process	http://amigo.geneontology.org/amigo/term/GO:0044255	G5I_00179 G5I_00467 G5I_01223 G5I_01530 G5I_02428 G5I_04226 G5I_04449 G5I_05149 G5I_05704 G5I_06465 G5I_06466 G5I_06617 G5I_07135 G5I_07411 G5I_08158 G5I_08183 G5I_08934 G5I_09991 G5I_10168 G5I_10268 G5I_10872 G5I_11055 G5I_11245 G5I_11255 G5I_11404 G5I_11791 G5I_12339 G5I_12379 G5I_12994
1.40407e-05	4	4	32.9929	Isocitrate metabolic process	http://amigo.geneontology.org/amigo/term/GO:0006102	G5I_01510 G5I_06088 G5I_07537 G5I_10700
1.40407e-05	4	4	32.9929	Malate metabolic process	http://amigo.geneontology.org/amigo/term/GO:0006108	G5I_06251 G5I_07171 G5I_11476 G5I_13850
1.50766e-05	9	36	8.24823	Carbohydrate biosynthetic process	http://amigo.geneontology.org/amigo/term/GO:0016051	G5I_01713 G5I_01851 G5I_03863 G5I_03873 G5I_06510 G5I_06598 G5I_06907 G5I_07656 G5I_09079
1.6074e-05	14	95	4.86211	Response to oxidative stress	http://amigo.geneontology.org/amigo/term/GO:0006979	G5I_00134 G5I_01100 G5I_01510 G5I_02797 G5I_03682 G5I_04147 G5I_06323 G5I_08231 G5I_09455 G5I_10362 G5I_12297 G5I_13582 G5I_14149 G5I_14839
1.7585e-05	6	13	15.2275	Serine family amino acid metabolic process	http://amigo.geneontology.org/amigo/term/GO:0009069	G5I_00348 G5I_00833 G5I_05700 G5I_05961 G5I_06622 G5I_13981
1.88648e-05	9	37	8.0253	Monocarboxylic acid catabolic process	http://amigo.geneontology.org/amigo/term/GO:0072329	G5I_00467 G5I_01223 G5I_01772 G5I_02428 G5I_05704 G5I_08158 G5I_08183 G5I_10268 G5I_11404
2.89875e-05	7	21	10.9976	Nucleobase metabolic process	http://amigo.geneontology.org/amigo/term/GO:0009112	G5I_00833 G5I_02414 G5I_03293 G5I_04368 G5I_07411 G5I_09077 G5I_11437
2.96437e-05	9	39	7.61375	Cellular response to toxic substance	http://amigo.geneontology.org/amigo/term/GO:0097237	G5I_01100 G5I_03682 G5I_07096 G5I_07807 G5I_08075 G5I_10362 G5I_12297 G5I_12303 G5I_14839
2.96437e-05	9	39	7.61375	Cellular detoxification	http://amigo.geneontology.org/amigo/term/GO:1990748	G5I_01100 G5I_03682 G5I_07096 G5I_07807 G5I_08075 G5I_10362 G5I_12297 G5I_12303 G5I_14839
4.42982e-05	5	9	18.3294	Glutamine family amino acid biosynthetic process	http://amigo.geneontology.org/amigo/term/GO:0009084	G5I_01540 G5I_04237 G5I_05846 G5I_06131 G5I_08348
4.42982e-05	8	31	8.5143	Nucleoside triphosphate biosynthetic process	http://amigo.geneontology.org/amigo/term/GO:0009142	G5I_04623 G5I_09217 G5I_09455 G5I_09557 G5I_12098 G5I_13844 G5I_14462 G5I_14731
5.60612e-05	32	436	2.4215	Lipid metabolic process	http://amigo.geneontology.org/amigo/term/GO:0006629	G5I_00179 G5I_00467 G5I_01223 G5I_01530 G5I_02428 G5I_04071 G5I_04226 G5I_04449 G5I_05149 G5I_05704 G5I_06465 G5I_06466 G5I_06617 G5I_07135 G5I_07411 G5I_08158 G5I_08183 G5I_08375 G5I_08934 G5I_09991 G5I_10168 G5I_10268 G5I_10872 G5I_11055 G5I_11245 G5I_11255 G5I_11404 G5I_11791 G5I_12339 G5I_12379 G5I_12994 G5I_14698
5.65295e-05	8	32	8.24823	Fatty acid catabolic process	http://amigo.geneontology.org/amigo/term/GO:0009062	G5I_00467 G5I_01223 G5I_02428 G5I_05704 G5I_08158 G5I_08183 G5I_10268 G5I_11404
7.20437e-05	8	33	7.99828	Nucleoside triphosphate metabolic process	http://amigo.geneontology.org/amigo/term/GO:0009141	G5I_04623 G5I_09217 G5I_09455 G5I_09557 G5I_12098 G5I_13844 G5I_14462 G5I_14731
7.6269e-05	10	55	5.99871	Cellular lipid catabolic process	http://amigo.geneontology.org/amigo/term/GO:0044242	G5I_00467 G5I_01223 G5I_02428 G5I_05704 G5I_08158 G5I_08183 G5I_10268 G5I_11404 G5I_11791 G5I_12339
8.27294e-05	5	10	16.4965	Purine nucleobase metabolic process	http://amigo.geneontology.org/amigo/term/GO:0006144	G5I_00833 G5I_02414 G5I_04368 G5I_07411 G5I_11437
8.94632e-05	8	34	7.76304	Cellular oxidant detoxification	http://amigo.geneontology.org/amigo/term/GO:0098869	G5I_01100 G5I_03682 G5I_07096 G5I_07807 G5I_08075 G5I_10362 G5I_12297 G5I_14839
9.33905e-05	42	670	2.06821	Cellular catabolic process	http://amigo.geneontology.org/amigo/term/GO:0044248	G5I_00348 G5I_00467 G5I_00561 G5I_00833 G5I_01100 G5I_01223 G5I_01575 G5I_01662 G5I_01772 G5I_02428 G5I_03293 G5I_04028 G5I_04147 G5I_04364 G5I_04968 G5I_05208 G5I_05700 G5I_05704 G5I_05846 G5I_06131 G5I_06499 G5I_06622 G5I_07375 G5I_07411 G5I_07417 G5I_08158 G5I_08183 G5I_08792 G5I_08794 G5I_08815 G5I_09638 G5I_09831 G5I_09899 G5I_10268 G5I_10675 G5I_11404 G5I_11427 G5I_11791 G5I_12297 G5I_12303…
0.000101351	6	17	11.6446	Inner mitochondrial membrane organization	http://amigo.geneontology.org/amigo/term/GO:0007007	G5I_00777 G5I_02024 G5I_02025 G5I_06716 G5I_10133 G5I_12352
0.000145783	6	18	10.9976	Glycogen metabolic process	http://amigo.geneontology.org/amigo/term/GO:0005977	G5I_03873 G5I_06510 G5I_07417 G5I_07656 G5I_08221 G5I_09991
0.000145783	6	18	10.9976	Energy reserve metabolic process	http://amigo.geneontology.org/amigo/term/GO:0006112	G5I_03873 G5I_06510 G5I_07417 G5I_07656 G5I_08221 G5I_09991
0.000168773	4	6	21.9953	Serine family amino acid catabolic process	http://amigo.geneontology.org/amigo/term/GO:0009071	G5I_00348 G5I_00833 G5I_05700 G5I_06622
0.000201848	6	19	10.4188	Cellular glucan metabolic process	http://amigo.geneontology.org/amigo/term/GO:0006073	G5I_03873 G5I_06510 G5I_07417 G5I_07656 G5I_08221 G5I_09991
0.000201848	28	381	2.42468	Heterocycle biosynthetic process	http://amigo.geneontology.org/amigo/term/GO:0018130	G5I_00299 G5I_00833 G5I_01540 G5I_02414 G5I_03293 G5I_04237 G5I_04367 G5I_04368 G5I_04623 G5I_05208 G5I_05669 G5I_06662 G5I_07083 G5I_08266 G5I_08792 G5I_08815 G5I_09217 G5I_09455 G5I_09557 G5I_10230 G5I_10959 G5I_11791 G5I_12098 G5I_12626 G5I_12994 G5I_13844 G5I_14462 G5I_14731
0.000201848	6	19	10.4188	Glucan metabolic process	http://amigo.geneontology.org/amigo/term/GO:0044042	G5I_03873 G5I_06510 G5I_07417 G5I_07656 G5I_08221 G5I_09991
0.000228214	5	12	13.747	Glutamate metabolic process	http://amigo.geneontology.org/amigo/term/GO:0006536	G5I_04968 G5I_05846 G5I_06131 G5I_08348 G5I_11427
0.000245169	8	39	6.76778	Mitochondrial respiratory chain complex assembly	http://amigo.geneontology.org/amigo/term/GO:0033108	G5I_00788 G5I_01420 G5I_01658 G5I_06130 G5I_06215 G5I_07115 G5I_08058 G5I_08418
0.000263191	7	29	7.96381	Mitochondrial membrane organization	http://amigo.geneontology.org/amigo/term/GO:0007006	G5I_00777 G5I_02024 G5I_02025 G5I_06716 G5I_08418 G5I_10133 G5I_12352
0.000263191	9	51	5.82228	Detoxification	http://amigo.geneontology.org/amigo/term/GO:0098754	G5I_01100 G5I_03682 G5I_07096 G5I_07807 G5I_08075 G5I_10362 G5I_12297 G5I_12303 G5I_14839
0.000335659	29	414	2.3111	Organic cyclic compound biosynthetic process	http://amigo.geneontology.org/amigo/term/GO:1901362	G5I_00299 G5I_00833 G5I_01540 G5I_02414 G5I_03293 G5I_04237 G5I_04367 G5I_04368 G5I_04623 G5I_05208 G5I_05669 G5I_06662 G5I_07083 G5I_08266 G5I_08792 G5I_08815 G5I_09217 G5I_09455 G5I_09557 G5I_09638 G5I_10230 G5I_10959 G5I_11791 G5I_12098 G5I_12626 G5I_12994 G5I_13844 G5I_14462 G5I_14731
0.000356099	4	7	18.8531	Glycine metabolic process	http://amigo.geneontology.org/amigo/term/GO:0006544	G5I_00348 G5I_00833 G5I_05700 G5I_06622
0.000356099	4	7	18.8531	Proline metabolic process	http://amigo.geneontology.org/amigo/term/GO:0006560	G5I_01540 G5I_04237 G5I_08315 G5I_11427
0.000360905	3	3	32.9929	Fructose 1,6-bisphosphate metabolic process	http://amigo.geneontology.org/amigo/term/GO:0030388	G5I_01851 G5I_09793 G5I_10082
0.000412312	8	42	6.28436	Sulfur compound biosynthetic process	http://amigo.geneontology.org/amigo/term/GO:0044272	G5I_00051 G5I_05961 G5I_06662 G5I_08266 G5I_10959 G5I_11791 G5I_12994 G5I_13981
0.000546154	22	279	2.60159	Inorganic ion transmembrane transport	http://amigo.geneontology.org/amigo/term/GO:0098660	G5I_00134 G5I_00653 G5I_01447 G5I_01847 G5I_02797 G5I_04623 G5I_05265 G5I_05718 G5I_06778 G5I_07115 G5I_07132 G5I_08058 G5I_08632 G5I_09217 G5I_09455 G5I_09557 G5I_11302 G5I_12015 G5I_12098 G5I_13844 G5I_14462 G5I_14731
0.000589743	20	241	2.738	Carbohydrate derivative biosynthetic process	http://amigo.geneontology.org/amigo/term/GO:1901137	G5I_00299 G5I_02414 G5I_04367 G5I_04623 G5I_05149 G5I_05669 G5I_06662 G5I_08266 G5I_09217 G5I_09455 G5I_09557 G5I_10230 G5I_10959 G5I_11791 G5I_12098 G5I_12626 G5I_12994 G5I_13844 G5I_14462 G5I_14731
0.000604946	6	23	8.60685	Ribonucleoside monophosphate metabolic process	http://amigo.geneontology.org/amigo/term/GO:0009161	G5I_00299 G5I_02414 G5I_04367 G5I_05669 G5I_08815 G5I_12626
0.000604946	6	23	8.60685	Nucleoside bisphosphate biosynthetic process	http://amigo.geneontology.org/amigo/term/GO:0033866	G5I_06662 G5I_08266 G5I_10230 G5I_10959 G5I_11791 G5I_12994
0.000604946	6	23	8.60685	Ribonucleoside bisphosphate biosynthetic process	http://amigo.geneontology.org/amigo/term/GO:0034030	G5I_06662 G5I_08266 G5I_10230 G5I_10959 G5I_11791 G5I_12994
0.000604946	6	23	8.60685	Purine nucleoside bisphosphate biosynthetic process	http://amigo.geneontology.org/amigo/term/GO:0034033	G5I_06662 G5I_08266 G5I_10230 G5I_10959 G5I_11791 G5I_12994
0.000676018	11	86	4.22002	Lipid catabolic process	http://amigo.geneontology.org/amigo/term/GO:0016042	G5I_00467 G5I_01223 G5I_02428 G5I_05704 G5I_08158 G5I_08183 G5I_10268 G5I_11404 G5I_11791 G5I_12339 G5I_14698
0.000676018	24	325	2.4364	Nucleobase-containing compound biosynthetic process	http://amigo.geneontology.org/amigo/term/GO:0034654	G5I_00299 G5I_02414 G5I_04367 G5I_04368 G5I_04623 G5I_05208 G5I_05669 G5I_06662 G5I_07083 G5I_08266 G5I_08792 G5I_08815 G5I_09217 G5I_09455 G5I_09557 G5I_10230 G5I_10959 G5I_11791 G5I_12098 G5I_12626 G5I_12994 G5I_13844 G5I_14462 G5I_14731
0.000700115	5	15	10.9976	Long-chain fatty acid metabolic process	http://amigo.geneontology.org/amigo/term/GO:0001676	G5I_04449 G5I_10168 G5I_11245 G5I_11791 G5I_12994
0.000700115	5	15	10.9976	Thioester biosynthetic process	http://amigo.geneontology.org/amigo/term/GO:0035384	G5I_06662 G5I_08266 G5I_10959 G5I_11791 G5I_12994
0.000700115	5	15	10.9976	acyl-CoA biosynthetic process	http://amigo.geneontology.org/amigo/term/GO:0071616	G5I_06662 G5I_08266 G5I_10959 G5I_11791 G5I_12994
0.000853824	26	373	2.29977	Aromatic compound biosynthetic process	http://amigo.geneontology.org/amigo/term/GO:0019438	G5I_00299 G5I_00833 G5I_02414 G5I_04367 G5I_04368 G5I_04623 G5I_05208 G5I_05669 G5I_06662 G5I_07083 G5I_08266 G5I_08792 G5I_08815 G5I_09217 G5I_09455 G5I_09557 G5I_09638 G5I_10230 G5I_10959 G5I_11791 G5I_12098 G5I_12626 G5I_12994 G5I_13844 G5I_14462 G5I_14731
0.000874247	40	695	1.89887	Organonitrogen compound biosynthetic process	http://amigo.geneontology.org/amigo/term/GO:1901566	G5I_00051 G5I_00299 G5I_00833 G5I_01540 G5I_01575 G5I_01662 G5I_02414 G5I_03293 G5I_04237 G5I_04274 G5I_04367 G5I_04368 G5I_04623 G5I_05208 G5I_05669 G5I_05846 G5I_05961 G5I_06131 G5I_06662 G5I_07499 G5I_08035 G5I_08266 G5I_08348 G5I_09217 G5I_09455 G5I_09557 G5I_09638 G5I_10127 G5I_10230 G5I_10959 G5I_11791 G5I_12098 G5I_12626 G5I_12994 G5I_13062 G5I_13079 G5I_13844 G5I_13981 G5I_14462 G5I_14731
0.00121004	6	26	7.61375	Nucleoside metabolic process	http://amigo.geneontology.org/amigo/term/GO:0009116	G5I_00299 G5I_01575 G5I_04368 G5I_05208 G5I_05669 G5I_13555
0.00125228	3	4	24.7447	acetyl-CoA biosynthetic process from pyruvate	http://amigo.geneontology.org/amigo/term/GO:0006086	G5I_06662 G5I_08266 G5I_10959
0.00125228	3	4	24.7447	Glycine catabolic process	http://amigo.geneontology.org/amigo/term/GO:0006546	G5I_00348 G5I_05700 G5I_06622
0.00125228	9	63	4.71327	Nucleoside bisphosphate metabolic process	http://amigo.geneontology.org/amigo/term/GO:0033865	G5I_06662 G5I_07135 G5I_08266 G5I_09122 G5I_10230 G5I_10959 G5I_11791 G5I_12353 G5I_12994
0.00125228	9	63	4.71327	Ribonucleoside bisphosphate metabolic process	http://amigo.geneontology.org/amigo/term/GO:0033875	G5I_06662 G5I_07135 G5I_08266 G5I_09122 G5I_10230 G5I_10959 G5I_11791 G5I_12353 G5I_12994
0.00125228	9	63	4.71327	Purine nucleoside bisphosphate metabolic process	http://amigo.geneontology.org/amigo/term/GO:0034032	G5I_06662 G5I_07135 G5I_08266 G5I_09122 G5I_10230 G5I_10959 G5I_11791 G5I_12353 G5I_12994
0.0012777	5	17	9.7038	Purine nucleoside monophosphate metabolic process	http://amigo.geneontology.org/amigo/term/GO:0009126	G5I_00299 G5I_02414 G5I_04367 G5I_08815 G5I_12626
0.0012777	5	17	9.7038	Ribonucleoside monophosphate biosynthetic process	http://amigo.geneontology.org/amigo/term/GO:0009156	G5I_00299 G5I_02414 G5I_04367 G5I_05669 G5I_12626
0.0012777	5	17	9.7038	Purine ribonucleoside monophosphate metabolic process	http://amigo.geneontology.org/amigo/term/GO:0009167	G5I_00299 G5I_02414 G5I_04367 G5I_08815 G5I_12626
0.00167832	4	10	13.1972	Glutamine family amino acid catabolic process	http://amigo.geneontology.org/amigo/term/GO:0009065	G5I_01662 G5I_04968 G5I_06131 G5I_11427
0.00175189	9	66	4.49903	Response to toxic substance	http://amigo.geneontology.org/amigo/term/GO:0009636	G5I_01100 G5I_03682 G5I_07096 G5I_07807 G5I_08075 G5I_10362 G5I_12297 G5I_12303 G5I_14839
0.00175401	6	28	7.06991	Cellular polysaccharide metabolic process	http://amigo.geneontology.org/amigo/term/GO:0044264	G5I_03873 G5I_06510 G5I_07417 G5I_07656 G5I_08221 G5I_09991
0.00180017	19	244	2.56912	Inorganic cation transmembrane transport	http://amigo.geneontology.org/amigo/term/GO:0098662	G5I_00134 G5I_00653 G5I_01447 G5I_02797 G5I_04623 G5I_05265 G5I_06778 G5I_07115 G5I_07132 G5I_08058 G5I_09217 G5I_09455 G5I_09557 G5I_11302 G5I_12015 G5I_12098 G5I_13844 G5I_14462 G5I_14731
0.0018997	31	508	2.01335	Ion transport	http://amigo.geneontology.org/amigo/term/GO:0006811	G5I_00134 G5I_00653 G5I_00915 G5I_01447 G5I_01847 G5I_01926 G5I_02797 G5I_04451 G5I_04518 G5I_04623 G5I_05265 G5I_05718 G5I_06778 G5I_07115 G5I_07132 G5I_08058 G5I_08632 G5I_09217 G5I_09314 G5I_09455 G5I_09557 G5I_10168 G5I_11302 G5I_11483 G5I_11686 G5I_12015 G5I_12098 G5I_13844 G5I_14462 G5I_14636 G5I_14731
0.00191204	8	53	4.98006	acyl-CoA metabolic process	http://amigo.geneontology.org/amigo/term/GO:0006637	G5I_06662 G5I_07135 G5I_08266 G5I_09122 G5I_10959 G5I_11791 G5I_12353 G5I_12994
0.00191204	8	53	4.98006	Thioester metabolic process	http://amigo.geneontology.org/amigo/term/GO:0035383	G5I_06662 G5I_07135 G5I_08266 G5I_09122 G5I_10959 G5I_11791 G5I_12353 G5I_12994
0.0020914	6	29	6.82612	Polysaccharide metabolic process	http://amigo.geneontology.org/amigo/term/GO:0005976	G5I_03873 G5I_06510 G5I_07417 G5I_07656 G5I_08221 G5I_09991
0.0022883	27	422	2.11092	Ion transmembrane transport	http://amigo.geneontology.org/amigo/term/GO:0034220	G5I_00134 G5I_00653 G5I_00915 G5I_01447 G5I_01847 G5I_02797 G5I_04518 G5I_04623 G5I_05265 G5I_05718 G5I_06778 G5I_07115 G5I_07132 G5I_08058 G5I_08632 G5I_09217 G5I_09314 G5I_09455 G5I_09557 G5I_11302 G5I_11686 G5I_12015 G5I_12098 G5I_13844 G5I_14462 G5I_14636 G5I_14731
0.00242383	4	11	11.9974	Purine nucleoside monophosphate biosynthetic process	http://amigo.geneontology.org/amigo/term/GO:0009127	G5I_00299 G5I_02414 G5I_04367 G5I_12626
0.00242383	4	11	11.9974	Purine ribonucleoside monophosphate biosynthetic process	http://amigo.geneontology.org/amigo/term/GO:0009168	G5I_00299 G5I_02414 G5I_04367 G5I_12626
0.00248881	6	30	6.59858	Glycosyl compound metabolic process	http://amigo.geneontology.org/amigo/term/GO:1901657	G5I_00299 G5I_01575 G5I_04368 G5I_05208 G5I_05669 G5I_13555
0.00268399	3	5	19.7957	Glycogen biosynthetic process	http://amigo.geneontology.org/amigo/term/GO:0005978	G5I_03873 G5I_06510 G5I_07656
0.00268399	3	5	19.7957	NADH metabolic process	http://amigo.geneontology.org/amigo/term/GO:0006734	G5I_06251 G5I_07097 G5I_09793
0.00268399	3	5	19.7957	Purine nucleobase biosynthetic process	http://amigo.geneontology.org/amigo/term/GO:0009113	G5I_00833 G5I_02414 G5I_04368
0.00268399	3	5	19.7957	Glucan biosynthetic process	http://amigo.geneontology.org/amigo/term/GO:0009250	G5I_03873 G5I_06510 G5I_07656
0.00268427	5	20	8.24823	Nucleoside monophosphate biosynthetic process	http://amigo.geneontology.org/amigo/term/GO:0009124	G5I_00299 G5I_02414 G5I_04367 G5I_05669 G5I_12626
0.00323258	10	88	3.74919	Alcohol metabolic process	http://amigo.geneontology.org/amigo/term/GO:0006066	G5I_01510 G5I_04885 G5I_06088 G5I_06499 G5I_07135 G5I_07537 G5I_09899 G5I_10700 G5I_11055 G5I_12303
0.00339038	4	12	10.9976	Mitochondrial fusion	http://amigo.geneontology.org/amigo/term/GO:0008053	G5I_00777 G5I_06716 G5I_12352 G5I_14349
0.00380376	9	74	4.01265	Mitochondrial transport	http://amigo.geneontology.org/amigo/term/GO:0006839	G5I_00134 G5I_01362 G5I_04851 G5I_05265 G5I_05718 G5I_08418 G5I_11686 G5I_14636 G5I_14731
0.00477686	25	398	2.07242	Homeostatic process	http://amigo.geneontology.org/amigo/term/GO:0042592	G5I_00134 G5I_00467 G5I_01575 G5I_01772 G5I_02797 G5I_03863 G5I_04147 G5I_04451 G5I_04518 G5I_05081 G5I_05649 G5I_06530 G5I_06622 G5I_07096 G5I_08158 G5I_09793 G5I_10168 G5I_10832 G5I_11245 G5I_12297 G5I_12339 G5I_14129 G5I_14696 G5I_14698 G5I_14808
0.00501902	3	6	16.4965	Dicarboxylic acid catabolic process	http://amigo.geneontology.org/amigo/term/GO:0043649	G5I_04968 G5I_05846 G5I_06131
0.00501902	3	6	16.4965	Glucose 6-phosphate metabolic process	http://amigo.geneontology.org/amigo/term/GO:0051156	G5I_01772 G5I_06530 G5I_07357
0.00501902	3	6	16.4965	Protein homotetramerization	http://amigo.geneontology.org/amigo/term/GO:0051289	G5I_00833 G5I_01575 G5I_09793
0.00510961	20	289	2.28325	Cation transmembrane transport	http://amigo.geneontology.org/amigo/term/GO:0098655	G5I_00134 G5I_00653 G5I_01447 G5I_02797 G5I_04623 G5I_05265 G5I_06778 G5I_07115 G5I_07132 G5I_08058 G5I_09217 G5I_09455 G5I_09557 G5I_11302 G5I_11686 G5I_12015 G5I_12098 G5I_13844 G5I_14462 G5I_14731
0.00553552	6	35	5.65593	Nucleoside monophosphate metabolic process	http://amigo.geneontology.org/amigo/term/GO:0009123	G5I_00299 G5I_02414 G5I_04367 G5I_05669 G5I_08815 G5I_12626
0.00625382	4	14	9.42655	Nucleobase biosynthetic process	http://amigo.geneontology.org/amigo/term/GO:0046112	G5I_00833 G5I_02414 G5I_03293 G5I_04368
0.00686263	15	191	2.59107	Monovalent inorganic cation transport	http://amigo.geneontology.org/amigo/term/GO:0015672	G5I_00653 G5I_01447 G5I_04623 G5I_06778 G5I_07115 G5I_07132 G5I_08058 G5I_09217 G5I_09455 G5I_09557 G5I_12015 G5I_12098 G5I_13844 G5I_14462 G5I_14731
0.00722495	10	98	3.36662	Determination of adult lifespan	http://amigo.geneontology.org/amigo/term/GO:0008340	G5I_01575 G5I_07411 G5I_07417 G5I_07656 G5I_08477 G5I_09455 G5I_12297 G5I_12339 G5I_13582 G5I_13981
0.00737479	6	37	5.3502	Glucose homeostasis	http://amigo.geneontology.org/amigo/term/GO:0042593	G5I_01772 G5I_03863 G5I_05649 G5I_06530 G5I_09793 G5I_14698
0.00814331	3	7	14.1398	acetyl-CoA biosynthetic process	http://amigo.geneontology.org/amigo/term/GO:0006085	G5I_06662 G5I_08266 G5I_10959
0.00814331	3	7	14.1398	Sperm competition	http://amigo.geneontology.org/amigo/term/GO:0046692	G5I_01219 G5I_14520 G5I_14521
0.00814331	4	15	8.79811	Carbohydrate phosphorylation	http://amigo.geneontology.org/amigo/term/GO:0046835	G5I_04885 G5I_06530 G5I_06582 G5I_09793
0.00814331	3	7	14.1398	Protein tetramerization	http://amigo.geneontology.org/amigo/term/GO:0051262	G5I_00833 G5I_01575 G5I_09793
0.00947987	7	53	4.35755	Striated muscle cell development	http://amigo.geneontology.org/amigo/term/GO:0055002	G5I_01835 G5I_01836 G5I_12259 G5I_12461 G5I_14137 G5I_14144 G5I_14808
0.00952021	10	102	3.2346	Multicellular organism aging	http://amigo.geneontology.org/amigo/term/GO:0010259	G5I_01575 G5I_07411 G5I_07417 G5I_07656 G5I_08477 G5I_09455 G5I_12297 G5I_12339 G5I_13582 G5I_13981
0.0102343	4	16	8.24823	NADH dehydrogenase complex assembly	http://amigo.geneontology.org/amigo/term/GO:0010257	G5I_01420 G5I_01658 G5I_06215 G5I_08058
0.0102343	4	16	8.24823	Mitochondrial respiratory chain complex i assembly	http://amigo.geneontology.org/amigo/term/GO:0032981	G5I_01420 G5I_01658 G5I_06215 G5I_08058
0.0103996	7	54	4.27686	Muscle cell development	http://amigo.geneontology.org/amigo/term/GO:0055001	G5I_01835 G5I_01836 G5I_12259 G5I_12461 G5I_14137 G5I_14144 G5I_14808
0.0107153	6	40	4.94894	Mitochondrial transmembrane transport	http://amigo.geneontology.org/amigo/term/GO:1990542	G5I_00134 G5I_01362 G5I_05265 G5I_11686 G5I_14636 G5I_14731
0.0121722	5	28	5.89159	Glutathione metabolic process	http://amigo.geneontology.org/amigo/term/GO:0006749	G5I_00608 G5I_00610 G5I_05961 G5I_08075 G5I_14111
0.0121722	3	8	12.3723	Serine family amino acid biosynthetic process	http://amigo.geneontology.org/amigo/term/GO:0009070	G5I_00833 G5I_05961 G5I_13981
0.0121722	3	8	12.3723	Hexose catabolic process	http://amigo.geneontology.org/amigo/term/GO:0019320	G5I_03873 G5I_04885 G5I_09793
0.0126814	4	17	7.76304	One-carbon metabolic process	http://amigo.geneontology.org/amigo/term/GO:0006730	G5I_00833 G5I_01575 G5I_04274 G5I_11483
0.012823	16	226	2.33578	Chemical homeostasis	http://amigo.geneontology.org/amigo/term/GO:0048878	G5I_00134 G5I_00467 G5I_01575 G5I_01772 G5I_02797 G5I_03863 G5I_04147 G5I_04451 G5I_04518 G5I_05649 G5I_06530 G5I_08158 G5I_09793 G5I_10168 G5I_14696 G5I_14698
0.0140272	10	108	3.0549	Aging	http://amigo.geneontology.org/amigo/term/GO:0007568	G5I_01575 G5I_07411 G5I_07417 G5I_07656 G5I_08477 G5I_09455 G5I_12297 G5I_12339 G5I_13582 G5I_13981
0.0152341	6	43	4.60366	Carbohydrate homeostasis	http://amigo.geneontology.org/amigo/term/GO:0033500	G5I_01772 G5I_03863 G5I_05649 G5I_06530 G5I_09793 G5I_14698
0.0155372	4	18	7.33176	Cellular carbohydrate biosynthetic process	http://amigo.geneontology.org/amigo/term/GO:0034637	G5I_01851 G5I_03873 G5I_06510 G5I_07656
0.0155372	4	18	7.33176	Multi-multicellular organism process	http://amigo.geneontology.org/amigo/term/GO:0044706	G5I_00179 G5I_01219 G5I_14520 G5I_14521
0.0169317	3	9	10.9976	NADP metabolic process	http://amigo.geneontology.org/amigo/term/GO:0006739	G5I_01510 G5I_01772 G5I_07357
0.0169317	3	9	10.9976	Folic acid-containing compound metabolic process	http://amigo.geneontology.org/amigo/term/GO:0006760	G5I_00826 G5I_00833 G5I_04274
0.0169317	3	9	10.9976	Protein refolding	http://amigo.geneontology.org/amigo/term/GO:0042026	G5I_06671 G5I_08477 G5I_09309
0.0169317	3	9	10.9976	Monosaccharide catabolic process	http://amigo.geneontology.org/amigo/term/GO:0046365	G5I_03873 G5I_04885 G5I_09793
0.0169317	3	9	10.9976	Mitochondrion morphogenesis	http://amigo.geneontology.org/amigo/term/GO:0070584	G5I_02024 G5I_02025 G5I_14349
0.0170891	33	640	1.7012	Transmembrane transport	http://amigo.geneontology.org/amigo/term/GO:0055085	G5I_00134 G5I_00563 G5I_00653 G5I_00915 G5I_01362 G5I_01447 G5I_01847 G5I_01926 G5I_02797 G5I_04518 G5I_04623 G5I_05265 G5I_05718 G5I_06875 G5I_06778 G5I_07115 G5I_07132 G5I_08058 G5I_08117 G5I_08632 G5I_09217 G5I_09314 G5I_09455 G5I_09557 G5I_10338 G5I_11302 G5I_11686 G5I_12015 G5I_12098 G5I_13844 G5I_14462 G5I_14636 G5I_14731
0.0185059	4	19	6.94588	Muscle contraction	http://amigo.geneontology.org/amigo/term/GO:0006936	G5I_08798 G5I_12259 G5I_14357 G5I_14808
0.0185059	4	19	6.94588	Triglyceride homeostasis	http://amigo.geneontology.org/amigo/term/GO:0070328	G5I_01575 G5I_08158 G5I_10168 G5I_14698
0.0195103	7	61	3.78607	Fatty acid biosynthetic process	http://amigo.geneontology.org/amigo/term/GO:0006633	G5I_04449 G5I_08183 G5I_09991 G5I_10168 G5I_10872 G5I_11245 G5I_12994
0.0199698	41	856	1.58027	Response to stress	http://amigo.geneontology.org/amigo/term/GO:0006950	G5I_00134 G5I_00405 G5I_01100 G5I_01223 G5I_01362 G5I_01510 G5I_01575 G5I_01662 G5I_02242 G5I_02568 G5I_02797 G5I_03269 G5I_03682 G5I_03873 G5I_04147 G5I_04702 G5I_05265 G5I_06323 G5I_06672 G5I_07403 G5I_07417 G5I_07981 G5I_08142 G5I_08158 G5I_08231 G5I_08371 G5I_08477 G5I_09309 G5I_09328 G5I_09455 G5I_10362 G5I_10987 G5I_11245 G5I_12297 G5I_12339 G5I_12729 G5I_13582 G5I_14149 G5I_13981 G5I_14698…
0.0203272	2	3	21.9953	Fructose 6-phosphate metabolic process	http://amigo.geneontology.org/amigo/term/GO:0006002	G5I_01851 G5I_09793
0.0203272	2	3	21.9953	Uronic acid metabolic process	http://amigo.geneontology.org/amigo/term/GO:0006063	G5I_07597 G5I_10202
0.0203272	2	3	21.9953	Arginine metabolic process	http://amigo.geneontology.org/amigo/term/GO:0006525	G5I_01662 G5I_07411
0.0203272	2	3	21.9953	Proline biosynthetic process	http://amigo.geneontology.org/amigo/term/GO:0006561	G5I_01540 G5I_04237
0.0203272	2	3	21.9953	L-serine metabolic process	http://amigo.geneontology.org/amigo/term/GO:0006563	G5I_00833 G5I_13981
0.0203272	2	3	21.9953	Homoserine metabolic process	http://amigo.geneontology.org/amigo/term/GO:0009092	G5I_05961 G5I_13981
0.0203272	2	3	21.9953	Cysteine biosynthetic process via cystathionine	http://amigo.geneontology.org/amigo/term/GO:0019343	G5I_05961 G5I_13981
0.0203272	2	3	21.9953	Cysteine biosynthetic process	http://amigo.geneontology.org/amigo/term/GO:0019344	G5I_05961 G5I_13981
0.0203272	2	3	21.9953	Transsulfuration	http://amigo.geneontology.org/amigo/term/GO:0019346	G5I_05961 G5I_13981
0.0203272	2	3	21.9953	Glycine decarboxylation via glycine cleavage system	http://amigo.geneontology.org/amigo/term/GO:0019464	G5I_00348 G5I_05700
0.0203272	2	3	21.9953	Glucuronate metabolic process	http://amigo.geneontology.org/amigo/term/GO:0019585	G5I_07597 G5I_10202
0.0203272	2	3	21.9953	Pheromone metabolic process	http://amigo.geneontology.org/amigo/term/GO:0042810	G5I_14520 G5I_14521
0.0203272	2	3	21.9953	Pheromone biosynthetic process	http://amigo.geneontology.org/amigo/term/GO:0042811	G5I_14520 G5I_14521
0.0203272	2	3	21.9953	Neurotransmitter receptor metabolic process	http://amigo.geneontology.org/amigo/term/GO:0045213	G5I_05846 G5I_06131
0.0203272	2	3	21.9953	Cellular glucuronidation	http://amigo.geneontology.org/amigo/term/GO:0052695	G5I_07597 G5I_10202
0.0203272	2	3	21.9953	Heart contraction	http://amigo.geneontology.org/amigo/term/GO:0060047	G5I_12259 G5I_14808
0.0203272	2	3	21.9953	Sarcosine metabolic process	http://amigo.geneontology.org/amigo/term/GO:1901052	G5I_01575 G5I_04364
0.0203272	5	32	5.15514	Secondary alcohol metabolic process	http://amigo.geneontology.org/amigo/term/GO:1902652	G5I_01510 G5I_06088 G5I_07135 G5I_07537 G5I_10700
0.0204812	14	197	2.34467	Cellular homeostasis	http://amigo.geneontology.org/amigo/term/GO:0019725	G5I_00134 G5I_02797 G5I_04147 G5I_04518 G5I_05081 G5I_06530 G5I_06622 G5I_07096 G5I_10832 G5I_11245 G5I_12297 G5I_12339 G5I_14696 G5I_14808
0.0204812	4	20	6.59858	Cellular carbohydrate catabolic process	http://amigo.geneontology.org/amigo/term/GO:0044275	G5I_01772 G5I_06499 G5I_07417 G5I_09899
0.0204812	4	20	6.59858	Acylglycerol homeostasis	http://amigo.geneontology.org/amigo/term/GO:0055090	G5I_01575 G5I_08158 G5I_10168 G5I_14698
0.020825	3	10	9.89787	Insemination	http://amigo.geneontology.org/amigo/term/GO:0007320	G5I_01219 G5I_14520 G5I_14521
0.020825	3	10	9.89787	Mitochondrial protein processing	http://amigo.geneontology.org/amigo/term/GO:0034982	G5I_00777 G5I_04851 G5I_12352
0.020825	3	10	9.89787	AMP metabolic process	http://amigo.geneontology.org/amigo/term/GO:0046033	G5I_00299 G5I_08815 G5I_12626
0.0213705	20	333	1.98156	Cation transport	http://amigo.geneontology.org/amigo/term/GO:0006812	G5I_00134 G5I_00653 G5I_01447 G5I_02797 G5I_04623 G5I_05265 G5I_06778 G5I_07115 G5I_07132 G5I_08058 G5I_09217 G5I_09455 G5I_09557 G5I_11302 G5I_11686 G5I_12015 G5I_12098 G5I_13844 G5I_14462 G5I_14731
0.0214763	5	33	4.99893	Cell redox homeostasis	http://amigo.geneontology.org/amigo/term/GO:0045454	G5I_05081 G5I_06622 G5I_07096 G5I_10832 G5I_12297
0.0219121	11	137	2.64907	Organic hydroxy compound metabolic process	http://amigo.geneontology.org/amigo/term/GO:1901615	G5I_01510 G5I_04885 G5I_06088 G5I_06499 G5I_07135 G5I_07537 G5I_08371 G5I_09899 G5I_10700 G5I_11055 G5I_12303
0.0238347	4	21	6.28436	acetyl-CoA metabolic process	http://amigo.geneontology.org/amigo/term/GO:0006084	G5I_06662 G5I_08266 G5I_10959 G5I_12353
0.0238347	4	21	6.28436	Cellular response to oxidative stress	http://amigo.geneontology.org/amigo/term/GO:0034599	G5I_01510 G5I_08231 G5I_10362 G5I_12297
0.0244858	7	65	3.55308	Lipid homeostasis	http://amigo.geneontology.org/amigo/term/GO:0055088	G5I_00467 G5I_01575 G5I_02797 G5I_04451 G5I_08158 G5I_10168 G5I_14698
0.0244858	7	65	3.55308	Monocarboxylic acid biosynthetic process	http://amigo.geneontology.org/amigo/term/GO:0072330	G5I_04449 G5I_08183 G5I_09991 G5I_10168 G5I_10872 G5I_11245 G5I_12994
0.0266773	3	11	8.99807	Response to sucrose	http://amigo.geneontology.org/amigo/term/GO:0009744	G5I_09793 G5I_09991 G5I_12379
0.0266773	3	11	8.99807	Ovulation	http://amigo.geneontology.org/amigo/term/GO:0030728	G5I_00179 G5I_14520 G5I_14521
0.0266773	3	11	8.99807	Response to disaccharide	http://amigo.geneontology.org/amigo/term/GO:0034285	G5I_09793 G5I_09991 G5I_12379
0.0266773	3	11	8.99807	Cardiac muscle tissue development	http://amigo.geneontology.org/amigo/term/GO:0048738	G5I_01835 G5I_01836 G5I_14808
0.0266773	3	11	8.99807	Fatty acid derivative biosynthetic process	http://amigo.geneontology.org/amigo/term/GO:1901570	G5I_08158 G5I_11791 G5I_12994
0.0325688	4	23	5.7379	Aspartate family amino acid metabolic process	http://amigo.geneontology.org/amigo/term/GO:0009066	G5I_00051 G5I_05846 G5I_08348 G5I_12353
0.0335505	8	87	3.03383	Lipid modification	http://amigo.geneontology.org/amigo/term/GO:0030258	G5I_00467 G5I_01223 G5I_02428 G5I_05704 G5I_08158 G5I_08183 G5I_10268 G5I_11404
0.033928	5	37	4.4585	Fatty acid derivative metabolic process	http://amigo.geneontology.org/amigo/term/GO:1901568	G5I_00179 G5I_06617 G5I_08158 G5I_11791 G5I_12994
0.0341077	3	12	8.24823	Sulfur amino acid biosynthetic process	http://amigo.geneontology.org/amigo/term/GO:0000097	G5I_00051 G5I_05961 G5I_13981
0.0341077	3	12	8.24823	Pyrimidine nucleobase metabolic process	http://amigo.geneontology.org/amigo/term/GO:0006206	G5I_03293 G5I_07411 G5I_09077
0.0347125	2	4	16.4965	Pentose-phosphate shunt	http://amigo.geneontology.org/amigo/term/GO:0006098	G5I_01772 G5I_07357
0.0347125	2	4	16.4965	Mitochondrial electron transport, cytochrome c to oxygen	http://amigo.geneontology.org/amigo/term/GO:0006123	G5I_01447 G5I_12015
0.0347125	2	4	16.4965	De novo imp biosynthetic process	http://amigo.geneontology.org/amigo/term/GO:0006189	G5I_02414 G5I_04367
0.0347125	2	4	16.4965	Cysteine metabolic process	http://amigo.geneontology.org/amigo/term/GO:0006534	G5I_05961 G5I_13981
0.0347125	2	4	16.4965	Glutamate catabolic process	http://amigo.geneontology.org/amigo/term/GO:0006538	G5I_04968 G5I_06131
0.0347125	2	4	16.4965	NADPH regeneration	http://amigo.geneontology.org/amigo/term/GO:0006740	G5I_01772 G5I_07357
0.0347125	2	4	16.4965	ATP transport	http://amigo.geneontology.org/amigo/term/GO:0015867	G5I_00915 G5I_09314
0.0347125	2	4	16.4965	Aerobic electron transport chain	http://amigo.geneontology.org/amigo/term/GO:0019646	G5I_01447 G5I_12015
0.0347125	2	4	16.4965	Tetrahydrofolate interconversion	http://amigo.geneontology.org/amigo/term/GO:0035999	G5I_00833 G5I_04274
0.0347125	2	4	16.4965	Homocysteine metabolic process	http://amigo.geneontology.org/amigo/term/GO:0050667	G5I_05961 G5I_13981
0.0347125	2	4	16.4965	Cardiac muscle tissue growth	http://amigo.geneontology.org/amigo/term/GO:0055017	G5I_01835 G5I_01836
0.0347125	2	4	16.4965	Heart growth	http://amigo.geneontology.org/amigo/term/GO:0060419	G5I_01835 G5I_01836
0.0356548	4	24	5.49882	Chaperone-mediated protein folding	http://amigo.geneontology.org/amigo/term/GO:0061077	G5I_00522 G5I_06671 G5I_08477 G5I_09309
0.0356548	4	24	5.49882	Cellular response to chemical stress	http://amigo.geneontology.org/amigo/term/GO:0062197	G5I_01510 G5I_08231 G5I_10362 G5I_12297
0.0400193	5	39	4.22986	Myofibril assembly	http://amigo.geneontology.org/amigo/term/GO:0030239	G5I_12259 G5I_12461 G5I_14137 G5I_14144 G5I_14808
0.0401128	3	13	7.61375	Ubiquinone metabolic process	http://amigo.geneontology.org/amigo/term/GO:0006743	G5I_07403 G5I_09465 G5I_14466
0.0401128	3	13	7.61375	Ubiquinone biosynthetic process	http://amigo.geneontology.org/amigo/term/GO:0006744	G5I_07403 G5I_09465 G5I_14466
0.0401128	3	13	7.61375	Cellular modified amino acid biosynthetic process	http://amigo.geneontology.org/amigo/term/GO:0042398	G5I_01575 G5I_05961 G5I_13079
0.0401128	3	13	7.61375	Purine-containing compound catabolic process	http://amigo.geneontology.org/amigo/term/GO:0072523	G5I_05208 G5I_07411 G5I_08815
0.0401128	3	13	7.61375	Quinone metabolic process	http://amigo.geneontology.org/amigo/term/GO:1901661	G5I_07403 G5I_09465 G5I_14466
0.0401128	3	13	7.61375	Quinone biosynthetic process	http://amigo.geneontology.org/amigo/term/GO:1901663	G5I_07403 G5I_09465 G5I_14466
0.0411436	20	358	1.84318	Cellular response to chemical stimulus	http://amigo.geneontology.org/amigo/term/GO:0070887	G5I_00179 G5I_00833 G5I_01100 G5I_01362 G5I_01510 G5I_02797 G5I_03682 G5I_07096 G5I_07417 G5I_07807 G5I_08075 G5I_08231 G5I_09309 G5I_09991 G5I_10362 G5I_12297 G5I_12303 G5I_12339 G5I_12379 G5I_14839
0.0479989	21	388	1.7857	System process	http://amigo.geneontology.org/amigo/term/GO:0003008	G5I_00134 G5I_01835 G5I_01836 G5I_01847 G5I_02797 G5I_03269 G5I_05926 G5I_05951 G5I_06958 G5I_07928 G5I_08649 G5I_08798 G5I_09638 G5I_10628 G5I_12259 G5I_12303 G5I_12339 G5I_12461 G5I_14129 G5I_14357 G5I_14808
0.048874	3	14	7.06991	Polysaccharide biosynthetic process	http://amigo.geneontology.org/amigo/term/GO:0000271	G5I_03873 G5I_06510 G5I_07656
0.048874	3	14	7.06991	Copulation	http://amigo.geneontology.org/amigo/term/GO:0007620	G5I_01219 G5I_14520 G5I_14521
0.048874	3	14	7.06991	Cellular polysaccharide biosynthetic process	http://amigo.geneontology.org/amigo/term/GO:0033692	G5I_03873 G5I_06510 G5I_07656
0.048874	3	14	7.06991	Purine nucleoside metabolic process	http://amigo.geneontology.org/amigo/term/GO:0042278	G5I_00299 G5I_01575 G5I_05208
0.0503037	7	76	3.03882	Striated muscle cell differentiation	http://amigo.geneontology.org/amigo/term/GO:0051146	G5I_01835 G5I_01836 G5I_12259 G5I_12461 G5I_14137 G5I_14144 G5I_14808
0.0517497	2	5	13.1972	Skeletal muscle contraction	http://amigo.geneontology.org/amigo/term/GO:0003009	G5I_12259 G5I_14357
0.0517497	2	5	13.1972	AMP biosynthetic process	http://amigo.geneontology.org/amigo/term/GO:0006167	G5I_00299 G5I_12626
0.0517497	2	5	13.1972	IMP biosynthetic process	http://amigo.geneontology.org/amigo/term/GO:0006188	G5I_02414 G5I_04367
0.0517497	2	5	13.1972	Glutamate biosynthetic process	http://amigo.geneontology.org/amigo/term/GO:0006537	G5I_05846 G5I_08348
0.0517497	2	5	13.1972	Bicarbonate transport	http://amigo.geneontology.org/amigo/term/GO:0015701	G5I_04518 G5I_11483
0.0517497	2	5	13.1972	Hydrogen peroxide catabolic process	http://amigo.geneontology.org/amigo/term/GO:0042744	G5I_01100 G5I_12297
0.0517497	2	5	13.1972	Regulation of secondary metabolic process	http://amigo.geneontology.org/amigo/term/GO:0043455	G5I_02242 G5I_07981
0.0517497	2	5	13.1972	IMP metabolic process	http://amigo.geneontology.org/amigo/term/GO:0046040	G5I_02414 G5I_04367
0.0517497	2	5	13.1972	Musculoskeletal movement	http://amigo.geneontology.org/amigo/term/GO:0050881	G5I_12259 G5I_14357
0.0517497	2	5	13.1972	Mitochondrial respirasome assembly	http://amigo.geneontology.org/amigo/term/GO:0097250	G5I_00653 G5I_06130
0.054228	60	1462	1.35402	Organic cyclic compound metabolic process	http://amigo.geneontology.org/amigo/term/GO:1901360	G5I_00299 G5I_00561 G5I_00826 G5I_00833 G5I_01540 G5I_01575 G5I_02414 G5I_03293 G5I_03863 G5I_04028 G5I_04237 G5I_04274 G5I_04367 G5I_04368 G5I_04623 G5I_04885 G5I_04970 G5I_05208 G5I_05649 G5I_05669 G5I_06530 G5I_06598 G5I_06622 G5I_06662 G5I_06907 G5I_07083 G5I_07135 G5I_07411 G5I_08266 G5I_08315 G5I_08371 G5I_08375 G5I_08792 G5I_08815 G5I_09077 G5I_09122 G5I_09217 G5I_09455 G5I_09557 G5I_09638…
0.0567694	3	15	6.59858	Sulfur amino acid metabolic process	http://amigo.geneontology.org/amigo/term/GO:0000096	G5I_00051 G5I_05961 G5I_13981
0.0567694	3	15	6.59858	Vitamin metabolic process	http://amigo.geneontology.org/amigo/term/GO:0006766	G5I_00833 G5I_01713 G5I_08231
0.0567694	3	15	6.59858	Pteridine-containing compound metabolic process	http://amigo.geneontology.org/amigo/term/GO:0042558	G5I_00826 G5I_00833 G5I_04274
0.062192	13	207	2.07202	Anion transport	http://amigo.geneontology.org/amigo/term/GO:0006820	G5I_00915 G5I_01847 G5I_01926 G5I_04451 G5I_04518 G5I_05265 G5I_05718 G5I_08632 G5I_09314 G5I_10168 G5I_11483 G5I_11686 G5I_14636
0.0637835	4	29	4.55075	Pyrimidine-containing compound metabolic process	http://amigo.geneontology.org/amigo/term/GO:0072527	G5I_03293 G5I_05208 G5I_07411 G5I_09077
0.0658494	10	142	2.32344	Organic anion transport	http://amigo.geneontology.org/amigo/term/GO:0015711	G5I_00915 G5I_04451 G5I_04518 G5I_05265 G5I_05718 G5I_09314 G5I_10168 G5I_11483 G5I_11686 G5I_14636
0.0658494	5	45	3.66588	Pigment biosynthetic process	http://amigo.geneontology.org/amigo/term/GO:0046148	G5I_00833 G5I_02414 G5I_04368 G5I_09638 G5I_13062
0.066201	11	164	2.21294	Muscle structure development	http://amigo.geneontology.org/amigo/term/GO:0061061	G5I_01325 G5I_01835 G5I_01836 G5I_02568 G5I_05080 G5I_07083 G5I_12259 G5I_12461 G5I_14137 G5I_14144 G5I_14808
0.0701869	2	6	10.9976	Striated muscle contraction	http://amigo.geneontology.org/amigo/term/GO:0006941	G5I_12259 G5I_14357
0.0701869	4	30	4.39905	Response to fungus	http://amigo.geneontology.org/amigo/term/GO:0009620	G5I_02004 G5I_02242 G5I_02568 G5I_07981
0.0701869	2	6	10.9976	Purine nucleotide transport	http://amigo.geneontology.org/amigo/term/GO:0015865	G5I_00915 G5I_09314
0.0701869	2	6	10.9976	Purine ribonucleotide transport	http://amigo.geneontology.org/amigo/term/GO:0015868	G5I_00915 G5I_09314
0.0701869	2	6	10.9976	Hydrogen peroxide metabolic process	http://amigo.geneontology.org/amigo/term/GO:0042743	G5I_01100 G5I_12297
0.0701869	2	6	10.9976	Dicarboxylic acid biosynthetic process	http://amigo.geneontology.org/amigo/term/GO:0043650	G5I_05846 G5I_08348
0.0701869	2	6	10.9976	Nucleobase catabolic process	http://amigo.geneontology.org/amigo/term/GO:0046113	G5I_03293 G5I_07411
0.0701869	56	1369	1.3496	Heterocycle metabolic process	http://amigo.geneontology.org/amigo/term/GO:0046483	G5I_00299 G5I_00561 G5I_00826 G5I_00833 G5I_01540 G5I_01575 G5I_02414 G5I_03293 G5I_03863 G5I_04237 G5I_04274 G5I_04367 G5I_04368 G5I_04623 G5I_04885 G5I_04970 G5I_05208 G5I_05649 G5I_05669 G5I_06530 G5I_06598 G5I_06622 G5I_06662 G5I_06907 G5I_07083 G5I_07135 G5I_07411 G5I_08266 G5I_08315 G5I_08792 G5I_08815 G5I_09077 G5I_09122 G5I_09217 G5I_09455 G5I_09557 G5I_09793 G5I_10082 G5I_10230 G5I_10675…
0.0701869	2	6	10.9976	Regulation of oviposition	http://amigo.geneontology.org/amigo/term/GO:0046662	G5I_14520 G5I_14521
0.0701869	2	6	10.9976	Multicellular organismal movement	http://amigo.geneontology.org/amigo/term/GO:0050879	G5I_12259 G5I_14357
0.0701869	2	6	10.9976	Adenine nucleotide transport	http://amigo.geneontology.org/amigo/term/GO:0051503	G5I_00915 G5I_09314
0.0701869	2	6	10.9976	Cardiac cell development	http://amigo.geneontology.org/amigo/term/GO:0055006	G5I_01835 G5I_01836
0.0701869	2	6	10.9976	Cardiac muscle cell development	http://amigo.geneontology.org/amigo/term/GO:0055013	G5I_01835 G5I_01836
0.0701869	2	6	10.9976	Cellular response to disaccharide stimulus	http://amigo.geneontology.org/amigo/term/GO:0071324	G5I_09991 G5I_12379
0.0701869	2	6	10.9976	Cellular response to sucrose stimulus	http://amigo.geneontology.org/amigo/term/GO:0071329	G5I_09991 G5I_12379
0.0701869	5	46	3.58619	Carbohydrate derivative catabolic process	http://amigo.geneontology.org/amigo/term/GO:1901136	G5I_03001 G5I_05208 G5I_07097 G5I_08815 G5I_12339
0.0743398	10	146	2.25979	Organic cyclic compound catabolic process	http://amigo.geneontology.org/amigo/term/GO:1901361	G5I_00561 G5I_03293 G5I_04028 G5I_05208 G5I_07411 G5I_08792 G5I_08815 G5I_09638 G5I_10675 G5I_11427
0.0753851	3	17	5.82228	Positive regulation of cell-cell adhesion	http://amigo.geneontology.org/amigo/term/GO:0022409	G5I_06628 G5I_11804 G5I_14259
0.0772607	78	2027	1.26958	Response to stimulus	http://amigo.geneontology.org/amigo/term/GO:0050896	G5I_00134 G5I_00179 G5I_00405 G5I_00616 G5I_00833 G5I_01100 G5I_01223 G5I_01362 G5I_01373 G5I_01510 G5I_01575 G5I_01662 G5I_01835 G5I_01836 G5I_01847 G5I_02004 G5I_02242 G5I_02568 G5I_02797 G5I_03269 G5I_03682 G5I_03873 G5I_04147 G5I_04702 G5I_05080 G5I_05141 G5I_05265 G5I_05587 G5I_05712 G5I_05908 G5I_05926 G5I_05951 G5I_06130 G5I_06144 G5I_06323 G5I_06628 G5I_06672 G5I_07083 G5I_07096 G5I_07403…
0.0787904	22	438	1.65718	Organonitrogen compound catabolic process	http://amigo.geneontology.org/amigo/term/GO:1901565	G5I_00348 G5I_00833 G5I_01662 G5I_03001 G5I_03293 G5I_04028 G5I_04147 G5I_04364 G5I_04968 G5I_05208 G5I_05700 G5I_05846 G5I_06131 G5I_06622 G5I_07375 G5I_07411 G5I_08794 G5I_08815 G5I_09638 G5I_11427 G5I_12339 G5I_12353
0.0799986	5	48	3.43676	Cellular ketone metabolic process	http://amigo.geneontology.org/amigo/term/GO:0042180	G5I_07135 G5I_07403 G5I_08375 G5I_09465 G5I_14466
0.08312	4	32	4.12411	Negative regulation of endopeptidase activity	http://amigo.geneontology.org/amigo/term/GO:0010951	G5I_00405 G5I_07829 G5I_10623 G5I_13780
0.0835627	7	86	2.68547	Muscle cell differentiation	http://amigo.geneontology.org/amigo/term/GO:0042692	G5I_01835 G5I_01836 G5I_12259 G5I_12461 G5I_14137 G5I_14144 G5I_14808
0.0868602	3	18	5.49882	Protein homooligomerization	http://amigo.geneontology.org/amigo/term/GO:0051260	G5I_00833 G5I_01575 G5I_09793
0.0907455	6	68	2.91114	Lipid transport	http://amigo.geneontology.org/amigo/term/GO:0006869	G5I_03318 G5I_04451 G5I_10168 G5I_10852 G5I_10854 G5I_11224
0.0910428	31	685	1.49311	Cellular nitrogen compound biosynthetic process	http://amigo.geneontology.org/amigo/term/GO:0044271	G5I_00299 G5I_00833 G5I_01662 G5I_02414 G5I_03293 G5I_04367 G5I_04368 G5I_04623 G5I_05208 G5I_05669 G5I_05961 G5I_06662 G5I_07083 G5I_07499 G5I_08035 G5I_08266 G5I_08792 G5I_08815 G5I_09217 G5I_09455 G5I_09557 G5I_10127 G5I_10230 G5I_10959 G5I_11791 G5I_12098 G5I_12626 G5I_12994 G5I_13844 G5I_14462 G5I_14731
0.0912216	2	7	9.42655	Regulation of oxidative phosphorylation	http://amigo.geneontology.org/amigo/term/GO:0002082	G5I_00653 G5I_06598
0.0912216	2	7	9.42655	Valine metabolic process	http://amigo.geneontology.org/amigo/term/GO:0006573	G5I_08794 G5I_09077
0.0912216	2	7	9.42655	Prostanoid metabolic process	http://amigo.geneontology.org/amigo/term/GO:0006692	G5I_00179 G5I_06617
0.0912216	2	7	9.42655	Prostaglandin metabolic process	http://amigo.geneontology.org/amigo/term/GO:0006693	G5I_00179 G5I_06617
0.0912216	2	7	9.42655	Blood circulation	http://amigo.geneontology.org/amigo/term/GO:0008015	G5I_12259 G5I_14808
0.0912216	2	7	9.42655	Regulation of mitochondrial fusion	http://amigo.geneontology.org/amigo/term/GO:0010635	G5I_04147 G5I_14349
0.0912216	2	7	9.42655	Tetrahydrofolate metabolic process	http://amigo.geneontology.org/amigo/term/GO:0046653	G5I_00833 G5I_04274
0.0912216	2	7	9.42655	Cardiac muscle cell differentiation	http://amigo.geneontology.org/amigo/term/GO:0055007	G5I_01835 G5I_01836
0.0976273	3	19	5.20941	Striated muscle tissue development	http://amigo.geneontology.org/amigo/term/GO:0014706	G5I_01835 G5I_01836 G5I_14808
0.104384	116	3224	1.18709	Nitrogen compound metabolic process	http://amigo.geneontology.org/amigo/term/GO:0006807	G5I_00051 G5I_00299 G5I_00348 G5I_00522 G5I_00561 G5I_00608 G5I_00610 G5I_00777 G5I_00826 G5I_00833 G5I_01540 G5I_01575 G5I_01662 G5I_01959 G5I_02242 G5I_02414 G5I_03001 G5I_03293 G5I_03863 G5I_03873 G5I_04028 G5I_04147 G5I_04217 G5I_04237 G5I_04274 G5I_04364 G5I_04367 G5I_04368 G5I_04451 G5I_04593 G5I_04623 G5I_04702 G5I_04851 G5I_04885 G5I_04968 G5I_04970 G5I_05080 G5I_05208 G5I_05240 G5I_05587…
0.105668	12	202	1.95997	Lipid biosynthetic process	http://amigo.geneontology.org/amigo/term/GO:0008610	G5I_01530 G5I_04449 G5I_05149 G5I_08183 G5I_08934 G5I_09991 G5I_10168 G5I_10872 G5I_11055 G5I_11245 G5I_12379 G5I_12994
0.107536	4	35	3.77062	Negative regulation of peptidase activity	http://amigo.geneontology.org/amigo/term/GO:0010466	G5I_00405 G5I_07829 G5I_10623 G5I_13780
0.110708	3	20	4.94894	Receptor metabolic process	http://amigo.geneontology.org/amigo/term/GO:0043112	G5I_05846 G5I_06131 G5I_14129
0.110708	3	20	4.94894	Regulation of female receptivity	http://amigo.geneontology.org/amigo/term/GO:0045924	G5I_11660 G5I_14520 G5I_14521
0.114964	2	8	8.24823	Icosanoid metabolic process	http://amigo.geneontology.org/amigo/term/GO:0006690	G5I_00179 G5I_06617
0.114964	2	8	8.24823	Mitochondrial calcium ion transmembrane transport	http://amigo.geneontology.org/amigo/term/GO:0006851	G5I_00134 G5I_05265
0.114964	18	354	1.67761	Behavior	http://amigo.geneontology.org/amigo/term/GO:0007610	G5I_00134 G5I_00833 G5I_02004 G5I_02797 G5I_03269 G5I_04147 G5I_05926 G5I_06130 G5I_06958 G5I_07083 G5I_07592 G5I_08266 G5I_09638 G5I_11660 G5I_12303 G5I_12339 G5I_14520 G5I_14521
0.114964	2	8	8.24823	NAD metabolic process	http://amigo.geneontology.org/amigo/term/GO:0019674	G5I_07097 G5I_09793
0.114964	2	8	8.24823	S-adenosylmethionine cycle	http://amigo.geneontology.org/amigo/term/GO:0033353	G5I_01575 G5I_04364
0.114964	2	8	8.24823	fatty-acyl-CoA biosynthetic process	http://amigo.geneontology.org/amigo/term/GO:0046949	G5I_11791 G5I_12994
0.114964	2	8	8.24823	Pyrimidine-containing compound catabolic process	http://amigo.geneontology.org/amigo/term/GO:0072529	G5I_03293 G5I_05208
0.117182	13	230	1.86482	Response to oxygen-containing compound	http://amigo.geneontology.org/amigo/term/GO:1901700	G5I_00833 G5I_01100 G5I_02797 G5I_05926 G5I_07417 G5I_07537 G5I_08406 G5I_09793 G5I_09991 G5I_10954 G5I_12303 G5I_12379 G5I_13582
0.122439	3	21	4.71327	Aromatic amino acid family metabolic process	http://amigo.geneontology.org/amigo/term/GO:0009072	G5I_04028 G5I_07411 G5I_09638
0.122439	3	21	4.71327	Muscle tissue development	http://amigo.geneontology.org/amigo/term/GO:0060537	G5I_01835 G5I_01836 G5I_14808
0.122439	3	21	4.71327	Neuron cellular homeostasis	http://amigo.geneontology.org/amigo/term/GO:0070050	G5I_04147 G5I_11245 G5I_12339
0.125192	5	55	2.99936	Regulation of endopeptidase activity	http://amigo.geneontology.org/amigo/term/GO:0052548	G5I_00405 G5I_07829 G5I_09122 G5I_10623 G5I_13780
0.128341	22	464	1.56432	Cellular amide metabolic process	http://amigo.geneontology.org/amigo/term/GO:0043603	G5I_00608 G5I_00610 G5I_00826 G5I_00833 G5I_01662 G5I_04274 G5I_05961 G5I_06622 G5I_06662 G5I_07135 G5I_07499 G5I_08075 G5I_08035 G5I_08266 G5I_09122 G5I_10127 G5I_10959 G5I_11791 G5I_12339 G5I_12353 G5I_12994 G5I_14111
0.130801	11	186	1.95119	Supramolecular fiber organization	http://amigo.geneontology.org/amigo/term/GO:0097435	G5I_01835 G5I_01836 G5I_02568 G5I_03506 G5I_04057 G5I_08798 G5I_12259 G5I_12461 G5I_14137 G5I_14144 G5I_14808
0.13563	3	22	4.49903	Cytochrome complex assembly	http://amigo.geneontology.org/amigo/term/GO:0017004	G5I_00788 G5I_06130 G5I_07115
0.13563	6	76	2.6047	Pigment metabolic process	http://amigo.geneontology.org/amigo/term/GO:0042440	G5I_00833 G5I_02414 G5I_04368 G5I_08371 G5I_09638 G5I_13062
0.13563	3	22	4.49903	Protein complex oligomerization	http://amigo.geneontology.org/amigo/term/GO:0051259	G5I_00833 G5I_01575 G5I_09793
0.13563	3	22	4.49903	Female mating behavior	http://amigo.geneontology.org/amigo/term/GO:0060180	G5I_11660 G5I_14520 G5I_14521
0.13563	6	76	2.6047	Response to alcohol	http://amigo.geneontology.org/amigo/term/GO:0097305	G5I_00833 G5I_02797 G5I_05926 G5I_07537 G5I_08406 G5I_10954
0.136617	2	9	7.33176	Disaccharide metabolic process	http://amigo.geneontology.org/amigo/term/GO:0005984	G5I_01851 G5I_14715
0.136617	2	9	7.33176	Phosphate ion transport	http://amigo.geneontology.org/amigo/term/GO:0006817	G5I_05718 G5I_08632
0.136617	2	9	7.33176	Nucleotide transport	http://amigo.geneontology.org/amigo/term/GO:0006862	G5I_00915 G5I_09314
0.136617	2	9	7.33176	Aspartate family amino acid catabolic process	http://amigo.geneontology.org/amigo/term/GO:0009068	G5I_05846 G5I_12353
0.136617	2	9	7.33176	Alditol metabolic process	http://amigo.geneontology.org/amigo/term/GO:0019400	G5I_04885 G5I_09899
0.136617	2	9	7.33176	Phosphate ion transmembrane transport	http://amigo.geneontology.org/amigo/term/GO:0035435	G5I_05718 G5I_08632
0.136617	2	9	7.33176	S-adenosylmethionine metabolic process	http://amigo.geneontology.org/amigo/term/GO:0046500	G5I_01575 G5I_04364
0.136617	2	9	7.33176	Nucleotide transmembrane transport	http://amigo.geneontology.org/amigo/term/GO:1901679	G5I_00915 G5I_09314
0.136617	2	9	7.33176	Regulation of atp metabolic process	http://amigo.geneontology.org/amigo/term/GO:1903578	G5I_00653 G5I_06598
0.148106	3	23	4.30342	Response to carbohydrate	http://amigo.geneontology.org/amigo/term/GO:0009743	G5I_09793 G5I_09991 G5I_12379
0.148106	3	23	4.30342	Regulation of generation of precursor metabolites and energy	http://amigo.geneontology.org/amigo/term/GO:0043467	G5I_00653 G5I_06598 G5I_07417
0.153882	6	79	2.50579	Mating	http://amigo.geneontology.org/amigo/term/GO:0007618	G5I_01219 G5I_05926 G5I_07592 G5I_11660 G5I_14520 G5I_14521
0.161855	6	80	2.47447	Lipid localization	http://amigo.geneontology.org/amigo/term/GO:0010876	G5I_03318 G5I_04451 G5I_10168 G5I_10852 G5I_10854 G5I_11224
0.161961	11	194	1.87073	Defense response to other organism	http://amigo.geneontology.org/amigo/term/GO:0098542	G5I_00405 G5I_01662 G5I_02242 G5I_02568 G5I_04702 G5I_07417 G5I_07981 G5I_08371 G5I_09328 G5I_10987 G5I_12729
0.163824	3	24	4.12411	Regulation of mitochondrion organization	http://amigo.geneontology.org/amigo/term/GO:0010821	G5I_04147 G5I_10133 G5I_14349
0.163901	2	10	6.59858	Mitochondrial fission	http://amigo.geneontology.org/amigo/term/GO:0000266	G5I_04147 G5I_14349
0.163901	2	10	6.59858	Tyrosine metabolic process	http://amigo.geneontology.org/amigo/term/GO:0006570	G5I_04028 G5I_09638
0.177874	54	1401	1.27168	Cellular aromatic compound metabolic process	http://amigo.geneontology.org/amigo/term/GO:0006725	G5I_00299 G5I_00561 G5I_00826 G5I_00833 G5I_01575 G5I_02414 G5I_03293 G5I_03863 G5I_04028 G5I_04274 G5I_04367 G5I_04368 G5I_04623 G5I_04885 G5I_04970 G5I_05208 G5I_05649 G5I_05669 G5I_06530 G5I_06598 G5I_06662 G5I_06907 G5I_07083 G5I_07135 G5I_07411 G5I_08266 G5I_08371 G5I_08792 G5I_08815 G5I_09077 G5I_09122 G5I_09217 G5I_09455 G5I_09557 G5I_09638 G5I_09793 G5I_10082 G5I_10230 G5I_10675 G5I_10795…
0.180207	3	25	3.95915	Ketone biosynthetic process	http://amigo.geneontology.org/amigo/term/GO:0042181	G5I_07403 G5I_09465 G5I_14466
0.180928	12	223	1.7754	Response to biotic stimulus	http://amigo.geneontology.org/amigo/term/GO:0009607	G5I_00405 G5I_01662 G5I_02004 G5I_02242 G5I_02568 G5I_04702 G5I_07417 G5I_07981 G5I_08371 G5I_09328 G5I_10987 G5I_12729
0.180928	12	223	1.7754	Response to external biotic stimulus	http://amigo.geneontology.org/amigo/term/GO:0043207	G5I_00405 G5I_01662 G5I_02004 G5I_02242 G5I_02568 G5I_04702 G5I_07417 G5I_07981 G5I_08371 G5I_09328 G5I_10987 G5I_12729
0.180928	5	62	2.66072	Regulation of behavior	http://amigo.geneontology.org/amigo/term/GO:0050795	G5I_02797 G5I_04147 G5I_11245 G5I_14520 G5I_14521
0.180928	12	223	1.7754	Response to other organism	http://amigo.geneontology.org/amigo/term/GO:0051707	G5I_00405 G5I_01662 G5I_02004 G5I_02242 G5I_02568 G5I_04702 G5I_07417 G5I_07981 G5I_08371 G5I_09328 G5I_10987 G5I_12729
0.180928	5	62	2.66072	Regulation of peptidase activity	http://amigo.geneontology.org/amigo/term/GO:0052547	G5I_00405 G5I_07829 G5I_09122 G5I_10623 G5I_13780
0.18394	11	199	1.82373	Defense response	http://amigo.geneontology.org/amigo/term/GO:0006952	G5I_00405 G5I_01662 G5I_02242 G5I_02568 G5I_04702 G5I_07417 G5I_07981 G5I_08371 G5I_09328 G5I_10987 G5I_12729
0.184964	4	43	3.06911	Response to ethanol	http://amigo.geneontology.org/amigo/term/GO:0045471	G5I_00833 G5I_02797 G5I_05926 G5I_08406
0.188099	33	795	1.36952	Response to chemical	http://amigo.geneontology.org/amigo/term/GO:0042221	G5I_00179 G5I_00833 G5I_01100 G5I_01362 G5I_01510 G5I_02004 G5I_02797 G5I_03682 G5I_05141 G5I_05908 G5I_05926 G5I_06628 G5I_07083 G5I_07096 G5I_07417 G5I_07537 G5I_07807 G5I_08075 G5I_08231 G5I_08406 G5I_09309 G5I_09804 G5I_09793 G5I_09991 G5I_10362 G5I_10954 G5I_12297 G5I_12303 G5I_12339 G5I_12379 G5I_13582 G5I_13971 G5I_14839
0.188975	2	11	5.99871	Heart process	http://amigo.geneontology.org/amigo/term/GO:0003015	G5I_12259 G5I_14808
0.188975	2	11	5.99871	Water-soluble vitamin metabolic process	http://amigo.geneontology.org/amigo/term/GO:0006767	G5I_00833 G5I_01713
0.188975	2	11	5.99871	Aromatic amino acid family catabolic process	http://amigo.geneontology.org/amigo/term/GO:0009074	G5I_04028 G5I_09638
0.188975	2	11	5.99871	Positive regulation of mitochondrion organization	http://amigo.geneontology.org/amigo/term/GO:0010822	G5I_04147 G5I_14349
0.188975	2	11	5.99871	Medium-term memory	http://amigo.geneontology.org/amigo/term/GO:0072375	G5I_00134 G5I_05926
0.19228	3	26	3.80687	Defense response to fungus	http://amigo.geneontology.org/amigo/term/GO:0050832	G5I_02242 G5I_02568 G5I_07981

## Sheet: Cluster2_CC
Enrichment FDR	nGenes	Pathway Genes	Fold Enrichment	Pathway	URL	Genes
4.26509e-64	133	763	5.75106	Mitochondrion	http://amigo.geneontology.org/amigo/term/GO:0005739	G5I_00098 G5I_00134 G5I_00196 G5I_00348 G5I_00380 G5I_00653 G5I_00777 G5I_00788 G5I_00833 G5I_00915 G5I_01100 G5I_01194 G5I_01223 G5I_01362 G5I_01420 G5I_01447 G5I_01510 G5I_01530 G5I_01540 G5I_01658 G5I_01770 G5I_02024 G5I_02025 G5I_02350 G5I_02428 G5I_02453 G5I_03721 G5I_04071 G5I_04147 G5I_04230 G5I_04237 G5I_04244 G5I_04364 G5I_04623 G5I_04662 G5I_04851 G5I_04968 G5I_05081 G5I_05118 G5I_05149…
2.11493e-48	274	4199	2.15291	Cytoplasm	http://amigo.geneontology.org/amigo/term/GO:0005737	G5I_00098 G5I_00134 G5I_00179 G5I_00196 G5I_00299 G5I_00348 G5I_00380 G5I_00467 G5I_00487 G5I_00608 G5I_00610 G5I_00616 G5I_00653 G5I_00777 G5I_00788 G5I_00826 G5I_00833 G5I_00915 G5I_01100 G5I_01194 G5I_01223 G5I_01341 G5I_01362 G5I_01420 G5I_01444 G5I_01447 G5I_01510 G5I_01530 G5I_01540 G5I_01575 G5I_01658 G5I_01662 G5I_01770 G5I_01772 G5I_01835 G5I_01836 G5I_01851 G5I_01928 G5I_02024 G5I_02025…
5.85901e-48	62	175	11.6889	Mitochondrial inner membrane	http://amigo.geneontology.org/amigo/term/GO:0005743	G5I_00134 G5I_00196 G5I_00653 G5I_00777 G5I_00788 G5I_00915 G5I_01194 G5I_01362 G5I_01420 G5I_01447 G5I_01540 G5I_01658 G5I_02024 G5I_02025 G5I_02350 G5I_02453 G5I_03721 G5I_04230 G5I_04623 G5I_04662 G5I_04851 G5I_05118 G5I_05265 G5I_05718 G5I_05954 G5I_06130 G5I_06215 G5I_06323 G5I_06471 G5I_06588 G5I_06716 G5I_06778 G5I_07115 G5I_07132 G5I_07403 G5I_07589 G5I_07967 G5I_08058 G5I_08632 G5I_09217…
1.55567e-46	62	184	11.1172	Organelle inner membrane	http://amigo.geneontology.org/amigo/term/GO:0019866	G5I_00134 G5I_00196 G5I_00653 G5I_00777 G5I_00788 G5I_00915 G5I_01194 G5I_01362 G5I_01420 G5I_01447 G5I_01540 G5I_01658 G5I_02024 G5I_02025 G5I_02350 G5I_02453 G5I_03721 G5I_04230 G5I_04623 G5I_04662 G5I_04851 G5I_05118 G5I_05265 G5I_05718 G5I_05954 G5I_06130 G5I_06215 G5I_06323 G5I_06471 G5I_06588 G5I_06716 G5I_06778 G5I_07115 G5I_07132 G5I_07403 G5I_07589 G5I_07967 G5I_08058 G5I_08632 G5I_09217…
2.29208e-43	44	83	17.4902	Inner mitochondrial membrane protein complex	http://amigo.geneontology.org/amigo/term/GO:0098800	G5I_00134 G5I_00196 G5I_00788 G5I_01194 G5I_01362 G5I_01420 G5I_01447 G5I_01658 G5I_02024 G5I_02025 G5I_02453 G5I_03721 G5I_04230 G5I_04623 G5I_04662 G5I_04851 G5I_05118 G5I_05954 G5I_06215 G5I_06323 G5I_06588 G5I_06716 G5I_06778 G5I_07115 G5I_07132 G5I_07589 G5I_07967 G5I_08058 G5I_09217 G5I_09449 G5I_09455 G5I_09557 G5I_10133 G5I_10633 G5I_11693 G5I_12015 G5I_12098 G5I_13220 G5I_13582 G5I_14149…
8.87083e-43	65	236	9.08703	Mitochondrial membrane	http://amigo.geneontology.org/amigo/term/GO:0031966	G5I_00134 G5I_00196 G5I_00653 G5I_00777 G5I_00788 G5I_00915 G5I_01194 G5I_01362 G5I_01420 G5I_01447 G5I_01540 G5I_01658 G5I_02024 G5I_02025 G5I_02350 G5I_02453 G5I_03721 G5I_04230 G5I_04623 G5I_04662 G5I_04851 G5I_05118 G5I_05265 G5I_05718 G5I_05954 G5I_06130 G5I_06215 G5I_06323 G5I_06471 G5I_06588 G5I_06716 G5I_06778 G5I_07115 G5I_07132 G5I_07403 G5I_07589 G5I_07967 G5I_08058 G5I_08418 G5I_08632…
2.75305e-41	66	258	8.44005	Mitochondrial envelope	http://amigo.geneontology.org/amigo/term/GO:0005740	G5I_00134 G5I_00196 G5I_00653 G5I_00777 G5I_00788 G5I_00915 G5I_01194 G5I_01362 G5I_01420 G5I_01447 G5I_01540 G5I_01658 G5I_02024 G5I_02025 G5I_02350 G5I_02453 G5I_03721 G5I_04230 G5I_04623 G5I_04662 G5I_04851 G5I_05118 G5I_05265 G5I_05718 G5I_05954 G5I_06130 G5I_06215 G5I_06323 G5I_06471 G5I_06588 G5I_06716 G5I_06816 G5I_06778 G5I_07115 G5I_07132 G5I_07403 G5I_07589 G5I_07967 G5I_08058 G5I_08418…
9.54602e-38	37	66	18.496	Oxidoreductase complex	http://amigo.geneontology.org/amigo/term/GO:1990204	G5I_00196 G5I_00348 G5I_00380 G5I_00788 G5I_01194 G5I_01420 G5I_01658 G5I_02453 G5I_03721 G5I_04230 G5I_04662 G5I_04851 G5I_05118 G5I_05700 G5I_05726 G5I_05954 G5I_06215 G5I_06323 G5I_06588 G5I_06622 G5I_06662 G5I_07097 G5I_07589 G5I_07967 G5I_08058 G5I_08266 G5I_09449 G5I_10633 G5I_10959 G5I_11404 G5I_11693 G5I_13220 G5I_13582 G5I_14143 G5I_14149 G5I_13977 G5I_14466
3.13118e-36	54	190	9.37693	Mitochondrial protein complex	http://amigo.geneontology.org/amigo/term/GO:0098798	G5I_00134 G5I_00196 G5I_00380 G5I_00788 G5I_01194 G5I_01362 G5I_01420 G5I_01447 G5I_01658 G5I_02024 G5I_02025 G5I_02453 G5I_03721 G5I_04230 G5I_04623 G5I_04662 G5I_04851 G5I_05118 G5I_05726 G5I_05954 G5I_06215 G5I_06323 G5I_06588 G5I_06622 G5I_06716 G5I_06778 G5I_07115 G5I_07132 G5I_07135 G5I_07589 G5I_07967 G5I_08058 G5I_08266 G5I_08418 G5I_09217 G5I_09449 G5I_09455 G5I_09557 G5I_10133 G5I_10127…
3.95003e-34	32	53	19.9202	Respirasome	http://amigo.geneontology.org/amigo/term/GO:0070469	G5I_00196 G5I_00653 G5I_00788 G5I_01194 G5I_01420 G5I_01447 G5I_01658 G5I_02350 G5I_02453 G5I_03721 G5I_04230 G5I_04662 G5I_04851 G5I_05118 G5I_05954 G5I_06215 G5I_06323 G5I_06588 G5I_07115 G5I_07132 G5I_07589 G5I_07967 G5I_08058 G5I_09449 G5I_10633 G5I_11693 G5I_12015 G5I_13220 G5I_13582 G5I_14149 G5I_13977 G5I_14466
3.19481e-33	31	51	20.0545	Mitochondrial respirasome	http://amigo.geneontology.org/amigo/term/GO:0005746	G5I_00196 G5I_00653 G5I_00788 G5I_01194 G5I_01420 G5I_01447 G5I_01658 G5I_02453 G5I_03721 G5I_04230 G5I_04662 G5I_04851 G5I_05118 G5I_05954 G5I_06215 G5I_06323 G5I_06588 G5I_07115 G5I_07132 G5I_07589 G5I_07967 G5I_08058 G5I_09449 G5I_10633 G5I_11693 G5I_12015 G5I_13220 G5I_13582 G5I_14149 G5I_13977 G5I_14466
4.90556e-32	66	359	6.06555	Organelle envelope	http://amigo.geneontology.org/amigo/term/GO:0031967	G5I_00134 G5I_00196 G5I_00653 G5I_00777 G5I_00788 G5I_00915 G5I_01194 G5I_01362 G5I_01420 G5I_01447 G5I_01540 G5I_01658 G5I_02024 G5I_02025 G5I_02350 G5I_02453 G5I_03721 G5I_04230 G5I_04623 G5I_04662 G5I_04851 G5I_05118 G5I_05265 G5I_05718 G5I_05954 G5I_06130 G5I_06215 G5I_06323 G5I_06471 G5I_06588 G5I_06716 G5I_06816 G5I_06778 G5I_07115 G5I_07132 G5I_07403 G5I_07589 G5I_07967 G5I_08058 G5I_08418…
4.90556e-32	66	359	6.06555	Envelope	http://amigo.geneontology.org/amigo/term/GO:0031975	G5I_00134 G5I_00196 G5I_00653 G5I_00777 G5I_00788 G5I_00915 G5I_01194 G5I_01362 G5I_01420 G5I_01447 G5I_01540 G5I_01658 G5I_02024 G5I_02025 G5I_02350 G5I_02453 G5I_03721 G5I_04230 G5I_04623 G5I_04662 G5I_04851 G5I_05118 G5I_05265 G5I_05718 G5I_05954 G5I_06130 G5I_06215 G5I_06323 G5I_06471 G5I_06588 G5I_06716 G5I_06816 G5I_06778 G5I_07115 G5I_07132 G5I_07403 G5I_07589 G5I_07967 G5I_08058 G5I_08418…
5.40244e-32	30	50	19.7957	Respiratory chain complex	http://amigo.geneontology.org/amigo/term/GO:0098803	G5I_00196 G5I_00788 G5I_01194 G5I_01420 G5I_01447 G5I_01658 G5I_02453 G5I_03721 G5I_04230 G5I_04662 G5I_04851 G5I_05118 G5I_05954 G5I_06215 G5I_06323 G5I_06588 G5I_07115 G5I_07132 G5I_07589 G5I_07967 G5I_08058 G5I_09449 G5I_10633 G5I_11693 G5I_12015 G5I_13220 G5I_13582 G5I_14149 G5I_13977 G5I_14466
1.31564e-22	84	815	3.4005	Organelle membrane	http://amigo.geneontology.org/amigo/term/GO:0031090	G5I_00044 G5I_00134 G5I_00196 G5I_00653 G5I_00777 G5I_00788 G5I_00915 G5I_01194 G5I_01210 G5I_01211 G5I_01212 G5I_01362 G5I_01420 G5I_01447 G5I_01540 G5I_01658 G5I_02024 G5I_02025 G5I_02350 G5I_02453 G5I_02797 G5I_03721 G5I_04028 G5I_04230 G5I_04623 G5I_04662 G5I_04851 G5I_05118 G5I_05240 G5I_05265 G5I_05718 G5I_05954 G5I_06108 G5I_06130 G5I_06215 G5I_06323 G5I_06471 G5I_06588 G5I_06716 G5I_06778…
6.83491e-22	20	32	20.6206	Mitochondrial respiratory chain complex i	http://amigo.geneontology.org/amigo/term/GO:0005747	G5I_00196 G5I_01194 G5I_01420 G5I_01658 G5I_02453 G5I_03721 G5I_04230 G5I_04662 G5I_05954 G5I_06215 G5I_06323 G5I_06588 G5I_07589 G5I_08058 G5I_10633 G5I_13220 G5I_13582 G5I_14149 G5I_13977 G5I_14466
6.83491e-22	20	32	20.6206	NADH dehydrogenase complex	http://amigo.geneontology.org/amigo/term/GO:0030964	G5I_00196 G5I_01194 G5I_01420 G5I_01658 G5I_02453 G5I_03721 G5I_04230 G5I_04662 G5I_05954 G5I_06215 G5I_06323 G5I_06588 G5I_07589 G5I_08058 G5I_10633 G5I_13220 G5I_13582 G5I_14149 G5I_13977 G5I_14466
6.83491e-22	20	32	20.6206	Respiratory chain complex i	http://amigo.geneontology.org/amigo/term/GO:0045271	G5I_00196 G5I_01194 G5I_01420 G5I_01658 G5I_02453 G5I_03721 G5I_04230 G5I_04662 G5I_05954 G5I_06215 G5I_06323 G5I_06588 G5I_07589 G5I_08058 G5I_10633 G5I_13220 G5I_13582 G5I_14149 G5I_13977 G5I_14466
5.12314e-14	48	429	3.69151	Membrane protein complex	http://amigo.geneontology.org/amigo/term/GO:0098796	G5I_00134 G5I_00196 G5I_00788 G5I_01194 G5I_01362 G5I_01420 G5I_01447 G5I_01658 G5I_02024 G5I_02025 G5I_02453 G5I_03721 G5I_04230 G5I_04623 G5I_04662 G5I_04851 G5I_05118 G5I_05954 G5I_06215 G5I_06323 G5I_06588 G5I_06716 G5I_06778 G5I_07115 G5I_07132 G5I_07589 G5I_07967 G5I_08058 G5I_08371 G5I_08418 G5I_09217 G5I_09449 G5I_09455 G5I_09557 G5I_10133 G5I_10633 G5I_11693 G5I_12015 G5I_12098 G5I_13220…
6.95502e-11	206	4583	1.48299	Membrane-bounded organelle	http://amigo.geneontology.org/amigo/term/GO:0043227	G5I_00044 G5I_00087 G5I_00098 G5I_00134 G5I_00196 G5I_00299 G5I_00348 G5I_00380 G5I_00467 G5I_00487 G5I_00522 G5I_00616 G5I_00653 G5I_00777 G5I_00788 G5I_00826 G5I_00833 G5I_00915 G5I_01100 G5I_01194 G5I_01210 G5I_01211 G5I_01212 G5I_01223 G5I_01341 G5I_01362 G5I_01420 G5I_01444 G5I_01447 G5I_01510 G5I_01530 G5I_01540 G5I_01658 G5I_01770 G5I_01928 G5I_02024 G5I_02025 G5I_02350 G5I_02428 G5I_02453…
1.68138e-10	9	13	22.8412	Proton-transporting atp synthase complex	http://amigo.geneontology.org/amigo/term/GO:0045259	G5I_04623 G5I_06778 G5I_09217 G5I_09455 G5I_09557 G5I_12098 G5I_13844 G5I_14462 G5I_14731
5.16553e-10	136	2653	1.69131	Membrane	http://amigo.geneontology.org/amigo/term/GO:0016020	G5I_00044 G5I_00134 G5I_00196 G5I_00522 G5I_00563 G5I_00653 G5I_00777 G5I_00788 G5I_00915 G5I_01194 G5I_01210 G5I_01211 G5I_01212 G5I_01341 G5I_01362 G5I_01373 G5I_01420 G5I_01447 G5I_01540 G5I_01658 G5I_01797 G5I_01799 G5I_01801 G5I_01835 G5I_01836 G5I_01847 G5I_01926 G5I_02004 G5I_02024 G5I_02025 G5I_02051 G5I_02350 G5I_02453 G5I_02797 G5I_03269 G5I_03404 G5I_03721 G5I_04071 G5I_03999 G5I_04028…
1.01802e-09	9	15	19.7957	Cytochrome complex	http://amigo.geneontology.org/amigo/term/GO:0070069	G5I_00788 G5I_01447 G5I_04851 G5I_05118 G5I_07115 G5I_07132 G5I_07967 G5I_09449 G5I_12015
1.17335e-09	8	11	23.9948	Mitochondrial proton-transporting atp synthase complex	http://amigo.geneontology.org/amigo/term/GO:0005753	G5I_04623 G5I_06778 G5I_09217 G5I_09455 G5I_09557 G5I_12098 G5I_14462 G5I_14731
2.76631e-09	24	168	4.71327	Mitochondrial matrix	http://amigo.geneontology.org/amigo/term/GO:0005759	G5I_00380 G5I_01770 G5I_04244 G5I_04364 G5I_04851 G5I_05726 G5I_05846 G5I_06622 G5I_06662 G5I_07375 G5I_07537 G5I_07667 G5I_08266 G5I_08315 G5I_08348 G5I_08406 G5I_09079 G5I_10127 G5I_10268 G5I_10959 G5I_11404 G5I_11427 G5I_12569 G5I_14143
3.13704e-09	213	4987	1.40916	Intracellular organelle	http://amigo.geneontology.org/amigo/term/GO:0043229	G5I_00087 G5I_00098 G5I_00134 G5I_00196 G5I_00299 G5I_00348 G5I_00380 G5I_00467 G5I_00487 G5I_00522 G5I_00616 G5I_00653 G5I_00713 G5I_00777 G5I_00788 G5I_00826 G5I_00833 G5I_00915 G5I_01100 G5I_01194 G5I_01219 G5I_01223 G5I_01341 G5I_01362 G5I_01420 G5I_01444 G5I_01447 G5I_01510 G5I_01530 G5I_01540 G5I_01658 G5I_01770 G5I_01928 G5I_02024 G5I_02025 G5I_02350 G5I_02428 G5I_02453 G5I_02568 G5I_02690…
7.17758e-09	185	4174	1.46231	Intracellular membrane-bounded organelle	http://amigo.geneontology.org/amigo/term/GO:0043231	G5I_00087 G5I_00098 G5I_00134 G5I_00196 G5I_00299 G5I_00348 G5I_00380 G5I_00467 G5I_00487 G5I_00522 G5I_00616 G5I_00653 G5I_00777 G5I_00788 G5I_00826 G5I_00833 G5I_00915 G5I_01100 G5I_01194 G5I_01223 G5I_01341 G5I_01362 G5I_01420 G5I_01444 G5I_01447 G5I_01510 G5I_01530 G5I_01540 G5I_01658 G5I_01770 G5I_01928 G5I_02024 G5I_02025 G5I_02350 G5I_02428 G5I_02453 G5I_02797 G5I_03314 G5I_03657 G5I_03721…
5.82587e-08	56	812	2.27537	Cytosol	http://amigo.geneontology.org/amigo/term/GO:0005829	G5I_00299 G5I_00833 G5I_01444 G5I_01510 G5I_01575 G5I_01772 G5I_01851 G5I_03863 G5I_03999 G5I_04147 G5I_04226 G5I_04274 G5I_04367 G5I_04368 G5I_04583 G5I_04584 G5I_04593 G5I_04885 G5I_04970 G5I_05208 G5I_05254 G5I_05298 G5I_05649 G5I_05704 G5I_05926 G5I_06251 G5I_06510 G5I_06530 G5I_06537 G5I_06538 G5I_06539 G5I_06598 G5I_06671 G5I_06907 G5I_06958 G5I_07096 G5I_07097 G5I_07135 G5I_07616 G5I_07837…
3.38221e-07	12	52	7.61375	Sarcomere	http://amigo.geneontology.org/amigo/term/GO:0030017	G5I_01928 G5I_03418 G5I_06144 G5I_06671 G5I_06907 G5I_08461 G5I_09804 G5I_12259 G5I_12794 G5I_14137 G5I_14144 G5I_14808
6.40085e-07	12	55	7.19845	Myofibril	http://amigo.geneontology.org/amigo/term/GO:0030016	G5I_01928 G5I_03418 G5I_06144 G5I_06671 G5I_06907 G5I_08461 G5I_09804 G5I_12259 G5I_12794 G5I_14137 G5I_14144 G5I_14808
1.30675e-06	5	6	27.4941	Proton-transporting atp synthase complex, catalytic core f(1)	http://amigo.geneontology.org/amigo/term/GO:0045261	G5I_04623 G5I_09217 G5I_09557 G5I_13844 G5I_14731
1.66861e-06	12	60	6.59858	Contractile fiber	http://amigo.geneontology.org/amigo/term/GO:0043292	G5I_01928 G5I_03418 G5I_06144 G5I_06671 G5I_06907 G5I_08461 G5I_09804 G5I_12259 G5I_12794 G5I_14137 G5I_14144 G5I_14808
1.85552e-06	9	31	9.57859	Proton-transporting two-sector atpase complex	http://amigo.geneontology.org/amigo/term/GO:0016469	G5I_04623 G5I_06778 G5I_09217 G5I_09455 G5I_09557 G5I_12098 G5I_13844 G5I_14462 G5I_14731
2.60798e-06	8	24	10.9976	Integral component of mitochondrial inner membrane	http://amigo.geneontology.org/amigo/term/GO:0031305	G5I_00134 G5I_02024 G5I_02025 G5I_06716 G5I_08632 G5I_10133 G5I_11686 G5I_13006
3.94985e-06	5	7	23.5664	Mitochondrial proton-transporting atp synthase complex, coupling factor f(o)	http://amigo.geneontology.org/amigo/term/GO:0000276	G5I_06778 G5I_09455 G5I_12098 G5I_14462 G5I_14731
4.96026e-06	8	26	10.1517	Intrinsic component of mitochondrial inner membrane	http://amigo.geneontology.org/amigo/term/GO:0031304	G5I_00134 G5I_02024 G5I_02025 G5I_06716 G5I_08632 G5I_10133 G5I_11686 G5I_13006
5.42706e-06	14	93	4.96667	Peroxisome	http://amigo.geneontology.org/amigo/term/GO:0005777	G5I_00467 G5I_01100 G5I_01510 G5I_03314 G5I_03657 G5I_06251 G5I_07375 G5I_08183 G5I_08348 G5I_10298 G5I_10872 G5I_11437 G5I_12297 G5I_12994
5.42706e-06	14	93	4.96667	Microbody	http://amigo.geneontology.org/amigo/term/GO:0042579	G5I_00467 G5I_01100 G5I_01510 G5I_03314 G5I_03657 G5I_06251 G5I_07375 G5I_08183 G5I_08348 G5I_10298 G5I_10872 G5I_11437 G5I_12297 G5I_12994
9.21693e-06	5	8	20.6206	Proton-transporting atp synthase complex, coupling factor f(o)	http://amigo.geneontology.org/amigo/term/GO:0045263	G5I_06778 G5I_09455 G5I_12098 G5I_14462 G5I_14731
1.92349e-05	5	9	18.3294	Mitochondrial respiratory chain complex iii	http://amigo.geneontology.org/amigo/term/GO:0005750	G5I_00788 G5I_04851 G5I_05118 G5I_07967 G5I_09449
1.92349e-05	5	9	18.3294	Respiratory chain complex iii	http://amigo.geneontology.org/amigo/term/GO:0045275	G5I_00788 G5I_04851 G5I_05118 G5I_07967 G5I_09449
2.22428e-05	40	608	2.17059	Extracellular region	http://amigo.geneontology.org/amigo/term/GO:0005576	G5I_00405 G5I_00561 G5I_00616 G5I_01149 G5I_01325 G5I_01341 G5I_01384 G5I_01517 G5I_01959 G5I_02004 G5I_02242 G5I_03001 G5I_03269 G5I_03318 G5I_03682 G5I_04352 G5I_04409 G5I_05908 G5I_06396 G5I_06582 G5I_06628 G5I_07592 G5I_07634 G5I_07845 G5I_07829 G5I_07981 G5I_09328 G5I_09601 G5I_10623 G5I_10636 G5I_10852 G5I_10854 G5I_11800 G5I_12302 G5I_12386 G5I_12387 G5I_13029 G5I_13780 G5I_14520 G5I_14521
2.55719e-05	4	5	26.3943	Mitochondrial respiratory chain complex iv	http://amigo.geneontology.org/amigo/term/GO:0005751	G5I_01447 G5I_07115 G5I_07132 G5I_12015
2.55719e-05	4	5	26.3943	Respiratory chain complex iv	http://amigo.geneontology.org/amigo/term/GO:0045277	G5I_01447 G5I_07115 G5I_07132 G5I_12015
2.9267e-05	8	33	7.99828	Integral component of mitochondrial membrane	http://amigo.geneontology.org/amigo/term/GO:0032592	G5I_00134 G5I_02024 G5I_02025 G5I_06716 G5I_08632 G5I_10133 G5I_11686 G5I_13006
3.34346e-05	5	10	16.4965	Tricarboxylic acid cycle enzyme complex	http://amigo.geneontology.org/amigo/term/GO:0045239	G5I_00380 G5I_06622 G5I_09122 G5I_13850 G5I_14143
4.98228e-05	18	179	3.31772	Supramolecular polymer	http://amigo.geneontology.org/amigo/term/GO:0099081	G5I_01325 G5I_01928 G5I_03032 G5I_03418 G5I_04057 G5I_05695 G5I_06144 G5I_06671 G5I_06907 G5I_08461 G5I_08798 G5I_09804 G5I_12259 G5I_12794 G5I_14137 G5I_14144 G5I_14696 G5I_14808
5.72809e-05	5	11	14.9968	Myofilament	http://amigo.geneontology.org/amigo/term/GO:0036379	G5I_03418 G5I_06144 G5I_08461 G5I_12259 G5I_14808
6.45975e-05	4	6	21.9953	Striated muscle thin filament	http://amigo.geneontology.org/amigo/term/GO:0005865	G5I_06144 G5I_08461 G5I_12259 G5I_14808
6.45975e-05	4	6	21.9953	MICOS complex	http://amigo.geneontology.org/amigo/term/GO:0061617	G5I_02024 G5I_02025 G5I_06716 G5I_10133
6.45975e-05	8	37	7.1336	Intrinsic component of mitochondrial membrane	http://amigo.geneontology.org/amigo/term/GO:0098573	G5I_00134 G5I_02024 G5I_02025 G5I_06716 G5I_08632 G5I_10133 G5I_11686 G5I_13006
0.000134385	3	3	32.9929	Mitochondrial proton-transporting atp synthase, stator stalk	http://amigo.geneontology.org/amigo/term/GO:0000274	G5I_09455 G5I_14462 G5I_14731
0.000134385	3	3	32.9929	Mitochondrial proton-transporting atp synthase, central stalk	http://amigo.geneontology.org/amigo/term/GO:0005756	G5I_04623 G5I_09217 G5I_09557
0.000134385	5	13	12.6896	Proton-transporting two-sector atpase complex, catalytic domain	http://amigo.geneontology.org/amigo/term/GO:0033178	G5I_04623 G5I_09217 G5I_09557 G5I_13844 G5I_14731
0.000134385	3	3	32.9929	Proton-transporting atp synthase, stator stalk	http://amigo.geneontology.org/amigo/term/GO:0045265	G5I_09455 G5I_14462 G5I_14731
0.000134385	3	3	32.9929	Proton-transporting atp synthase, central stalk	http://amigo.geneontology.org/amigo/term/GO:0045269	G5I_04623 G5I_09217 G5I_09557
0.000134385	17	176	3.18681	Supramolecular fiber	http://amigo.geneontology.org/amigo/term/GO:0099512	G5I_01928 G5I_03032 G5I_03418 G5I_04057 G5I_05695 G5I_06144 G5I_06671 G5I_06907 G5I_08461 G5I_08798 G5I_09804 G5I_12259 G5I_12794 G5I_14137 G5I_14144 G5I_14696 G5I_14808
0.000173375	47	842	1.84165	Catalytic complex	http://amigo.geneontology.org/amigo/term/GO:1902494	G5I_00196 G5I_00348 G5I_00380 G5I_00788 G5I_01194 G5I_01420 G5I_01658 G5I_02453 G5I_03721 G5I_03873 G5I_04147 G5I_04230 G5I_04662 G5I_04851 G5I_05118 G5I_05649 G5I_05669 G5I_05700 G5I_05726 G5I_05954 G5I_06215 G5I_06323 G5I_06588 G5I_06622 G5I_06662 G5I_07097 G5I_07135 G5I_07589 G5I_07967 G5I_08058 G5I_08221 G5I_08266 G5I_08792 G5I_09122 G5I_09449 G5I_09793 G5I_10633 G5I_10860 G5I_10959 G5I_11404…
0.000187257	5	14	11.7832	Proton-transporting two-sector atpase complex, proton-transporting domain	http://amigo.geneontology.org/amigo/term/GO:0033177	G5I_06778 G5I_09455 G5I_12098 G5I_14462 G5I_14731
0.000475366	3	4	24.7447	Mitochondrial proton-transporting atp synthase complex, catalytic sector f(1)	http://amigo.geneontology.org/amigo/term/GO:0000275	G5I_04623 G5I_09217 G5I_09557
0.000475366	3	4	24.7447	Glycine cleavage complex	http://amigo.geneontology.org/amigo/term/GO:0005960	G5I_00348 G5I_05700 G5I_06622
0.000475366	3	4	24.7447	Oxoglutarate dehydrogenase complex	http://amigo.geneontology.org/amigo/term/GO:0045252	G5I_00380 G5I_06622 G5I_14143
0.000475366	3	4	24.7447	Pyruvate dehydrogenase complex	http://amigo.geneontology.org/amigo/term/GO:0045254	G5I_06662 G5I_08266 G5I_10959
0.000533036	7	38	6.07764	Z disc	http://amigo.geneontology.org/amigo/term/GO:0030018	G5I_01928 G5I_06671 G5I_06907 G5I_09804 G5I_12794 G5I_14137 G5I_14144
0.000533036	7	38	6.07764	I band	http://amigo.geneontology.org/amigo/term/GO:0031674	G5I_01928 G5I_06671 G5I_06907 G5I_09804 G5I_12794 G5I_14137 G5I_14144
0.000597411	21	282	2.45692	Extracellular space	http://amigo.geneontology.org/amigo/term/GO:0005615	G5I_00405 G5I_00561 G5I_00616 G5I_01149 G5I_01325 G5I_01341 G5I_01959 G5I_02004 G5I_03318 G5I_03682 G5I_04352 G5I_06582 G5I_07592 G5I_07829 G5I_09328 G5I_09601 G5I_10623 G5I_11800 G5I_12302 G5I_12386 G5I_12387
0.00119632	6	31	6.38572	Focal adhesion	http://amigo.geneontology.org/amigo/term/GO:0005925	G5I_01835 G5I_01836 G5I_05080 G5I_07837 G5I_11804 G5I_14137
0.00207348	3	6	16.4965	Mitochondrial alpha-ketoglutarate dehydrogenase complex	http://amigo.geneontology.org/amigo/term/GO:0005947	G5I_00380 G5I_06622 G5I_14143
0.00207348	3	6	16.4965	Dihydrolipoyl dehydrogenase complex	http://amigo.geneontology.org/amigo/term/GO:0045240	G5I_00380 G5I_06622 G5I_14143
0.00327287	10	99	3.33262	Actin cytoskeleton	http://amigo.geneontology.org/amigo/term/GO:0015629	G5I_01928 G5I_03032 G5I_03506 G5I_06144 G5I_08461 G5I_08798 G5I_12259 G5I_14137 G5I_14144 G5I_14808
0.00344712	3	7	14.1398	Mitochondrial tricarboxylic acid cycle enzyme complex	http://amigo.geneontology.org/amigo/term/GO:0030062	G5I_00380 G5I_06622 G5I_14143
0.00352196	19	280	2.2388	Supramolecular complex	http://amigo.geneontology.org/amigo/term/GO:0099080	G5I_01325 G5I_01928 G5I_03032 G5I_03418 G5I_04057 G5I_05695 G5I_06144 G5I_06671 G5I_06907 G5I_08461 G5I_08792 G5I_08798 G5I_09804 G5I_12259 G5I_12794 G5I_14137 G5I_14144 G5I_14696 G5I_14808
0.00519366	6	41	4.82823	Cell-substrate junction	http://amigo.geneontology.org/amigo/term/GO:0030055	G5I_01835 G5I_01836 G5I_05080 G5I_07837 G5I_11804 G5I_14137
0.00995125	2	3	21.9953	Mitochondrial pyruvate dehydrogenase complex	http://amigo.geneontology.org/amigo/term/GO:0005967	G5I_08266 G5I_10959
0.00995125	2	3	21.9953	Mitochondrial oxoglutarate dehydrogenase complex	http://amigo.geneontology.org/amigo/term/GO:0009353	G5I_00380 G5I_14143
0.0103155	3	10	9.89787	Filamentous actin	http://amigo.geneontology.org/amigo/term/GO:0031941	G5I_03032 G5I_14137 G5I_14144
0.0141924	4	22	5.99871	Actin filament	http://amigo.geneontology.org/amigo/term/GO:0005884	G5I_03032 G5I_08798 G5I_14137 G5I_14144
0.0223876	3	13	7.61375	A band	http://amigo.geneontology.org/amigo/term/GO:0031672	G5I_03418 G5I_06907 G5I_12794
0.0229122	16	263	2.00717	Endoplasmic reticulum membrane	http://amigo.geneontology.org/amigo/term/GO:0005789	G5I_00044 G5I_01210 G5I_01211 G5I_01212 G5I_02797 G5I_04028 G5I_06108 G5I_08231 G5I_09117 G5I_09831 G5I_09912 G5I_09918 G5I_10040 G5I_11055 G5I_11224 G5I_11302
0.0260141	16	267	1.9771	Nuclear outer membrane-endoplasmic reticulum membrane network	http://amigo.geneontology.org/amigo/term/GO:0042175	G5I_00044 G5I_01210 G5I_01211 G5I_01212 G5I_02797 G5I_04028 G5I_06108 G5I_08231 G5I_09117 G5I_09831 G5I_09912 G5I_09918 G5I_10040 G5I_11055 G5I_11224 G5I_11302
0.0291355	2	5	13.1972	Smooth endoplasmic reticulum	http://amigo.geneontology.org/amigo/term/GO:0005790	G5I_02797 G5I_14129
0.0291355	2	5	13.1972	Caveola	http://amigo.geneontology.org/amigo/term/GO:0005901	G5I_08371 G5I_14259
0.0403693	2	6	10.9976	Stress fiber	http://amigo.geneontology.org/amigo/term/GO:0001725	G5I_14137 G5I_14144
0.0403693	2	6	10.9976	M band	http://amigo.geneontology.org/amigo/term/GO:0031430	G5I_06907 G5I_12794
0.0403693	2	6	10.9976	Actomyosin	http://amigo.geneontology.org/amigo/term/GO:0042641	G5I_14137 G5I_14144
0.0403693	2	6	10.9976	Plasma membrane raft	http://amigo.geneontology.org/amigo/term/GO:0044853	G5I_08371 G5I_14259
0.0403693	2	6	10.9976	Contractile actin filament bundle	http://amigo.geneontology.org/amigo/term/GO:0097517	G5I_14137 G5I_14144
0.0483289	10	149	2.21429	Intrinsic component of organelle membrane	http://amigo.geneontology.org/amigo/term/GO:0031300	G5I_00134 G5I_02024 G5I_02025 G5I_06716 G5I_07928 G5I_08632 G5I_10133 G5I_11224 G5I_11686 G5I_13006
0.0535454	2	7	9.42655	Sarcoplasmic reticulum	http://amigo.geneontology.org/amigo/term/GO:0016529	G5I_02797 G5I_11302
0.0535454	2	7	9.42655	Actin filament bundle	http://amigo.geneontology.org/amigo/term/GO:0032432	G5I_14137 G5I_14144
0.0654003	3	20	4.94894	Lipid droplet	http://amigo.geneontology.org/amigo/term/GO:0005811	G5I_00713 G5I_03491 G5I_05149
0.0684548	2	8	8.24823	Extrinsic component of mitochondrial inner membrane	http://amigo.geneontology.org/amigo/term/GO:0031314	G5I_07403 G5I_09465
0.0811982	4	38	3.47294	Collagen-containing extracellular matrix	http://amigo.geneontology.org/amigo/term/GO:0062023	G5I_01325 G5I_05908 G5I_07634 G5I_13029
0.0819285	9	141	2.10593	Integral component of organelle membrane	http://amigo.geneontology.org/amigo/term/GO:0031301	G5I_00134 G5I_02024 G5I_02025 G5I_06716 G5I_07928 G5I_08632 G5I_10133 G5I_11686 G5I_13006
0.102369	2	10	6.59858	Sarcoplasm	http://amigo.geneontology.org/amigo/term/GO:0016528	G5I_02797 G5I_11302
0.142788	2	12	5.49882	Axonal growth cone	http://amigo.geneontology.org/amigo/term/GO:0044295	G5I_02797 G5I_04057
0.146233	8	134	1.96973	Anchoring junction	http://amigo.geneontology.org/amigo/term/GO:0070161	G5I_01835 G5I_01836 G5I_02690 G5I_05080 G5I_07837 G5I_11804 G5I_14137 G5I_14144
0.162065	2	13	5.07583	Muscle tendon junction	http://amigo.geneontology.org/amigo/term/GO:0005927	G5I_07837 G5I_14137
0.188828	7	118	1.95721	Polymeric cytoskeletal fiber	http://amigo.geneontology.org/amigo/term/GO:0099513	G5I_03032 G5I_04057 G5I_05695 G5I_08798 G5I_14137 G5I_14144 G5I_14696

## Sheet: Cluster2_MF
Enrichment FDR	nGenes	Pathway Genes	Fold Enrichment	Pathway	URL	Genes
3.51558e-81	128	514	8.21613	Oxidoreductase activity	http://amigo.geneontology.org/amigo/term/GO:0016491	G5I_00044 G5I_00098 G5I_00179 G5I_00196 G5I_00467 G5I_00653 G5I_00713 G5I_00788 G5I_01100 G5I_01194 G5I_01210 G5I_01211 G5I_01212 G5I_01420 G5I_01444 G5I_01447 G5I_01510 G5I_01540 G5I_01658 G5I_01772 G5I_01797 G5I_01799 G5I_01801 G5I_02350 G5I_02453 G5I_03314 G5I_03491 G5I_03657 G5I_03682 G5I_03721 G5I_04028 G5I_04226 G5I_04230 G5I_04237 G5I_04274 G5I_04364 G5I_04662 G5I_04851 G5I_04968 G5I_04970…
8.38899e-68	265	3212	2.72202	Catalytic activity	http://amigo.geneontology.org/amigo/term/GO:0003824	G5I_00044 G5I_00051 G5I_00098 G5I_00179 G5I_00196 G5I_00299 G5I_00348 G5I_00380 G5I_00467 G5I_00561 G5I_00563 G5I_00608 G5I_00610 G5I_00653 G5I_00713 G5I_00777 G5I_00788 G5I_00826 G5I_00833 G5I_01100 G5I_01194 G5I_01210 G5I_01211 G5I_01212 G5I_01223 G5I_01373 G5I_01384 G5I_01420 G5I_01444 G5I_01447 G5I_01510 G5I_01540 G5I_01575 G5I_01658 G5I_01662 G5I_01713 G5I_01770 G5I_01772 G5I_01797 G5I_01799…
4.73439e-24	34	104	10.7861	Oxidoreductase activity, acting on ch-oh group of donors	http://amigo.geneontology.org/amigo/term/GO:0016614	G5I_00179 G5I_00713 G5I_01510 G5I_01772 G5I_03314 G5I_03491 G5I_04226 G5I_04968 G5I_05695 G5I_06088 G5I_06251 G5I_06465 G5I_06466 G5I_06537 G5I_06538 G5I_06539 G5I_06617 G5I_06881 G5I_07097 G5I_07135 G5I_07171 G5I_07537 G5I_07667 G5I_08143 G5I_08231 G5I_08375 G5I_08794 G5I_09899 G5I_10700 G5I_11255 G5I_11476 G5I_11600 G5I_12303 G5I_12726
1.22148e-23	30	78	12.6896	Oxidoreductase activity, acting on the ch-oh group of donors, nad or nadp as acceptor	http://amigo.geneontology.org/amigo/term/GO:0016616	G5I_00179 G5I_00713 G5I_01510 G5I_01772 G5I_03314 G5I_03491 G5I_04226 G5I_05695 G5I_06088 G5I_06251 G5I_06465 G5I_06466 G5I_06537 G5I_06538 G5I_06539 G5I_06617 G5I_06881 G5I_07097 G5I_07135 G5I_07171 G5I_07537 G5I_07667 G5I_08794 G5I_09899 G5I_10700 G5I_11255 G5I_11476 G5I_11600 G5I_12303 G5I_12726
3.86934e-22	23	43	17.6474	Oxidoreductase activity, acting on nad(p)h	http://amigo.geneontology.org/amigo/term/GO:0016651	G5I_00196 G5I_01194 G5I_01420 G5I_01658 G5I_02350 G5I_02453 G5I_03314 G5I_03721 G5I_04230 G5I_04662 G5I_05695 G5I_05954 G5I_06215 G5I_06323 G5I_06588 G5I_06622 G5I_07589 G5I_08058 G5I_12303 G5I_13582 G5I_14149 G5I_13977 G5I_14466
1.49649e-21	19	27	23.2172	NADH dehydrogenase activity	http://amigo.geneontology.org/amigo/term/GO:0003954	G5I_00196 G5I_01194 G5I_01420 G5I_01658 G5I_02350 G5I_02453 G5I_03721 G5I_04230 G5I_04662 G5I_05954 G5I_06215 G5I_06323 G5I_06588 G5I_07589 G5I_08058 G5I_13582 G5I_14149 G5I_13977 G5I_14466
1.41205e-15	19	46	13.6275	Electron transfer activity	http://amigo.geneontology.org/amigo/term/GO:0009055	G5I_00653 G5I_00788 G5I_01447 G5I_04851 G5I_05081 G5I_05118 G5I_05726 G5I_06130 G5I_06622 G5I_07115 G5I_07132 G5I_07411 G5I_07967 G5I_09449 G5I_11404 G5I_11693 G5I_12015 G5I_13006 G5I_14149
1.22135e-11	11	17	21.3484	Oxidoreductase activity, acting on nad(p)h, quinone or similar compound as acceptor	http://amigo.geneontology.org/amigo/term/GO:0016655	G5I_01194 G5I_01420 G5I_03314 G5I_03721 G5I_04662 G5I_05695 G5I_05954 G5I_06215 G5I_07589 G5I_08058 G5I_14149
8.85713e-10	21	111	6.2419	Heme binding	http://amigo.geneontology.org/amigo/term/GO:0020037	G5I_00044 G5I_01100 G5I_01210 G5I_01211 G5I_01212 G5I_01797 G5I_01799 G5I_01801 G5I_03318 G5I_03404 G5I_06108 G5I_06543 G5I_06544 G5I_06816 G5I_07807 G5I_09117 G5I_09912 G5I_09918 G5I_10040 G5I_12607 G5I_14839
1.13958e-09	21	113	6.13143	Tetrapyrrole binding	http://amigo.geneontology.org/amigo/term/GO:0046906	G5I_00044 G5I_01100 G5I_01210 G5I_01211 G5I_01212 G5I_01797 G5I_01799 G5I_01801 G5I_03318 G5I_03404 G5I_06108 G5I_06543 G5I_06544 G5I_06816 G5I_07807 G5I_09117 G5I_09912 G5I_09918 G5I_10040 G5I_12607 G5I_14839
3.35042e-09	20	108	6.1098	Iron ion binding	http://amigo.geneontology.org/amigo/term/GO:0005506	G5I_00044 G5I_01210 G5I_01211 G5I_01212 G5I_01797 G5I_01799 G5I_01801 G5I_02004 G5I_06108 G5I_06499 G5I_06543 G5I_06544 G5I_07411 G5I_07807 G5I_09117 G5I_09638 G5I_09912 G5I_09918 G5I_10040 G5I_12607
3.46568e-09	9	15	19.7957	NADH dehydrogenase (ubiquinone) activity	http://amigo.geneontology.org/amigo/term/GO:0008137	G5I_01194 G5I_01420 G5I_03721 G5I_04662 G5I_05954 G5I_06215 G5I_07589 G5I_08058 G5I_14149
3.46568e-09	9	15	19.7957	NADH dehydrogenase (quinone) activity	http://amigo.geneontology.org/amigo/term/GO:0050136	G5I_01194 G5I_01420 G5I_03721 G5I_04662 G5I_05954 G5I_06215 G5I_07589 G5I_08058 G5I_14149
4.81066e-09	116	2160	1.77184	Ion binding	http://amigo.geneontology.org/amigo/term/GO:0043167	G5I_00044 G5I_00179 G5I_00467 G5I_00563 G5I_00777 G5I_00833 G5I_01210 G5I_01211 G5I_01212 G5I_01373 G5I_01384 G5I_01510 G5I_01575 G5I_01662 G5I_01713 G5I_01797 G5I_01799 G5I_01801 G5I_02004 G5I_02690 G5I_02797 G5I_03269 G5I_03318 G5I_03536 G5I_03657 G5I_03873 G5I_04091 G5I_04199 G5I_04274 G5I_04851 G5I_04885 G5I_04968 G5I_05080 G5I_05208 G5I_05254 G5I_05265 G5I_05298 G5I_05587 G5I_05649 G5I_05669…
1.29549e-08	14	53	8.71511	Proton transmembrane transporter activity	http://amigo.geneontology.org/amigo/term/GO:0015078	G5I_00653 G5I_01447 G5I_04623 G5I_06130 G5I_06778 G5I_07115 G5I_07132 G5I_09217 G5I_09455 G5I_09557 G5I_12015 G5I_12098 G5I_14462 G5I_14731
1.65382e-08	20	120	5.49882	Ligase activity	http://amigo.geneontology.org/amigo/term/GO:0016874	G5I_02414 G5I_04274 G5I_04367 G5I_04449 G5I_04623 G5I_06131 G5I_06778 G5I_07058 G5I_07059 G5I_09079 G5I_09122 G5I_09217 G5I_09557 G5I_09991 G5I_10168 G5I_10872 G5I_11245 G5I_11791 G5I_12994 G5I_14731
3.61851e-08	72	1135	2.09294	Cation binding	http://amigo.geneontology.org/amigo/term/GO:0043169	G5I_00044 G5I_00777 G5I_00833 G5I_01210 G5I_01211 G5I_01212 G5I_01384 G5I_01510 G5I_01575 G5I_01662 G5I_01713 G5I_01797 G5I_01799 G5I_01801 G5I_02004 G5I_02690 G5I_02797 G5I_03269 G5I_03657 G5I_04199 G5I_04851 G5I_04968 G5I_05208 G5I_05265 G5I_05298 G5I_05649 G5I_05669 G5I_05908 G5I_06108 G5I_06144 G5I_06499 G5I_06510 G5I_06543 G5I_06544 G5I_06628 G5I_06816 G5I_06881 G5I_07411 G5I_07656 G5I_07634…
5.47529e-08	11	33	10.9976	NAD binding	http://amigo.geneontology.org/amigo/term/GO:0051287	G5I_00179 G5I_01510 G5I_04970 G5I_05712 G5I_05954 G5I_06588 G5I_07097 G5I_07171 G5I_08794 G5I_11476 G5I_12726
1.23767e-07	6	7	28.2796	Cytochrome-c oxidase activity	http://amigo.geneontology.org/amigo/term/GO:0004129	G5I_00653 G5I_01447 G5I_06130 G5I_07115 G5I_07132 G5I_12015
1.23767e-07	6	7	28.2796	Heme-copper terminal oxidase activity	http://amigo.geneontology.org/amigo/term/GO:0015002	G5I_00653 G5I_01447 G5I_06130 G5I_07115 G5I_07132 G5I_12015
1.23767e-07	6	7	28.2796	Oxidoreductase activity, acting on a heme group of donors	http://amigo.geneontology.org/amigo/term/GO:0016675	G5I_00653 G5I_01447 G5I_06130 G5I_07115 G5I_07132 G5I_12015
1.23767e-07	6	7	28.2796	Oxidoreductase activity, acting on a heme group of donors, oxygen as acceptor	http://amigo.geneontology.org/amigo/term/GO:0016676	G5I_00653 G5I_01447 G5I_06130 G5I_07115 G5I_07132 G5I_12015
6.43824e-07	66	1080	2.01623	Small molecule binding	http://amigo.geneontology.org/amigo/term/GO:0036094	G5I_00179 G5I_00467 G5I_00563 G5I_00777 G5I_00833 G5I_01373 G5I_01510 G5I_01575 G5I_01772 G5I_02797 G5I_03318 G5I_03873 G5I_04274 G5I_04885 G5I_04970 G5I_05080 G5I_05254 G5I_05298 G5I_05587 G5I_05669 G5I_05704 G5I_05712 G5I_05846 G5I_05954 G5I_05961 G5I_06471 G5I_06530 G5I_06588 G5I_06598 G5I_06622 G5I_06730 G5I_07097 G5I_07171 G5I_07375 G5I_07411 G5I_07417 G5I_07499 G5I_07616 G5I_07807 G5I_08143…
7.1728e-07	67	1108	1.99506	Metal ion binding	http://amigo.geneontology.org/amigo/term/GO:0046872	G5I_00044 G5I_00777 G5I_00833 G5I_01210 G5I_01211 G5I_01212 G5I_01384 G5I_01510 G5I_01662 G5I_01713 G5I_01797 G5I_01799 G5I_01801 G5I_02004 G5I_02690 G5I_02797 G5I_03269 G5I_03657 G5I_04199 G5I_04851 G5I_04968 G5I_05208 G5I_05265 G5I_05649 G5I_05669 G5I_05908 G5I_06108 G5I_06144 G5I_06499 G5I_06510 G5I_06543 G5I_06544 G5I_06628 G5I_06816 G5I_06881 G5I_07411 G5I_07634 G5I_07807 G5I_08815 G5I_09079…
1.04112e-06	13	64	6.70168	Vitamin binding	http://amigo.geneontology.org/amigo/term/GO:0019842	G5I_00833 G5I_03318 G5I_05254 G5I_05298 G5I_05846 G5I_05961 G5I_07417 G5I_08315 G5I_08348 G5I_09079 G5I_12379 G5I_14143 G5I_13981
1.6959e-06	17	117	4.79384	Oxidoreductase activity, acting on paired donors, with incorporation or reduction of molecular oxygen	http://amigo.geneontology.org/amigo/term/GO:0016705	G5I_00044 G5I_01210 G5I_01211 G5I_01212 G5I_01797 G5I_01799 G5I_01801 G5I_03657 G5I_06108 G5I_06543 G5I_06544 G5I_09117 G5I_09638 G5I_09912 G5I_09918 G5I_10040 G5I_12607
9.46926e-06	5	7	23.5664	Ubiquinol-cytochrome-c reductase activity	http://amigo.geneontology.org/amigo/term/GO:0008121	G5I_00788 G5I_04851 G5I_05118 G5I_07967 G5I_09449
9.46926e-06	7	18	12.8306	Oxidoreductase activity, acting on the ch-nh group of donors	http://amigo.geneontology.org/amigo/term/GO:0016645	G5I_04237 G5I_04274 G5I_04364 G5I_11427 G5I_11680 G5I_12353 G5I_13006
9.46926e-06	5	7	23.5664	Oxidoreductase activity, acting on diphenols and related substances as donors, cytochrome as acceptor	http://amigo.geneontology.org/amigo/term/GO:0016681	G5I_00788 G5I_04851 G5I_05118 G5I_07967 G5I_09449
9.46926e-06	7	18	12.8306	Acid-thiol ligase activity	http://amigo.geneontology.org/amigo/term/GO:0016878	G5I_04449 G5I_09122 G5I_10168 G5I_10872 G5I_11245 G5I_11791 G5I_12994
1.38645e-05	4	4	32.9929	Isocitrate dehydrogenase activity	http://amigo.geneontology.org/amigo/term/GO:0004448	G5I_01510 G5I_06088 G5I_07537 G5I_10700
1.38645e-05	4	4	32.9929	Malate dehydrogenase activity	http://amigo.geneontology.org/amigo/term/GO:0016615	G5I_06251 G5I_07171 G5I_07667 G5I_11476
1.9762e-05	5	8	20.6206	Oxidoreductase activity, acting on diphenols and related substances as donors	http://amigo.geneontology.org/amigo/term/GO:0016679	G5I_00788 G5I_04851 G5I_05118 G5I_07967 G5I_09449
1.9762e-05	5	8	20.6206	Proton-transporting atp synthase activity, rotational mechanism	http://amigo.geneontology.org/amigo/term/GO:0046933	G5I_04623 G5I_06778 G5I_09217 G5I_09557 G5I_14731
1.9762e-05	5	8	20.6206	Quinone binding	http://amigo.geneontology.org/amigo/term/GO:0048038	G5I_05118 G5I_05954 G5I_08058 G5I_08231 G5I_13006
3.48408e-05	9	40	7.4234	Oxidoreductase activity, acting on the aldehyde or oxo group of donors	http://amigo.geneontology.org/amigo/term/GO:0016903	G5I_01540 G5I_04970 G5I_08406 G5I_09077 G5I_10959 G5I_11462 G5I_11427 G5I_12303 G5I_14143
3.73535e-05	11	63	5.76067	Flavin adenine dinucleotide binding	http://amigo.geneontology.org/amigo/term/GO:0050660	G5I_00467 G5I_05704 G5I_06471 G5I_06622 G5I_07411 G5I_08143 G5I_08375 G5I_10589 G5I_11236 G5I_11404 G5I_11693
4.05781e-05	6	15	13.1972	Fatty acid ligase activity	http://amigo.geneontology.org/amigo/term/GO:0015645	G5I_04449 G5I_10168 G5I_10872 G5I_11245 G5I_11791 G5I_12994
4.05781e-05	6	15	13.1972	CoA-ligase activity	http://amigo.geneontology.org/amigo/term/GO:0016405	G5I_04449 G5I_10168 G5I_10872 G5I_11245 G5I_11791 G5I_12994
7.39845e-05	5	10	16.4965	Proton channel activity	http://amigo.geneontology.org/amigo/term/GO:0015252	G5I_04623 G5I_06778 G5I_09217 G5I_09557 G5I_14731
7.87056e-05	8	34	7.76304	Antioxidant activity	http://amigo.geneontology.org/amigo/term/GO:0016209	G5I_01100 G5I_03682 G5I_07096 G5I_07807 G5I_08075 G5I_10362 G5I_12297 G5I_14839
0.000113284	7	26	8.88271	Ligase activity, forming carbon-sulfur bonds	http://amigo.geneontology.org/amigo/term/GO:0016877	G5I_04449 G5I_09122 G5I_10168 G5I_10872 G5I_11245 G5I_11791 G5I_12994
0.000123035	5	11	14.9968	Long-chain fatty acid-coa ligase activity	http://amigo.geneontology.org/amigo/term/GO:0004467	G5I_04449 G5I_10168 G5I_11245 G5I_11791 G5I_12994
0.000144072	4	6	21.9953	Nutrient reservoir activity	http://amigo.geneontology.org/amigo/term/GO:0045735	G5I_10852 G5I_10854 G5I_12386 G5I_12387
0.000169891	8	38	6.94588	Pyridoxal phosphate binding	http://amigo.geneontology.org/amigo/term/GO:0030170	G5I_00833 G5I_05254 G5I_05846 G5I_05961 G5I_07417 G5I_08315 G5I_08348 G5I_13981
0.000169891	8	38	6.94588	Vitamin b6 binding	http://amigo.geneontology.org/amigo/term/GO:0070279	G5I_00833 G5I_05254 G5I_05846 G5I_05961 G5I_07417 G5I_08315 G5I_08348 G5I_13981
0.000313599	3	3	32.9929	Isocitrate dehydrogenase (nad+) activity	http://amigo.geneontology.org/amigo/term/GO:0004449	G5I_06088 G5I_07537 G5I_10700
0.000347551	7	31	7.45001	Oxidoreductase activity, acting on the aldehyde or oxo group of donors, nad or nadp as acceptor	http://amigo.geneontology.org/amigo/term/GO:0016620	G5I_01540 G5I_04970 G5I_08406 G5I_09077 G5I_11462 G5I_11427 G5I_12303
0.000348052	58	1114	1.71776	Transferase activity	http://amigo.geneontology.org/amigo/term/GO:0016740	G5I_00051 G5I_00299 G5I_00348 G5I_00380 G5I_00608 G5I_00610 G5I_00833 G5I_01540 G5I_01575 G5I_01770 G5I_02428 G5I_03873 G5I_04147 G5I_04368 G5I_04702 G5I_04885 G5I_04970 G5I_05080 G5I_05254 G5I_05298 G5I_05587 G5I_05669 G5I_05700 G5I_05846 G5I_06530 G5I_06582 G5I_06598 G5I_06662 G5I_07357 G5I_07403 G5I_07417 G5I_07469 G5I_07470 G5I_07656 G5I_07597 G5I_07616 G5I_07928 G5I_08075 G5I_08158 G5I_08183…
0.000348052	60	1166	1.69775	Anion binding	http://amigo.geneontology.org/amigo/term/GO:0043168	G5I_00179 G5I_00467 G5I_00563 G5I_00777 G5I_00833 G5I_01373 G5I_01575 G5I_02797 G5I_03269 G5I_03318 G5I_03536 G5I_03873 G5I_04091 G5I_04274 G5I_04885 G5I_05080 G5I_05254 G5I_05298 G5I_05587 G5I_05669 G5I_05704 G5I_05846 G5I_05961 G5I_06471 G5I_06530 G5I_06588 G5I_06598 G5I_06622 G5I_06628 G5I_06730 G5I_07375 G5I_07411 G5I_07417 G5I_07499 G5I_07616 G5I_07828 G5I_08143 G5I_08315 G5I_08348 G5I_08375…
0.000382887	6	22	8.99807	Peroxidase activity	http://amigo.geneontology.org/amigo/term/GO:0004601	G5I_01100 G5I_03682 G5I_07096 G5I_07807 G5I_12297 G5I_14839
0.000382887	8	43	6.13822	Iron-sulfur cluster binding	http://amigo.geneontology.org/amigo/term/GO:0051536	G5I_01658 G5I_06471 G5I_06588 G5I_07411 G5I_07967 G5I_08058 G5I_12628 G5I_13006
0.000382887	8	43	6.13822	Metal cluster binding	http://amigo.geneontology.org/amigo/term/GO:0051540	G5I_01658 G5I_06471 G5I_06588 G5I_07411 G5I_07967 G5I_08058 G5I_12628 G5I_13006
0.000584279	7	34	6.79266	Hydro-lyase activity	http://amigo.geneontology.org/amigo/term/GO:0016836	G5I_01223 G5I_05649 G5I_10268 G5I_11483 G5I_12628 G5I_13850 G5I_13981
0.000613537	6	24	8.24823	Oxidoreductase activity, acting on peroxide as acceptor	http://amigo.geneontology.org/amigo/term/GO:0016684	G5I_01100 G5I_03682 G5I_07096 G5I_07807 G5I_12297 G5I_14839
0.000979176	51	981	1.71523	Nucleotide binding	http://amigo.geneontology.org/amigo/term/GO:0000166	G5I_00179 G5I_00467 G5I_00563 G5I_00777 G5I_01373 G5I_01510 G5I_01772 G5I_03873 G5I_04274 G5I_04885 G5I_04970 G5I_05080 G5I_05587 G5I_05669 G5I_05704 G5I_05712 G5I_05954 G5I_06471 G5I_06530 G5I_06588 G5I_06598 G5I_06622 G5I_06730 G5I_07097 G5I_07171 G5I_07375 G5I_07411 G5I_07499 G5I_07616 G5I_08143 G5I_08375 G5I_08794 G5I_08815 G5I_09079 G5I_09122 G5I_09309 G5I_09793 G5I_09991 G5I_10230 G5I_10589…
0.000979176	51	981	1.71523	Nucleoside phosphate binding	http://amigo.geneontology.org/amigo/term/GO:1901265	G5I_00179 G5I_00467 G5I_00563 G5I_00777 G5I_01373 G5I_01510 G5I_01772 G5I_03873 G5I_04274 G5I_04885 G5I_04970 G5I_05080 G5I_05587 G5I_05669 G5I_05704 G5I_05712 G5I_05954 G5I_06471 G5I_06530 G5I_06588 G5I_06598 G5I_06622 G5I_06730 G5I_07097 G5I_07171 G5I_07375 G5I_07411 G5I_07499 G5I_07616 G5I_08143 G5I_08375 G5I_08794 G5I_08815 G5I_09079 G5I_09122 G5I_09309 G5I_09793 G5I_09991 G5I_10230 G5I_10589…
0.0010507	5	17	9.7038	Transferase activity, transferring nitrogenous groups	http://amigo.geneontology.org/amigo/term/GO:0016769	G5I_04970 G5I_05254 G5I_05846 G5I_08315 G5I_08348
0.00105792	8	50	5.27887	Monooxygenase activity	http://amigo.geneontology.org/amigo/term/GO:0004497	G5I_00044 G5I_01210 G5I_01212 G5I_06543 G5I_06544 G5I_09638 G5I_09912 G5I_09918
0.00119669	37	642	1.90146	Transporter activity	http://amigo.geneontology.org/amigo/term/GO:0005215	G5I_00134 G5I_00563 G5I_00653 G5I_00915 G5I_01362 G5I_01447 G5I_01847 G5I_01926 G5I_02797 G5I_03318 G5I_04451 G5I_04518 G5I_04623 G5I_05265 G5I_05718 G5I_06130 G5I_06875 G5I_06778 G5I_07115 G5I_07132 G5I_08117 G5I_08632 G5I_09217 G5I_09314 G5I_09455 G5I_09557 G5I_10168 G5I_10338 G5I_10852 G5I_10854 G5I_11302 G5I_11686 G5I_12015 G5I_12098 G5I_14462 G5I_14636 G5I_14731
0.00192758	26	400	2.14454	Ion transmembrane transporter activity	http://amigo.geneontology.org/amigo/term/GO:0015075	G5I_00134 G5I_00653 G5I_00915 G5I_01447 G5I_01847 G5I_02797 G5I_04518 G5I_04623 G5I_05265 G5I_05718 G5I_06130 G5I_06778 G5I_07115 G5I_07132 G5I_08632 G5I_09217 G5I_09314 G5I_09455 G5I_09557 G5I_11302 G5I_11686 G5I_12015 G5I_12098 G5I_14462 G5I_14636 G5I_14731
0.00199281	4	11	11.9974	Oxidoreductase activity, acting on the ch-nh group of donors, nad or nadp as acceptor	http://amigo.geneontology.org/amigo/term/GO:0016646	G5I_04237 G5I_04274 G5I_11427 G5I_12353
0.00200792	12	118	3.35521	Lyase activity	http://amigo.geneontology.org/amigo/term/GO:0016829	G5I_01223 G5I_04367 G5I_05649 G5I_05961 G5I_10082 G5I_10268 G5I_11483 G5I_12626 G5I_12628 G5I_13850 G5I_14111 G5I_13981
0.00200792	7	42	5.49882	Carbon-oxygen lyase activity	http://amigo.geneontology.org/amigo/term/GO:0016835	G5I_01223 G5I_05649 G5I_10268 G5I_11483 G5I_12628 G5I_13850 G5I_13981
0.00210174	3	5	19.7957	alditol:NADP+ 1-oxidoreductase activity	http://amigo.geneontology.org/amigo/term/GO:0004032	G5I_06537 G5I_06538 G5I_06539
0.00210174	3	5	19.7957	ATP transmembrane transporter activity	http://amigo.geneontology.org/amigo/term/GO:0005347	G5I_00915 G5I_09314 G5I_14636
0.00210174	3	5	19.7957	Intramolecular transferase activity, phosphotransferases	http://amigo.geneontology.org/amigo/term/GO:0016868	G5I_06510 G5I_12794 G5I_13142
0.00221317	14	156	2.9609	Monovalent inorganic cation transmembrane transporter activity	http://amigo.geneontology.org/amigo/term/GO:0015077	G5I_00653 G5I_01447 G5I_04623 G5I_06130 G5I_06778 G5I_07115 G5I_07132 G5I_09217 G5I_09455 G5I_09557 G5I_12015 G5I_12098 G5I_14462 G5I_14731
0.00256327	13	140	3.06363	Actin binding	http://amigo.geneontology.org/amigo/term/GO:0003779	G5I_01928 G5I_02568 G5I_03032 G5I_03506 G5I_04057 G5I_07828 G5I_08461 G5I_08798 G5I_09804 G5I_11804 G5I_14137 G5I_14144 G5I_14808
0.00326899	5	22	7.49839	4 iron, 4 sulfur cluster binding	http://amigo.geneontology.org/amigo/term/GO:0051539	G5I_01658 G5I_06588 G5I_08058 G5I_12628 G5I_13006
0.00359274	4	13	10.1517	Carbohydrate kinase activity	http://amigo.geneontology.org/amigo/term/GO:0019200	G5I_04885 G5I_06530 G5I_06582 G5I_09793
0.00372331	30	516	1.91819	Transition metal ion binding	http://amigo.geneontology.org/amigo/term/GO:0046914	G5I_00044 G5I_00777 G5I_00833 G5I_01210 G5I_01211 G5I_01212 G5I_01662 G5I_01797 G5I_01799 G5I_01801 G5I_02004 G5I_03269 G5I_06108 G5I_06499 G5I_06543 G5I_06544 G5I_06816 G5I_06881 G5I_07411 G5I_07807 G5I_09117 G5I_09638 G5I_09899 G5I_09912 G5I_09918 G5I_10040 G5I_11483 G5I_12303 G5I_12352 G5I_12607
0.0060275	13	154	2.78512	Transferase activity, transferring acyl groups	http://amigo.geneontology.org/amigo/term/GO:0016746	G5I_00380 G5I_01770 G5I_02428 G5I_04702 G5I_06662 G5I_07469 G5I_07470 G5I_07928 G5I_08158 G5I_08183 G5I_08266 G5I_08934 G5I_12379
0.00603765	3	7	14.1398	Adenine nucleotide transmembrane transporter activity	http://amigo.geneontology.org/amigo/term/GO:0000295	G5I_00915 G5I_09314 G5I_14636
0.00603765	3	7	14.1398	Purine ribonucleotide transmembrane transporter activity	http://amigo.geneontology.org/amigo/term/GO:0005346	G5I_00915 G5I_09314 G5I_14636
0.00603765	4	15	8.79811	Transaminase activity	http://amigo.geneontology.org/amigo/term/GO:0008483	G5I_05254 G5I_05846 G5I_08315 G5I_08348
0.00603765	3	7	14.1398	Purine nucleotide transmembrane transporter activity	http://amigo.geneontology.org/amigo/term/GO:0015216	G5I_00915 G5I_09314 G5I_14636
0.00603765	3	7	14.1398	Monocarboxylic acid binding	http://amigo.geneontology.org/amigo/term/GO:0033293	G5I_00467 G5I_03318 G5I_09079
0.00646628	5	26	6.34479	Carboxylic acid binding	http://amigo.geneontology.org/amigo/term/GO:0031406	G5I_00467 G5I_00833 G5I_01575 G5I_03318 G5I_09079
0.00646628	5	26	6.34479	Organic acid binding	http://amigo.geneontology.org/amigo/term/GO:0043177	G5I_00467 G5I_00833 G5I_01575 G5I_03318 G5I_09079
0.00702925	32	590	1.78945	Transmembrane transporter activity	http://amigo.geneontology.org/amigo/term/GO:0022857	G5I_00134 G5I_00563 G5I_00653 G5I_00915 G5I_01362 G5I_01447 G5I_01847 G5I_01926 G5I_02797 G5I_04518 G5I_04623 G5I_05265 G5I_05718 G5I_06130 G5I_06875 G5I_06778 G5I_07115 G5I_07132 G5I_08117 G5I_08632 G5I_09217 G5I_09314 G5I_09455 G5I_09557 G5I_10338 G5I_11302 G5I_11686 G5I_12015 G5I_12098 G5I_14462 G5I_14636 G5I_14731
0.00830261	18	266	2.2326	Cation transmembrane transporter activity	http://amigo.geneontology.org/amigo/term/GO:0008324	G5I_00134 G5I_00653 G5I_01447 G5I_02797 G5I_04623 G5I_06130 G5I_06778 G5I_07115 G5I_07132 G5I_09217 G5I_09455 G5I_09557 G5I_11302 G5I_11686 G5I_12015 G5I_12098 G5I_14462 G5I_14731
0.00848576	23	380	1.99694	Inorganic molecular entity transmembrane transporter activity	http://amigo.geneontology.org/amigo/term/GO:0015318	G5I_00134 G5I_00653 G5I_01447 G5I_01847 G5I_02797 G5I_04518 G5I_04623 G5I_05265 G5I_05718 G5I_06130 G5I_06778 G5I_07115 G5I_07132 G5I_08632 G5I_09217 G5I_09455 G5I_09557 G5I_11302 G5I_11686 G5I_12015 G5I_12098 G5I_14462 G5I_14731
0.00866485	14	183	2.52405	Calcium ion binding	http://amigo.geneontology.org/amigo/term/GO:0005509	G5I_01713 G5I_02797 G5I_05265 G5I_05908 G5I_06144 G5I_06628 G5I_07634 G5I_10255 G5I_10491 G5I_11224 G5I_12259 G5I_12302 G5I_12461 G5I_12842
0.00866485	6	41	4.82823	Oxidoreductase activity, acting on a sulfur group of donors	http://amigo.geneontology.org/amigo/term/GO:0016667	G5I_05081 G5I_06622 G5I_06816 G5I_08075 G5I_10362 G5I_10589
0.00886415	4	17	7.76304	Glutathione transferase activity	http://amigo.geneontology.org/amigo/term/GO:0004364	G5I_00608 G5I_00610 G5I_08075 G5I_14111
0.00886415	4	17	7.76304	FAD binding	http://amigo.geneontology.org/amigo/term/GO:0071949	G5I_00467 G5I_07411 G5I_08143 G5I_10589
0.0103511	17	251	2.23458	Inorganic cation transmembrane transporter activity	http://amigo.geneontology.org/amigo/term/GO:0022890	G5I_00134 G5I_00653 G5I_01447 G5I_02797 G5I_04623 G5I_06130 G5I_06778 G5I_07115 G5I_07132 G5I_09217 G5I_09455 G5I_09557 G5I_11302 G5I_12015 G5I_12098 G5I_14462 G5I_14731
0.0132584	5	31	5.32144	Oxidoreductase activity, acting on the ch-ch group of donors	http://amigo.geneontology.org/amigo/term/GO:0016627	G5I_00467 G5I_05704 G5I_06617 G5I_11236 G5I_11693
0.0132629	6	45	4.39905	Sulfur compound binding	http://amigo.geneontology.org/amigo/term/GO:1901681	G5I_01575 G5I_03269 G5I_05298 G5I_06628 G5I_09079 G5I_14143
0.0149594	2	3	21.9953	acetyl-CoA C-acetyltransferase activity	http://amigo.geneontology.org/amigo/term/GO:0003985	G5I_02428 G5I_08183
0.0149594	2	3	21.9953	acetyl-CoA C-acyltransferase activity	http://amigo.geneontology.org/amigo/term/GO:0003988	G5I_02428 G5I_08183
0.0149594	2	3	21.9953	Carbonyl reductase (nadph) activity	http://amigo.geneontology.org/amigo/term/GO:0004090	G5I_03314 G5I_05695
0.0149594	2	3	21.9953	C-acetyltransferase activity	http://amigo.geneontology.org/amigo/term/GO:0016453	G5I_02428 G5I_08183
0.0149594	2	3	21.9953	Oxidoreductase activity, acting on other nitrogenous compounds as donors	http://amigo.geneontology.org/amigo/term/GO:0016661	G5I_11437 G5I_13981
0.0149594	2	3	21.9953	Amino acid kinase activity	http://amigo.geneontology.org/amigo/term/GO:0019202	G5I_01540 G5I_13079
0.015393	3	10	9.89787	Nucleotide transmembrane transporter activity	http://amigo.geneontology.org/amigo/term/GO:0015215	G5I_00915 G5I_09314 G5I_14636
0.015393	3	10	9.89787	Organophosphate ester transmembrane transporter activity	http://amigo.geneontology.org/amigo/term/GO:0015605	G5I_00915 G5I_09314 G5I_14636
0.0265527	2	4	16.4965	3-keto sterol reductase activity	http://amigo.geneontology.org/amigo/term/GO:0000253	G5I_03314 G5I_11600
0.0265527	2	4	16.4965	Aldehyde dehydrogenase (nad+) activity	http://amigo.geneontology.org/amigo/term/GO:0004029	G5I_08406 G5I_12303
0.0265527	2	4	16.4965	Aldehyde dehydrogenase [nad(p)+] activity	http://amigo.geneontology.org/amigo/term/GO:0004030	G5I_08406 G5I_12303
0.0265527	3	12	8.24823	Alcohol dehydrogenase (nadp+) activity	http://amigo.geneontology.org/amigo/term/GO:0008106	G5I_06537 G5I_06538 G5I_06539
0.0265527	2	4	16.4965	Oxidoreductase activity, acting on a sulfur group of donors, quinone or similar compound as acceptor	http://amigo.geneontology.org/amigo/term/GO:0016672	G5I_08075 G5I_10589
0.0265527	2	4	16.4965	Ligase activity, forming carbon-carbon bonds	http://amigo.geneontology.org/amigo/term/GO:0016885	G5I_09079 G5I_09991
0.0265527	2	4	16.4965	Ubiquinone binding	http://amigo.geneontology.org/amigo/term/GO:0048039	G5I_05118 G5I_13006
0.0265527	2	4	16.4965	Muscle alpha-actinin binding	http://amigo.geneontology.org/amigo/term/GO:0051371	G5I_14137 G5I_14144
0.0294709	8	90	2.9327	Serine-type endopeptidase activity	http://amigo.geneontology.org/amigo/term/GO:0004252	G5I_01959 G5I_02242 G5I_06396 G5I_07375 G5I_07845 G5I_07981 G5I_11800 G5I_14553
0.0303765	5	39	4.22986	Lipid transporter activity	http://amigo.geneontology.org/amigo/term/GO:0005319	G5I_03318 G5I_04451 G5I_10168 G5I_10852 G5I_10854
0.0308264	3	13	7.61375	Aldo-keto reductase (nadp) activity	http://amigo.geneontology.org/amigo/term/GO:0004033	G5I_06537 G5I_06538 G5I_06539
0.0369528	5	41	4.02353	Magnesium ion binding	http://amigo.geneontology.org/amigo/term/GO:0000287	G5I_01510 G5I_05649 G5I_05669 G5I_06510 G5I_10795
0.0376701	3	14	7.06991	NADP binding	http://amigo.geneontology.org/amigo/term/GO:0050661	G5I_01772 G5I_04970 G5I_08794
0.0386311	2	5	13.1972	enoyl-CoA hydratase activity	http://amigo.geneontology.org/amigo/term/GO:0004300	G5I_01223 G5I_10268
0.0386311	2	5	13.1972	Fatty acid binding	http://amigo.geneontology.org/amigo/term/GO:0005504	G5I_00467 G5I_03318
0.0386311	2	5	13.1972	C-acyltransferase activity	http://amigo.geneontology.org/amigo/term/GO:0016408	G5I_02428 G5I_08183
0.0386311	10	136	2.42595	Transferase activity, transferring acyl groups other than amino-acyl groups	http://amigo.geneontology.org/amigo/term/GO:0016747	G5I_00380 G5I_02428 G5I_07469 G5I_07470 G5I_07928 G5I_08158 G5I_08183 G5I_08266 G5I_08934 G5I_12379
0.0386311	2	5	13.1972	Actinin binding	http://amigo.geneontology.org/amigo/term/GO:0042805	G5I_14137 G5I_14144
0.0386311	2	5	13.1972	ATP-dependent protein binding	http://amigo.geneontology.org/amigo/term/GO:0043008	G5I_02024 G5I_02025
0.0386311	2	5	13.1972	Alpha-actinin binding	http://amigo.geneontology.org/amigo/term/GO:0051393	G5I_14137 G5I_14144
0.0386311	2	5	13.1972	Peroxiredoxin activity	http://amigo.geneontology.org/amigo/term/GO:0051920	G5I_07096 G5I_12297
0.0425892	3	15	6.59858	Intramolecular transferase activity	http://amigo.geneontology.org/amigo/term/GO:0016866	G5I_06510 G5I_12794 G5I_13142
0.0477701	4	29	4.55075	Endopeptidase inhibitor activity	http://amigo.geneontology.org/amigo/term/GO:0004866	G5I_00405 G5I_07829 G5I_10623 G5I_13780
0.0500057	3	16	6.18617	Serine-type endopeptidase inhibitor activity	http://amigo.geneontology.org/amigo/term/GO:0004867	G5I_07829 G5I_10623 G5I_13780
0.0500057	3	16	6.18617	Intramolecular oxidoreductase activity	http://amigo.geneontology.org/amigo/term/GO:0016860	G5I_03863 G5I_05081 G5I_06907
0.0502989	14	233	1.98241	Endopeptidase activity	http://amigo.geneontology.org/amigo/term/GO:0004175	G5I_00777 G5I_01959 G5I_02242 G5I_04217 G5I_04851 G5I_06396 G5I_07375 G5I_07845 G5I_07981 G5I_11800 G5I_12352 G5I_13029 G5I_13971 G5I_14553
0.0521069	4	30	4.39905	Endopeptidase regulator activity	http://amigo.geneontology.org/amigo/term/GO:0061135	G5I_00405 G5I_07829 G5I_10623 G5I_13780
0.0523876	2	6	10.9976	Calmodulin-dependent protein kinase activity	http://amigo.geneontology.org/amigo/term/GO:0004683	G5I_03873 G5I_07616
0.0523876	2	6	10.9976	Oxidoreductase activity, acting on the aldehyde or oxo group of donors, disulfide as acceptor	http://amigo.geneontology.org/amigo/term/GO:0016624	G5I_10959 G5I_14143
0.0523876	2	6	10.9976	Intramolecular oxidoreductase activity, interconverting aldoses and ketoses	http://amigo.geneontology.org/amigo/term/GO:0016861	G5I_03863 G5I_06907
0.0523876	2	6	10.9976	Thiamine pyrophosphate binding	http://amigo.geneontology.org/amigo/term/GO:0030976	G5I_05298 G5I_14143
0.0552004	8	104	2.53792	Serine-type peptidase activity	http://amigo.geneontology.org/amigo/term/GO:0008236	G5I_01959 G5I_02242 G5I_06396 G5I_07375 G5I_07845 G5I_07981 G5I_11800 G5I_14553
0.0552004	5	47	3.50988	Acetyltransferase activity	http://amigo.geneontology.org/amigo/term/GO:0016407	G5I_02428 G5I_07469 G5I_07470 G5I_08183 G5I_08266
0.0552004	8	104	2.53792	Serine hydrolase activity	http://amigo.geneontology.org/amigo/term/GO:0017171	G5I_01959 G5I_02242 G5I_06396 G5I_07375 G5I_07845 G5I_07981 G5I_11800 G5I_14553
0.0639593	3	18	5.49882	Monosaccharide binding	http://amigo.geneontology.org/amigo/term/GO:0048029	G5I_04885 G5I_06530 G5I_09793
0.0639593	3	18	5.49882	Carbohydrate derivative transmembrane transporter activity	http://amigo.geneontology.org/amigo/term/GO:1901505	G5I_00915 G5I_09314 G5I_14636
0.0666177	4	33	3.99914	Ligase activity, forming carbon-nitrogen bonds	http://amigo.geneontology.org/amigo/term/GO:0016879	G5I_02414 G5I_04274 G5I_04367 G5I_06131
0.0666177	4	33	3.99914	Peptidase inhibitor activity	http://amigo.geneontology.org/amigo/term/GO:0030414	G5I_00405 G5I_07829 G5I_10623 G5I_13780
0.0673701	7	88	2.62444	Isomerase activity	http://amigo.geneontology.org/amigo/term/GO:0016853	G5I_03863 G5I_05081 G5I_06510 G5I_06907 G5I_10832 G5I_12794 G5I_13142
0.0829831	3	20	4.94894	2 iron, 2 sulfur cluster binding	http://amigo.geneontology.org/amigo/term/GO:0051537	G5I_06471 G5I_07411 G5I_07967
0.0865588	2	8	8.24823	acyl-CoA dehydrogenase activity	http://amigo.geneontology.org/amigo/term/GO:0003995	G5I_05704 G5I_11236
0.0865588	2	8	8.24823	Estradiol 17-beta-dehydrogenase activity	http://amigo.geneontology.org/amigo/term/GO:0004303	G5I_07135 G5I_11600
0.0901173	16	305	1.73078	Cytoskeletal protein binding	http://amigo.geneontology.org/amigo/term/GO:0008092	G5I_01928 G5I_02568 G5I_03032 G5I_03318 G5I_03506 G5I_04057 G5I_07828 G5I_08461 G5I_08798 G5I_09804 G5I_11804 G5I_12259 G5I_14137 G5I_14144 G5I_14349 G5I_14808
0.104209	3	22	4.49903	Nucleobase-containing compound transmembrane transporter activity	http://amigo.geneontology.org/amigo/term/GO:0015932	G5I_00915 G5I_09314 G5I_14636
0.105214	5	57	2.89411	Hydrolase activity, hydrolyzing o-glycosyl compounds	http://amigo.geneontology.org/amigo/term/GO:0004553	G5I_03001 G5I_07656 G5I_09328 G5I_12339 G5I_14715
0.105214	2	9	7.33176	Scavenger receptor activity	http://amigo.geneontology.org/amigo/term/GO:0005044	G5I_00616 G5I_14553
0.105214	2	9	7.33176	Steroid dehydrogenase activity	http://amigo.geneontology.org/amigo/term/GO:0016229	G5I_07135 G5I_11600
0.105214	2	9	7.33176	Steroid dehydrogenase activity, acting on the ch-oh group of donors, nad or nadp as acceptor	http://amigo.geneontology.org/amigo/term/GO:0033764	G5I_07135 G5I_11600
0.115993	4	40	3.29929	Calmodulin binding	http://amigo.geneontology.org/amigo/term/GO:0005516	G5I_03873 G5I_07616 G5I_08221 G5I_10860
0.115993	4	40	3.29929	Peptidase regulator activity	http://amigo.geneontology.org/amigo/term/GO:0061134	G5I_00405 G5I_07829 G5I_10623 G5I_13780
0.117435	5	59	2.79601	Carbohydrate binding	http://amigo.geneontology.org/amigo/term/GO:0030246	G5I_00616 G5I_04885 G5I_06530 G5I_08356 G5I_09793
0.124752	2	10	6.59858	Oxidoreductase activity, acting on single donors with incorporation of molecular oxygen	http://amigo.geneontology.org/amigo/term/GO:0016701	G5I_04028 G5I_06499
0.137836	9	150	1.97957	Anion transmembrane transporter activity	http://amigo.geneontology.org/amigo/term/GO:0008509	G5I_00915 G5I_01847 G5I_04518 G5I_05265 G5I_05718 G5I_08632 G5I_09314 G5I_11686 G5I_14636
0.147504	2	11	5.99871	Amino acid binding	http://amigo.geneontology.org/amigo/term/GO:0016597	G5I_00833 G5I_01575
0.153537	19	410	1.52894	Transferase activity, transferring phosphorus-containing groups	http://amigo.geneontology.org/amigo/term/GO:0016772	G5I_00299 G5I_01540 G5I_03873 G5I_04885 G5I_05080 G5I_05587 G5I_05669 G5I_06530 G5I_06582 G5I_06598 G5I_07616 G5I_08792 G5I_09465 G5I_09793 G5I_10230 G5I_10795 G5I_11055 G5I_12448 G5I_13079
0.153537	5	64	2.57757	Hydrolase activity, acting on carbon-nitrogen (but not peptide) bonds	http://amigo.geneontology.org/amigo/term/GO:0016810	G5I_01662 G5I_03293 G5I_04274 G5I_04593 G5I_08137
0.167674	17	361	1.55368	Peptidase activity	http://amigo.geneontology.org/amigo/term/GO:0008233	G5I_00777 G5I_00826 G5I_01959 G5I_02242 G5I_04217 G5I_04851 G5I_06396 G5I_07375 G5I_07845 G5I_07981 G5I_10628 G5I_10996 G5I_11800 G5I_12352 G5I_13029 G5I_13971 G5I_14553
0.194502	4	48	2.74941	Transferase activity, transferring alkyl or aryl (other than methyl) groups	http://amigo.geneontology.org/amigo/term/GO:0016765	G5I_00608 G5I_00610 G5I_08075 G5I_14111
0.194654	2	13	5.07583	Wnt-protein binding	http://amigo.geneontology.org/amigo/term/GO:0017147	G5I_00616 G5I_12302
0.195371	5	69	2.39079	Hydrolase activity, acting on glycosyl bonds	http://amigo.geneontology.org/amigo/term/GO:0016798	G5I_03001 G5I_07656 G5I_09328 G5I_12339 G5I_14715

## Sheet: Cluster3_BP
Enrichment FDR	nGenes	Pathway Genes	Fold Enrichment	Pathway	URL	Genes
1.41641e-32	147	1051	3.02633	Gene expression	http://amigo.geneontology.org/amigo/term/GO:0010467	G5I_00052 G5I_00082 G5I_00349 G5I_00482 G5I_00716 G5I_00724 G5I_00802 G5I_00839 G5I_00921 G5I_01016 G5I_01227 G5I_01279 G5I_01377 G5I_01398 G5I_01438 G5I_01526 G5I_01638 G5I_01641 G5I_01669 G5I_01710 G5I_01720 G5I_01742 G5I_01809 G5I_01840 G5I_01843 G5I_02147 G5I_02251 G5I_02267 G5I_02339 G5I_02340 G5I_02343 G5I_02465 G5I_02628 G5I_02712 G5I_02877 G5I_03015 G5I_03642 G5I_03948 G5I_03998 G5I_04005…
1.17804e-29	261	2851	1.98082	Macromolecule metabolic process	http://amigo.geneontology.org/amigo/term/GO:0043170	G5I_00048 G5I_00052 G5I_00069 G5I_00082 G5I_00265 G5I_00315 G5I_00349 G5I_00482 G5I_00491 G5I_00529 G5I_00546 G5I_00702 G5I_00716 G5I_00724 G5I_00802 G5I_00839 G5I_00921 G5I_01016 G5I_01221 G5I_01227 G5I_01275 G5I_01279 G5I_01356 G5I_01377 G5I_01398 G5I_01438 G5I_01526 G5I_01621 G5I_01631 G5I_01638 G5I_01641 G5I_01652 G5I_01669 G5I_01690 G5I_01708 G5I_01710 G5I_01720 G5I_01742 G5I_01809 G5I_01840…
2.57515e-29	232	2388	2.10211	Cellular component organization or biogenesis	http://amigo.geneontology.org/amigo/term/GO:0071840	G5I_00082 G5I_00183 G5I_00246 G5I_00453 G5I_00462 G5I_00482 G5I_00491 G5I_00529 G5I_00541 G5I_00546 G5I_00613 G5I_00720 G5I_00793 G5I_00802 G5I_00839 G5I_00906 G5I_00921 G5I_01016 G5I_01098 G5I_01157 G5I_01227 G5I_01275 G5I_01307 G5I_01316 G5I_01361 G5I_01398 G5I_01416 G5I_01526 G5I_01556 G5I_01582 G5I_01641 G5I_01652 G5I_01708 G5I_01720 G5I_01735 G5I_01809 G5I_01840 G5I_01923 G5I_01925 G5I_01950…
7.2548e-29	324	4027	1.74086	Biological regulation	http://amigo.geneontology.org/amigo/term/GO:0065007	G5I_00052 G5I_00069 G5I_00093 G5I_00183 G5I_00284 G5I_00285 G5I_00349 G5I_00453 G5I_00462 G5I_00482 G5I_00491 G5I_00529 G5I_00541 G5I_00546 G5I_00560 G5I_00613 G5I_00635 G5I_00702 G5I_00720 G5I_00793 G5I_00802 G5I_00830 G5I_00839 G5I_00906 G5I_01016 G5I_01098 G5I_01152 G5I_01157 G5I_01227 G5I_01275 G5I_01279 G5I_01307 G5I_01316 G5I_01356 G5I_01380 G5I_01381 G5I_01416 G5I_01438 G5I_01526 G5I_01551…
1.64079e-28	279	3224	1.87245	Nitrogen compound metabolic process	http://amigo.geneontology.org/amigo/term/GO:0006807	G5I_00048 G5I_00052 G5I_00069 G5I_00082 G5I_00163 G5I_00265 G5I_00315 G5I_00349 G5I_00482 G5I_00491 G5I_00529 G5I_00546 G5I_00702 G5I_00716 G5I_00724 G5I_00787 G5I_00802 G5I_00839 G5I_00921 G5I_00972 G5I_01016 G5I_01221 G5I_01227 G5I_01275 G5I_01279 G5I_01356 G5I_01357 G5I_01377 G5I_01398 G5I_01438 G5I_01526 G5I_01621 G5I_01631 G5I_01638 G5I_01641 G5I_01652 G5I_01669 G5I_01690 G5I_01708 G5I_01710…
6.77801e-28	301	3650	1.78433	Regulation of biological process	http://amigo.geneontology.org/amigo/term/GO:0050789	G5I_00069 G5I_00093 G5I_00183 G5I_00284 G5I_00285 G5I_00349 G5I_00453 G5I_00462 G5I_00482 G5I_00491 G5I_00529 G5I_00541 G5I_00546 G5I_00560 G5I_00613 G5I_00635 G5I_00702 G5I_00720 G5I_00793 G5I_00802 G5I_00830 G5I_00839 G5I_00906 G5I_01016 G5I_01098 G5I_01152 G5I_01157 G5I_01227 G5I_01275 G5I_01279 G5I_01307 G5I_01316 G5I_01356 G5I_01381 G5I_01416 G5I_01438 G5I_01526 G5I_01582 G5I_01602 G5I_01621…
1.31937e-27	306	3758	1.76184	Organic substance metabolic process	http://amigo.geneontology.org/amigo/term/GO:0071704	G5I_00048 G5I_00052 G5I_00069 G5I_00082 G5I_00163 G5I_00265 G5I_00315 G5I_00349 G5I_00482 G5I_00491 G5I_00529 G5I_00546 G5I_00702 G5I_00716 G5I_00724 G5I_00787 G5I_00802 G5I_00839 G5I_00921 G5I_00972 G5I_01016 G5I_01221 G5I_01227 G5I_01275 G5I_01279 G5I_01307 G5I_01356 G5I_01357 G5I_01377 G5I_01380 G5I_01398 G5I_01438 G5I_01526 G5I_01621 G5I_01631 G5I_01638 G5I_01641 G5I_01652 G5I_01669 G5I_01690…
3.13717e-27	216	2218	2.10714	Cellular component organization	http://amigo.geneontology.org/amigo/term/GO:0016043	G5I_00082 G5I_00183 G5I_00246 G5I_00453 G5I_00462 G5I_00482 G5I_00491 G5I_00529 G5I_00541 G5I_00546 G5I_00613 G5I_00720 G5I_00793 G5I_00802 G5I_00839 G5I_00906 G5I_01016 G5I_01098 G5I_01157 G5I_01227 G5I_01275 G5I_01307 G5I_01316 G5I_01361 G5I_01416 G5I_01526 G5I_01556 G5I_01582 G5I_01641 G5I_01652 G5I_01708 G5I_01720 G5I_01735 G5I_01809 G5I_01840 G5I_01923 G5I_01925 G5I_01950 G5I_02126 G5I_02339…
4.34814e-25	178	1700	2.26554	Cellular nitrogen compound metabolic process	http://amigo.geneontology.org/amigo/term/GO:0034641	G5I_00052 G5I_00082 G5I_00163 G5I_00265 G5I_00349 G5I_00482 G5I_00546 G5I_00716 G5I_00724 G5I_00787 G5I_00802 G5I_00839 G5I_00921 G5I_01016 G5I_01227 G5I_01275 G5I_01279 G5I_01356 G5I_01357 G5I_01377 G5I_01398 G5I_01438 G5I_01526 G5I_01621 G5I_01638 G5I_01641 G5I_01669 G5I_01710 G5I_01742 G5I_01809 G5I_01840 G5I_01843 G5I_02126 G5I_02147 G5I_02251 G5I_02267 G5I_02339 G5I_02340 G5I_02343 G5I_02481…
6.78464e-25	322	4195	1.66083	Metabolic process	http://amigo.geneontology.org/amigo/term/GO:0008152	G5I_00048 G5I_00052 G5I_00069 G5I_00082 G5I_00163 G5I_00237 G5I_00265 G5I_00315 G5I_00349 G5I_00453 G5I_00482 G5I_00491 G5I_00529 G5I_00546 G5I_00702 G5I_00716 G5I_00724 G5I_00787 G5I_00802 G5I_00839 G5I_00921 G5I_00972 G5I_01016 G5I_01221 G5I_01227 G5I_01275 G5I_01279 G5I_01307 G5I_01356 G5I_01357 G5I_01377 G5I_01380 G5I_01398 G5I_01438 G5I_01526 G5I_01621 G5I_01631 G5I_01638 G5I_01641 G5I_01652…
1.41009e-24	209	2206	2.04994	Developmental process	http://amigo.geneontology.org/amigo/term/GO:0032502	G5I_00093 G5I_00183 G5I_00246 G5I_00284 G5I_00285 G5I_00322 G5I_00462 G5I_00529 G5I_00541 G5I_00635 G5I_00689 G5I_00720 G5I_00802 G5I_01016 G5I_01098 G5I_01157 G5I_01275 G5I_01307 G5I_01316 G5I_01416 G5I_01551 G5I_01582 G5I_01602 G5I_01652 G5I_01735 G5I_01923 G5I_01925 G5I_01950 G5I_01988 G5I_02360 G5I_02470 G5I_02473 G5I_02509 G5I_02654 G5I_02712 G5I_02720 G5I_02688 G5I_02783 G5I_02820 G5I_02831…
2.09341e-24	202	2101	2.0803	Anatomical structure development	http://amigo.geneontology.org/amigo/term/GO:0048856	G5I_00093 G5I_00183 G5I_00246 G5I_00284 G5I_00285 G5I_00322 G5I_00462 G5I_00529 G5I_00541 G5I_00635 G5I_00689 G5I_00720 G5I_00802 G5I_01016 G5I_01098 G5I_01157 G5I_01275 G5I_01307 G5I_01316 G5I_01416 G5I_01551 G5I_01582 G5I_01602 G5I_01652 G5I_01735 G5I_01923 G5I_01925 G5I_01950 G5I_01988 G5I_02360 G5I_02470 G5I_02473 G5I_02509 G5I_02654 G5I_02712 G5I_02720 G5I_02688 G5I_02783 G5I_02820 G5I_02831…
8.82222e-24	284	3541	1.73538	Primary metabolic process	http://amigo.geneontology.org/amigo/term/GO:0044238	G5I_00052 G5I_00069 G5I_00082 G5I_00163 G5I_00265 G5I_00349 G5I_00482 G5I_00491 G5I_00529 G5I_00546 G5I_00702 G5I_00716 G5I_00724 G5I_00787 G5I_00802 G5I_00839 G5I_00921 G5I_00972 G5I_01016 G5I_01221 G5I_01227 G5I_01275 G5I_01279 G5I_01356 G5I_01377 G5I_01380 G5I_01398 G5I_01438 G5I_01526 G5I_01621 G5I_01631 G5I_01638 G5I_01641 G5I_01652 G5I_01669 G5I_01708 G5I_01710 G5I_01742 G5I_01809 G5I_01840…
5.92335e-23	127	1037	2.64988	Cellular component biogenesis	http://amigo.geneontology.org/amigo/term/GO:0044085	G5I_00082 G5I_00183 G5I_00453 G5I_00482 G5I_00541 G5I_00546 G5I_00793 G5I_00802 G5I_00921 G5I_01098 G5I_01227 G5I_01275 G5I_01307 G5I_01398 G5I_01416 G5I_01526 G5I_01641 G5I_01652 G5I_01735 G5I_01840 G5I_01950 G5I_02126 G5I_02339 G5I_02470 G5I_02473 G5I_02712 G5I_02783 G5I_02831 G5I_03422 G5I_03621 G5I_03759 G5I_03921 G5I_04005 G5I_04175 G5I_04184 G5I_04225 G5I_04347 G5I_04414 G5I_04428 G5I_04443…
7.41228e-23	274	3405	1.74114	Regulation of cellular process	http://amigo.geneontology.org/amigo/term/GO:0050794	G5I_00069 G5I_00093 G5I_00183 G5I_00284 G5I_00285 G5I_00349 G5I_00453 G5I_00462 G5I_00482 G5I_00491 G5I_00529 G5I_00541 G5I_00546 G5I_00560 G5I_00613 G5I_00635 G5I_00702 G5I_00720 G5I_00793 G5I_00802 G5I_00830 G5I_00839 G5I_00906 G5I_01016 G5I_01098 G5I_01152 G5I_01157 G5I_01227 G5I_01275 G5I_01279 G5I_01307 G5I_01316 G5I_01356 G5I_01381 G5I_01416 G5I_01438 G5I_01526 G5I_01582 G5I_01602 G5I_01621…
9.91144e-23	282	3559	1.71444	Cellular metabolic process	http://amigo.geneontology.org/amigo/term/GO:0044237	G5I_00052 G5I_00069 G5I_00082 G5I_00163 G5I_00237 G5I_00265 G5I_00349 G5I_00453 G5I_00482 G5I_00491 G5I_00529 G5I_00546 G5I_00702 G5I_00716 G5I_00724 G5I_00787 G5I_00802 G5I_00839 G5I_00921 G5I_00972 G5I_01016 G5I_01221 G5I_01227 G5I_01275 G5I_01279 G5I_01307 G5I_01356 G5I_01357 G5I_01377 G5I_01380 G5I_01398 G5I_01438 G5I_01526 G5I_01621 G5I_01631 G5I_01638 G5I_01641 G5I_01652 G5I_01669 G5I_01708…
2.07e-22	184	1893	2.10314	Regulation of macromolecule metabolic process	http://amigo.geneontology.org/amigo/term/GO:0060255	G5I_00069 G5I_00093 G5I_00183 G5I_00284 G5I_00349 G5I_00482 G5I_00546 G5I_00560 G5I_00702 G5I_00720 G5I_00793 G5I_00802 G5I_00830 G5I_00839 G5I_01016 G5I_01098 G5I_01227 G5I_01275 G5I_01279 G5I_01356 G5I_01381 G5I_01438 G5I_01526 G5I_01582 G5I_01621 G5I_01638 G5I_01641 G5I_01669 G5I_01708 G5I_01735 G5I_01809 G5I_01840 G5I_01923 G5I_01950 G5I_02126 G5I_02251 G5I_02267 G5I_02339 G5I_02473 G5I_02509…
8.93404e-22	219	2491	1.90227	Multicellular organismal process	http://amigo.geneontology.org/amigo/term/GO:0032501	G5I_00093 G5I_00183 G5I_00246 G5I_00284 G5I_00285 G5I_00322 G5I_00462 G5I_00529 G5I_00541 G5I_00635 G5I_00720 G5I_00802 G5I_01016 G5I_01098 G5I_01157 G5I_01275 G5I_01307 G5I_01316 G5I_01416 G5I_01533 G5I_01551 G5I_01582 G5I_01602 G5I_01652 G5I_01735 G5I_01923 G5I_01925 G5I_01950 G5I_01988 G5I_02360 G5I_02470 G5I_02473 G5I_02509 G5I_02654 G5I_02712 G5I_02720 G5I_02688 G5I_02783 G5I_02820 G5I_02831…
1.42428e-21	67	352	4.11845	mRNA metabolic process	http://amigo.geneontology.org/amigo/term/GO:0016071	G5I_00349 G5I_00716 G5I_00921 G5I_01016 G5I_01438 G5I_01621 G5I_01641 G5I_01669 G5I_02126 G5I_02267 G5I_02339 G5I_02628 G5I_02712 G5I_03015 G5I_03948 G5I_03998 G5I_04005 G5I_04428 G5I_04487 G5I_04528 G5I_04539 G5I_04709 G5I_04893 G5I_05198 G5I_05933 G5I_05948 G5I_06399 G5I_06468 G5I_06652 G5I_06861 G5I_07387 G5I_07663 G5I_07953 G5I_07908 G5I_08653 G5I_08781 G5I_09092 G5I_09463 G5I_09528 G5I_09694…
1.17445e-20	190	2058	1.9976	Regulation of metabolic process	http://amigo.geneontology.org/amigo/term/GO:0019222	G5I_00069 G5I_00093 G5I_00183 G5I_00284 G5I_00349 G5I_00482 G5I_00546 G5I_00560 G5I_00702 G5I_00720 G5I_00793 G5I_00802 G5I_00830 G5I_00839 G5I_01016 G5I_01098 G5I_01227 G5I_01275 G5I_01279 G5I_01356 G5I_01381 G5I_01438 G5I_01526 G5I_01582 G5I_01621 G5I_01638 G5I_01641 G5I_01652 G5I_01669 G5I_01708 G5I_01735 G5I_01809 G5I_01840 G5I_01923 G5I_01950 G5I_02126 G5I_02251 G5I_02267 G5I_02339 G5I_02465…
2.40825e-20	178	1878	2.05081	Multicellular organism development	http://amigo.geneontology.org/amigo/term/GO:0007275	G5I_00093 G5I_00183 G5I_00246 G5I_00285 G5I_00322 G5I_00462 G5I_00529 G5I_00541 G5I_00720 G5I_00802 G5I_01016 G5I_01098 G5I_01157 G5I_01275 G5I_01307 G5I_01316 G5I_01416 G5I_01551 G5I_01582 G5I_01602 G5I_01652 G5I_01735 G5I_01923 G5I_01925 G5I_01950 G5I_02360 G5I_02470 G5I_02473 G5I_02509 G5I_02654 G5I_02712 G5I_02720 G5I_02688 G5I_02783 G5I_02820 G5I_02831 G5I_02842 G5I_03014 G5I_03015 G5I_03025…
3.17854e-20	108	858	2.72356	Cellular component assembly	http://amigo.geneontology.org/amigo/term/GO:0022607	G5I_00082 G5I_00183 G5I_00453 G5I_00482 G5I_00541 G5I_00546 G5I_00793 G5I_00802 G5I_01098 G5I_01227 G5I_01275 G5I_01307 G5I_01416 G5I_01526 G5I_01641 G5I_01652 G5I_01735 G5I_01840 G5I_01950 G5I_02126 G5I_02339 G5I_02470 G5I_02473 G5I_02712 G5I_02783 G5I_02831 G5I_03422 G5I_03621 G5I_03759 G5I_03921 G5I_04175 G5I_04225 G5I_04347 G5I_04414 G5I_04428 G5I_04530 G5I_04557 G5I_04624 G5I_04661 G5I_04709…
1.69895e-19	103	811	2.74801	RNA metabolic process	http://amigo.geneontology.org/amigo/term/GO:0016070	G5I_00052 G5I_00349 G5I_00716 G5I_00724 G5I_00839 G5I_00921 G5I_01016 G5I_01398 G5I_01438 G5I_01526 G5I_01621 G5I_01641 G5I_01669 G5I_01843 G5I_02126 G5I_02251 G5I_02267 G5I_02339 G5I_02343 G5I_02628 G5I_02712 G5I_03015 G5I_03948 G5I_03998 G5I_04005 G5I_04175 G5I_04224 G5I_04428 G5I_04443 G5I_04464 G5I_04487 G5I_04528 G5I_04539 G5I_04709 G5I_04893 G5I_05152 G5I_05198 G5I_05535 G5I_05688 G5I_05710…
7.37646e-19	55	272	4.37517	mRNA processing	http://amigo.geneontology.org/amigo/term/GO:0006397	G5I_00349 G5I_00716 G5I_00921 G5I_01016 G5I_01438 G5I_01641 G5I_01669 G5I_02267 G5I_02339 G5I_02628 G5I_02712 G5I_03015 G5I_03948 G5I_03998 G5I_04428 G5I_04487 G5I_04528 G5I_04539 G5I_04709 G5I_04893 G5I_05198 G5I_05948 G5I_06399 G5I_06468 G5I_06652 G5I_06861 G5I_07387 G5I_07663 G5I_07953 G5I_07908 G5I_08653 G5I_09092 G5I_09463 G5I_09528 G5I_09694 G5I_09674 G5I_10024 G5I_10100 G5I_10111 G5I_10542…
4.97758e-18	162	1716	2.04267	Regulation of nitrogen compound metabolic process	http://amigo.geneontology.org/amigo/term/GO:0051171	G5I_00069 G5I_00093 G5I_00183 G5I_00284 G5I_00349 G5I_00482 G5I_00546 G5I_00560 G5I_00702 G5I_00720 G5I_00793 G5I_00802 G5I_00830 G5I_00839 G5I_01016 G5I_01098 G5I_01227 G5I_01275 G5I_01279 G5I_01356 G5I_01381 G5I_01438 G5I_01526 G5I_01621 G5I_01638 G5I_01641 G5I_01708 G5I_01735 G5I_01809 G5I_01840 G5I_02251 G5I_02267 G5I_02339 G5I_02473 G5I_02712 G5I_02783 G5I_02877 G5I_02981 G5I_02986 G5I_02990…
6.79915e-18	79	548	3.11923	RNA processing	http://amigo.geneontology.org/amigo/term/GO:0006396	G5I_00349 G5I_00716 G5I_00921 G5I_01016 G5I_01398 G5I_01438 G5I_01526 G5I_01641 G5I_01669 G5I_01843 G5I_02267 G5I_02339 G5I_02343 G5I_02628 G5I_02712 G5I_03015 G5I_03948 G5I_03998 G5I_04005 G5I_04175 G5I_04224 G5I_04428 G5I_04443 G5I_04464 G5I_04487 G5I_04528 G5I_04539 G5I_04709 G5I_04893 G5I_05152 G5I_05198 G5I_05688 G5I_05710 G5I_05837 G5I_05948 G5I_06399 G5I_06468 G5I_06495 G5I_06589 G5I_06652…
1.77331e-17	48	224	4.63654	Posttranscriptional regulation of gene expression	http://amigo.geneontology.org/amigo/term/GO:0010608	G5I_00183 G5I_00284 G5I_00482 G5I_00802 G5I_01016 G5I_01098 G5I_01227 G5I_01279 G5I_01526 G5I_01638 G5I_01809 G5I_01840 G5I_02509 G5I_02877 G5I_02986 G5I_03015 G5I_03018 G5I_04021 G5I_04428 G5I_04439 G5I_04624 G5I_04775 G5I_04921 G5I_05933 G5I_06051 G5I_06852 G5I_06800 G5I_07518 G5I_07623 G5I_08043 G5I_08368 G5I_08541 G5I_08781 G5I_08932 G5I_09904 G5I_10310 G5I_10956 G5I_10980 G5I_11054 G5I_11355…
4.691e-17	119	1101	2.33863	Anatomical structure morphogenesis	http://amigo.geneontology.org/amigo/term/GO:0009653	G5I_00093 G5I_00246 G5I_00285 G5I_00462 G5I_00529 G5I_00541 G5I_00689 G5I_00720 G5I_00802 G5I_01098 G5I_01157 G5I_01275 G5I_01307 G5I_01316 G5I_01416 G5I_01551 G5I_01602 G5I_01652 G5I_01923 G5I_01950 G5I_02360 G5I_02473 G5I_02509 G5I_02783 G5I_02831 G5I_03014 G5I_03146 G5I_03477 G5I_03621 G5I_03683 G5I_03787 G5I_03921 G5I_04211 G5I_04347 G5I_04356 G5I_04372 G5I_04414 G5I_04428 G5I_04472 G5I_04557…
4.90698e-17	162	1758	1.99387	Regulation of primary metabolic process	http://amigo.geneontology.org/amigo/term/GO:0080090	G5I_00069 G5I_00093 G5I_00183 G5I_00284 G5I_00349 G5I_00482 G5I_00546 G5I_00560 G5I_00702 G5I_00720 G5I_00793 G5I_00802 G5I_00830 G5I_00839 G5I_01016 G5I_01098 G5I_01227 G5I_01275 G5I_01279 G5I_01356 G5I_01381 G5I_01438 G5I_01526 G5I_01621 G5I_01638 G5I_01641 G5I_01708 G5I_01735 G5I_01809 G5I_01840 G5I_02251 G5I_02267 G5I_02339 G5I_02465 G5I_02473 G5I_02712 G5I_02783 G5I_02877 G5I_02981 G5I_02986…
1.10444e-16	34	116	6.34194	Regulation of mrna metabolic process	http://amigo.geneontology.org/amigo/term/GO:1903311	G5I_00284 G5I_00349 G5I_00793 G5I_01098 G5I_01438 G5I_01621 G5I_02986 G5I_02990 G5I_03948 G5I_04487 G5I_04528 G5I_04539 G5I_04709 G5I_04775 G5I_06861 G5I_07139 G5I_07259 G5I_07387 G5I_07400 G5I_07663 G5I_07953 G5I_08368 G5I_08541 G5I_09092 G5I_10100 G5I_10111 G5I_10667 G5I_11001 G5I_11474 G5I_11713 G5I_11773 G5I_12148 G5I_12214 G5I_14036
2.05204e-16	30	90	7.2124	Cytoplasmic translation	http://amigo.geneontology.org/amigo/term/GO:0002181	G5I_00082 G5I_00482 G5I_00802 G5I_01227 G5I_01377 G5I_01809 G5I_01840 G5I_02877 G5I_04225 G5I_04536 G5I_04624 G5I_04661 G5I_04775 G5I_06194 G5I_06177 G5I_06851 G5I_06852 G5I_06800 G5I_07623 G5I_08043 G5I_08888 G5I_09095 G5I_11355 G5I_11554 G5I_12099 G5I_13074 G5I_13375 G5I_13750 G5I_14336 G5I_14450
2.76431e-16	140	1443	2.09924	Regulation of gene expression	http://amigo.geneontology.org/amigo/term/GO:0010468	G5I_00183 G5I_00284 G5I_00349 G5I_00482 G5I_00546 G5I_00702 G5I_00720 G5I_00793 G5I_00802 G5I_00830 G5I_01016 G5I_01098 G5I_01227 G5I_01279 G5I_01356 G5I_01438 G5I_01526 G5I_01582 G5I_01621 G5I_01638 G5I_01641 G5I_01669 G5I_01735 G5I_01809 G5I_01840 G5I_01923 G5I_01950 G5I_02126 G5I_02251 G5I_02267 G5I_02339 G5I_02473 G5I_02509 G5I_02712 G5I_02877 G5I_02981 G5I_02986 G5I_02990 G5I_03015 G5I_03018…
7.99704e-16	44	208	4.5771	RNA splicing, via transesterification reactions with bulged adenosine as nucleophile	http://amigo.geneontology.org/amigo/term/GO:0000377	G5I_00349 G5I_00921 G5I_01016 G5I_01641 G5I_01669 G5I_02267 G5I_02712 G5I_03015 G5I_03948 G5I_03998 G5I_04428 G5I_04487 G5I_04528 G5I_04539 G5I_04709 G5I_05198 G5I_05948 G5I_06399 G5I_06652 G5I_06861 G5I_07387 G5I_07663 G5I_07908 G5I_08653 G5I_09092 G5I_09463 G5I_09528 G5I_09694 G5I_10024 G5I_10100 G5I_10111 G5I_10542 G5I_10667 G5I_10912 G5I_11001 G5I_11713 G5I_12148 G5I_12214 G5I_12495 G5I_12522…
7.99704e-16	44	208	4.5771	mRNA splicing, via spliceosome	http://amigo.geneontology.org/amigo/term/GO:0000398	G5I_00349 G5I_00921 G5I_01016 G5I_01641 G5I_01669 G5I_02267 G5I_02712 G5I_03015 G5I_03948 G5I_03998 G5I_04428 G5I_04487 G5I_04528 G5I_04539 G5I_04709 G5I_05198 G5I_05948 G5I_06399 G5I_06652 G5I_06861 G5I_07387 G5I_07663 G5I_07908 G5I_08653 G5I_09092 G5I_09463 G5I_09528 G5I_09694 G5I_10024 G5I_10100 G5I_10111 G5I_10542 G5I_10667 G5I_10912 G5I_11001 G5I_11713 G5I_12148 G5I_12214 G5I_12495 G5I_12522…
7.99704e-16	140	1462	2.07196	Organic cyclic compound metabolic process	http://amigo.geneontology.org/amigo/term/GO:1901360	G5I_00052 G5I_00163 G5I_00349 G5I_00546 G5I_00716 G5I_00724 G5I_00787 G5I_00839 G5I_00921 G5I_01016 G5I_01275 G5I_01307 G5I_01356 G5I_01357 G5I_01398 G5I_01438 G5I_01526 G5I_01621 G5I_01641 G5I_01669 G5I_01710 G5I_01843 G5I_02126 G5I_02251 G5I_02267 G5I_02339 G5I_02343 G5I_02481 G5I_02541 G5I_02628 G5I_02712 G5I_03014 G5I_03015 G5I_03948 G5I_03998 G5I_04005 G5I_04175 G5I_04224 G5I_04428 G5I_04443…
8.18567e-16	136	1401	2.1004	Cellular aromatic compound metabolic process	http://amigo.geneontology.org/amigo/term/GO:0006725	G5I_00052 G5I_00163 G5I_00349 G5I_00546 G5I_00716 G5I_00724 G5I_00787 G5I_00839 G5I_00921 G5I_01016 G5I_01275 G5I_01307 G5I_01356 G5I_01357 G5I_01398 G5I_01438 G5I_01526 G5I_01621 G5I_01641 G5I_01669 G5I_01710 G5I_01843 G5I_02126 G5I_02251 G5I_02267 G5I_02339 G5I_02343 G5I_02481 G5I_02541 G5I_02628 G5I_02712 G5I_03014 G5I_03015 G5I_03948 G5I_03998 G5I_04005 G5I_04175 G5I_04224 G5I_04428 G5I_04443…
1.31719e-15	44	211	4.51202	RNA splicing, via transesterification reactions	http://amigo.geneontology.org/amigo/term/GO:0000375	G5I_00349 G5I_00921 G5I_01016 G5I_01641 G5I_01669 G5I_02267 G5I_02712 G5I_03015 G5I_03948 G5I_03998 G5I_04428 G5I_04487 G5I_04528 G5I_04539 G5I_04709 G5I_05198 G5I_05948 G5I_06399 G5I_06652 G5I_06861 G5I_07387 G5I_07663 G5I_07908 G5I_08653 G5I_09092 G5I_09463 G5I_09528 G5I_09694 G5I_10024 G5I_10100 G5I_10111 G5I_10542 G5I_10667 G5I_10912 G5I_11001 G5I_11713 G5I_12148 G5I_12214 G5I_12495 G5I_12522…
1.65069e-15	164	1860	1.9078	Regulation of cellular metabolic process	http://amigo.geneontology.org/amigo/term/GO:0031323	G5I_00069 G5I_00093 G5I_00183 G5I_00284 G5I_00349 G5I_00482 G5I_00546 G5I_00560 G5I_00702 G5I_00720 G5I_00793 G5I_00802 G5I_00830 G5I_00839 G5I_01016 G5I_01098 G5I_01227 G5I_01279 G5I_01356 G5I_01381 G5I_01438 G5I_01526 G5I_01621 G5I_01638 G5I_01641 G5I_01652 G5I_01708 G5I_01735 G5I_01809 G5I_01840 G5I_02251 G5I_02267 G5I_02339 G5I_02465 G5I_02473 G5I_02712 G5I_02783 G5I_02877 G5I_02981 G5I_02986…
2.76229e-15	137	1438	2.0614	System development	http://amigo.geneontology.org/amigo/term/GO:0048731	G5I_00093 G5I_00183 G5I_00246 G5I_00285 G5I_00462 G5I_00529 G5I_00541 G5I_00720 G5I_00802 G5I_01016 G5I_01098 G5I_01157 G5I_01275 G5I_01307 G5I_01316 G5I_01416 G5I_01551 G5I_01602 G5I_01652 G5I_01735 G5I_01923 G5I_01925 G5I_01950 G5I_02360 G5I_02470 G5I_02473 G5I_02509 G5I_02654 G5I_02712 G5I_02783 G5I_02820 G5I_02831 G5I_02842 G5I_03014 G5I_03015 G5I_03025 G5I_03146 G5I_03161 G5I_03477 G5I_03621…
4.90573e-15	112	1070	2.26483	Nucleic acid metabolic process	http://amigo.geneontology.org/amigo/term/GO:0090304	G5I_00052 G5I_00349 G5I_00546 G5I_00716 G5I_00724 G5I_00839 G5I_00921 G5I_01016 G5I_01275 G5I_01356 G5I_01398 G5I_01438 G5I_01526 G5I_01621 G5I_01641 G5I_01669 G5I_01710 G5I_01843 G5I_02126 G5I_02251 G5I_02267 G5I_02339 G5I_02343 G5I_02628 G5I_02712 G5I_03015 G5I_03948 G5I_03998 G5I_04005 G5I_04175 G5I_04224 G5I_04428 G5I_04443 G5I_04464 G5I_04487 G5I_04528 G5I_04539 G5I_04709 G5I_04893 G5I_05152…
8.37612e-15	127	1303	2.10892	Cell differentiation	http://amigo.geneontology.org/amigo/term/GO:0030154	G5I_00093 G5I_00183 G5I_00246 G5I_00284 G5I_00462 G5I_00529 G5I_00541 G5I_00635 G5I_00802 G5I_01016 G5I_01098 G5I_01157 G5I_01275 G5I_01307 G5I_01316 G5I_01416 G5I_01652 G5I_01735 G5I_01923 G5I_01950 G5I_01988 G5I_02360 G5I_02473 G5I_02509 G5I_02654 G5I_02720 G5I_02783 G5I_02820 G5I_02831 G5I_03014 G5I_03015 G5I_03477 G5I_03621 G5I_03683 G5I_03787 G5I_03921 G5I_04347 G5I_04372 G5I_04414 G5I_04428…
8.40304e-15	104	963	2.33673	Cell development	http://amigo.geneontology.org/amigo/term/GO:0048468	G5I_00183 G5I_00246 G5I_00284 G5I_00462 G5I_00529 G5I_00541 G5I_00635 G5I_00802 G5I_01016 G5I_01098 G5I_01275 G5I_01307 G5I_01316 G5I_01652 G5I_01923 G5I_01950 G5I_01988 G5I_02473 G5I_02509 G5I_02654 G5I_02783 G5I_02831 G5I_03014 G5I_03015 G5I_03477 G5I_03621 G5I_03683 G5I_03921 G5I_04347 G5I_04372 G5I_04414 G5I_04428 G5I_04472 G5I_04557 G5I_04775 G5I_05716 G5I_05763 G5I_05777 G5I_05946 G5I_05948…
8.40304e-15	128	1319	2.09974	Cellular developmental process	http://amigo.geneontology.org/amigo/term/GO:0048869	G5I_00093 G5I_00183 G5I_00246 G5I_00284 G5I_00462 G5I_00529 G5I_00541 G5I_00635 G5I_00802 G5I_01016 G5I_01098 G5I_01157 G5I_01275 G5I_01307 G5I_01316 G5I_01416 G5I_01652 G5I_01735 G5I_01923 G5I_01950 G5I_01988 G5I_02360 G5I_02473 G5I_02509 G5I_02654 G5I_02720 G5I_02783 G5I_02820 G5I_02831 G5I_03014 G5I_03015 G5I_03477 G5I_03621 G5I_03683 G5I_03787 G5I_03921 G5I_04347 G5I_04372 G5I_04414 G5I_04428…
1.21511e-14	51	295	3.74067	Translation	http://amigo.geneontology.org/amigo/term/GO:0006412	G5I_00052 G5I_00082 G5I_00482 G5I_00724 G5I_00802 G5I_01227 G5I_01279 G5I_01377 G5I_01638 G5I_01742 G5I_01809 G5I_01840 G5I_02147 G5I_02340 G5I_02877 G5I_03015 G5I_04225 G5I_04439 G5I_04536 G5I_04624 G5I_04661 G5I_04775 G5I_06194 G5I_06177 G5I_06367 G5I_06851 G5I_06852 G5I_06800 G5I_07431 G5I_07623 G5I_08043 G5I_08574 G5I_08888 G5I_08932 G5I_09095 G5I_09904 G5I_10008 G5I_10465 G5I_11355 G5I_11554…
1.68984e-14	45	236	4.12574	RNA splicing	http://amigo.geneontology.org/amigo/term/GO:0008380	G5I_00349 G5I_00921 G5I_01016 G5I_01641 G5I_01669 G5I_02267 G5I_02712 G5I_03015 G5I_03948 G5I_03998 G5I_04428 G5I_04487 G5I_04528 G5I_04539 G5I_04709 G5I_05198 G5I_05948 G5I_06399 G5I_06652 G5I_06861 G5I_07387 G5I_07663 G5I_07908 G5I_08653 G5I_09092 G5I_09463 G5I_09528 G5I_09694 G5I_10024 G5I_10100 G5I_10111 G5I_10542 G5I_10667 G5I_10912 G5I_11001 G5I_11713 G5I_12148 G5I_12214 G5I_12495 G5I_12522…
4.20962e-14	51	304	3.62993	Peptide biosynthetic process	http://amigo.geneontology.org/amigo/term/GO:0043043	G5I_00052 G5I_00082 G5I_00482 G5I_00724 G5I_00802 G5I_01227 G5I_01279 G5I_01377 G5I_01638 G5I_01742 G5I_01809 G5I_01840 G5I_02147 G5I_02340 G5I_02877 G5I_03015 G5I_04225 G5I_04439 G5I_04536 G5I_04624 G5I_04661 G5I_04775 G5I_06194 G5I_06177 G5I_06367 G5I_06851 G5I_06852 G5I_06800 G5I_07431 G5I_07623 G5I_08043 G5I_08574 G5I_08888 G5I_08932 G5I_09095 G5I_09904 G5I_10008 G5I_10465 G5I_11355 G5I_11554…
5.16331e-14	28	94	6.44513	Regulation of mrna processing	http://amigo.geneontology.org/amigo/term/GO:0050684	G5I_00349 G5I_00793 G5I_01098 G5I_01438 G5I_02990 G5I_03948 G5I_04487 G5I_04528 G5I_04539 G5I_04709 G5I_04775 G5I_06861 G5I_07139 G5I_07259 G5I_07387 G5I_07400 G5I_07663 G5I_07953 G5I_08368 G5I_09092 G5I_10100 G5I_10111 G5I_11001 G5I_11474 G5I_11713 G5I_11773 G5I_12148 G5I_12214
5.45675e-14	78	631	2.67465	Regulation of protein metabolic process	http://amigo.geneontology.org/amigo/term/GO:0051246	G5I_00069 G5I_00093 G5I_00183 G5I_00284 G5I_00482 G5I_00560 G5I_00702 G5I_00802 G5I_00839 G5I_01016 G5I_01098 G5I_01227 G5I_01275 G5I_01279 G5I_01381 G5I_01638 G5I_01809 G5I_01840 G5I_02783 G5I_02877 G5I_03015 G5I_03018 G5I_03477 G5I_03921 G5I_04021 G5I_04428 G5I_04439 G5I_04530 G5I_04624 G5I_04775 G5I_04921 G5I_05359 G5I_05716 G5I_05777 G5I_05933 G5I_06252 G5I_06259 G5I_06343 G5I_06495 G5I_06852…
8.91578e-14	38	179	4.59337	Regulation of translation	http://amigo.geneontology.org/amigo/term/GO:0006417	G5I_00183 G5I_00284 G5I_00482 G5I_00802 G5I_01016 G5I_01098 G5I_01227 G5I_01279 G5I_01638 G5I_01809 G5I_01840 G5I_02877 G5I_03015 G5I_03018 G5I_04021 G5I_04428 G5I_04439 G5I_04624 G5I_04775 G5I_04921 G5I_05933 G5I_06852 G5I_06800 G5I_07623 G5I_08043 G5I_08368 G5I_08932 G5I_09904 G5I_10310 G5I_10956 G5I_10980 G5I_11355 G5I_11773 G5I_11894 G5I_12099 G5I_13750 G5I_14036 G5I_14336
1.01968e-13	124	1302	2.06069	Nucleobase-containing compound metabolic process	http://amigo.geneontology.org/amigo/term/GO:0006139	G5I_00052 G5I_00163 G5I_00349 G5I_00546 G5I_00716 G5I_00724 G5I_00787 G5I_00839 G5I_00921 G5I_01016 G5I_01275 G5I_01356 G5I_01398 G5I_01438 G5I_01526 G5I_01621 G5I_01641 G5I_01669 G5I_01710 G5I_01843 G5I_02126 G5I_02251 G5I_02267 G5I_02339 G5I_02343 G5I_02481 G5I_02541 G5I_02628 G5I_02712 G5I_03015 G5I_03948 G5I_03998 G5I_04005 G5I_04175 G5I_04224 G5I_04428 G5I_04443 G5I_04464 G5I_04487 G5I_04528…
1.01968e-13	29	104	6.03345	Regulation of rna splicing	http://amigo.geneontology.org/amigo/term/GO:0043484	G5I_00349 G5I_00793 G5I_01356 G5I_01438 G5I_01735 G5I_02990 G5I_03948 G5I_04487 G5I_04528 G5I_04539 G5I_04709 G5I_04775 G5I_06861 G5I_07139 G5I_07259 G5I_07387 G5I_07400 G5I_07663 G5I_07953 G5I_09092 G5I_10100 G5I_10111 G5I_10667 G5I_11001 G5I_11474 G5I_11713 G5I_11773 G5I_12148 G5I_12214
1.21685e-13	49	291	3.64338	Ribonucleoprotein complex biogenesis	http://amigo.geneontology.org/amigo/term/GO:0022613	G5I_00082 G5I_00482 G5I_00802 G5I_00921 G5I_01227 G5I_01398 G5I_01526 G5I_01641 G5I_01840 G5I_02339 G5I_04005 G5I_04175 G5I_04184 G5I_04225 G5I_04443 G5I_04464 G5I_04624 G5I_04661 G5I_04709 G5I_05152 G5I_05710 G5I_05837 G5I_06495 G5I_06589 G5I_06893 G5I_06800 G5I_07387 G5I_07468 G5I_07623 G5I_08043 G5I_08560 G5I_08808 G5I_09035 G5I_09092 G5I_09095 G5I_09694 G5I_10048 G5I_10912 G5I_10980 G5I_11355…
1.278e-13	128	1369	2.02306	Heterocycle metabolic process	http://amigo.geneontology.org/amigo/term/GO:0046483	G5I_00052 G5I_00163 G5I_00349 G5I_00546 G5I_00716 G5I_00724 G5I_00787 G5I_00839 G5I_00921 G5I_01016 G5I_01275 G5I_01356 G5I_01357 G5I_01398 G5I_01438 G5I_01526 G5I_01621 G5I_01641 G5I_01669 G5I_01710 G5I_01843 G5I_02126 G5I_02251 G5I_02267 G5I_02339 G5I_02343 G5I_02481 G5I_02541 G5I_02628 G5I_02712 G5I_03015 G5I_03948 G5I_03998 G5I_04005 G5I_04175 G5I_04224 G5I_04428 G5I_04443 G5I_04464 G5I_04487…
1.36451e-13	30	113	5.74439	Ribonucleoprotein complex assembly	http://amigo.geneontology.org/amigo/term/GO:0022618	G5I_00082 G5I_00482 G5I_00802 G5I_01227 G5I_01526 G5I_01641 G5I_01840 G5I_02339 G5I_04175 G5I_04225 G5I_04624 G5I_04661 G5I_04709 G5I_06800 G5I_07387 G5I_07623 G5I_08043 G5I_08808 G5I_09092 G5I_09694 G5I_10912 G5I_10980 G5I_11355 G5I_11554 G5I_12099 G5I_12214 G5I_13750 G5I_13751 G5I_14336 G5I_14450
1.43885e-13	15	23	14.1112	Cytoplasmic translational initiation	http://amigo.geneontology.org/amigo/term/GO:0002183	G5I_00482 G5I_00802 G5I_01227 G5I_01840 G5I_04624 G5I_04775 G5I_06852 G5I_06800 G5I_07623 G5I_08043 G5I_11355 G5I_12099 G5I_13750 G5I_14336 G5I_14450
1.66104e-13	75	606	2.67787	Regulation of cellular protein metabolic process	http://amigo.geneontology.org/amigo/term/GO:0032268	G5I_00069 G5I_00093 G5I_00183 G5I_00284 G5I_00482 G5I_00560 G5I_00702 G5I_00802 G5I_00839 G5I_01016 G5I_01098 G5I_01227 G5I_01279 G5I_01381 G5I_01638 G5I_01809 G5I_01840 G5I_02783 G5I_02877 G5I_03015 G5I_03018 G5I_03477 G5I_03921 G5I_04021 G5I_04428 G5I_04439 G5I_04530 G5I_04624 G5I_04775 G5I_04921 G5I_05716 G5I_05777 G5I_05933 G5I_06252 G5I_06259 G5I_06343 G5I_06495 G5I_06852 G5I_06800 G5I_07623…
1.69158e-13	53	338	3.39282	Amide biosynthetic process	http://amigo.geneontology.org/amigo/term/GO:0043604	G5I_00052 G5I_00082 G5I_00482 G5I_00724 G5I_00802 G5I_01227 G5I_01279 G5I_01377 G5I_01638 G5I_01742 G5I_01809 G5I_01840 G5I_02147 G5I_02340 G5I_02877 G5I_03015 G5I_04225 G5I_04439 G5I_04536 G5I_04624 G5I_04661 G5I_04775 G5I_05151 G5I_06194 G5I_06177 G5I_06367 G5I_06851 G5I_06852 G5I_06800 G5I_07431 G5I_07623 G5I_08043 G5I_08574 G5I_08888 G5I_08932 G5I_09095 G5I_09904 G5I_10008 G5I_10465 G5I_11355…
1.96788e-13	81	688	2.5474	Regulation of cellular component organization	http://amigo.geneontology.org/amigo/term/GO:0051128	G5I_00183 G5I_00453 G5I_00462 G5I_00541 G5I_00613 G5I_00635 G5I_00702 G5I_00720 G5I_00839 G5I_01098 G5I_01157 G5I_01307 G5I_01316 G5I_01416 G5I_01652 G5I_01735 G5I_02654 G5I_02712 G5I_02820 G5I_02831 G5I_03014 G5I_03015 G5I_03146 G5I_03422 G5I_03669 G5I_03750 G5I_03787 G5I_04428 G5I_04557 G5I_04682 G5I_05535 G5I_05777 G5I_06046 G5I_06049 G5I_06577 G5I_06620 G5I_07124 G5I_07130 G5I_07319 G5I_07588…
2.17743e-13	26	85	6.61844	Regulation of mrna splicing, via spliceosome	http://amigo.geneontology.org/amigo/term/GO:0048024	G5I_00349 G5I_00793 G5I_01438 G5I_02990 G5I_03948 G5I_04487 G5I_04528 G5I_04539 G5I_04709 G5I_04775 G5I_06861 G5I_07139 G5I_07259 G5I_07387 G5I_07400 G5I_07663 G5I_07953 G5I_09092 G5I_10100 G5I_10111 G5I_11001 G5I_11474 G5I_11713 G5I_11773 G5I_12148 G5I_12214
2.21195e-13	68	520	2.82948	Regulation of multicellular organismal development	http://amigo.geneontology.org/amigo/term/GO:2000026	G5I_00093 G5I_00183 G5I_00285 G5I_00462 G5I_00839 G5I_01016 G5I_01157 G5I_01307 G5I_01316 G5I_01416 G5I_01652 G5I_01735 G5I_01950 G5I_02360 G5I_02712 G5I_02720 G5I_02783 G5I_02820 G5I_02831 G5I_03014 G5I_03146 G5I_03477 G5I_03750 G5I_03787 G5I_04428 G5I_04439 G5I_04557 G5I_04682 G5I_04929 G5I_05151 G5I_05417 G5I_06046 G5I_06259 G5I_06369 G5I_06555 G5I_07259 G5I_07319 G5I_07762 G5I_07949 G5I_08163…
2.58138e-13	81	692	2.53268	Sexual reproduction	http://amigo.geneontology.org/amigo/term/GO:0019953	G5I_00183 G5I_00284 G5I_00462 G5I_00635 G5I_00720 G5I_01016 G5I_01098 G5I_01275 G5I_01307 G5I_01533 G5I_01582 G5I_01950 G5I_01988 G5I_02473 G5I_02509 G5I_02783 G5I_03014 G5I_03015 G5I_04347 G5I_04428 G5I_04557 G5I_04775 G5I_04929 G5I_05134 G5I_05763 G5I_05777 G5I_05948 G5I_06049 G5I_06097 G5I_06305 G5I_06343 G5I_06555 G5I_06577 G5I_06652 G5I_06678 G5I_07259 G5I_07949 G5I_07953 G5I_08163 G5I_08352…
2.58138e-13	30	116	5.59583	Ribonucleoprotein complex subunit organization	http://amigo.geneontology.org/amigo/term/GO:0071826	G5I_00082 G5I_00482 G5I_00802 G5I_01227 G5I_01526 G5I_01641 G5I_01840 G5I_02339 G5I_04175 G5I_04225 G5I_04624 G5I_04661 G5I_04709 G5I_06800 G5I_07387 G5I_07623 G5I_08043 G5I_08808 G5I_09092 G5I_09694 G5I_10912 G5I_10980 G5I_11355 G5I_11554 G5I_12099 G5I_12214 G5I_13750 G5I_13751 G5I_14336 G5I_14450
2.82858e-13	82	707	2.50955	Multicellular organism reproduction	http://amigo.geneontology.org/amigo/term/GO:0032504	G5I_00183 G5I_00284 G5I_00462 G5I_00635 G5I_00720 G5I_01016 G5I_01098 G5I_01275 G5I_01307 G5I_01533 G5I_01582 G5I_01950 G5I_01988 G5I_02473 G5I_02509 G5I_02783 G5I_03014 G5I_03015 G5I_04347 G5I_04428 G5I_04557 G5I_04775 G5I_04929 G5I_04943 G5I_05134 G5I_05763 G5I_05777 G5I_05948 G5I_06049 G5I_06097 G5I_06305 G5I_06343 G5I_06555 G5I_06577 G5I_06652 G5I_06678 G5I_07259 G5I_07949 G5I_07953 G5I_08163…
2.91634e-13	81	694	2.52538	Multi-organism reproductive process	http://amigo.geneontology.org/amigo/term/GO:0044703	G5I_00183 G5I_00284 G5I_00462 G5I_00635 G5I_00720 G5I_01016 G5I_01098 G5I_01275 G5I_01307 G5I_01533 G5I_01582 G5I_01950 G5I_01988 G5I_02473 G5I_02509 G5I_02783 G5I_03014 G5I_03015 G5I_04347 G5I_04428 G5I_04557 G5I_04775 G5I_04929 G5I_05134 G5I_05763 G5I_05777 G5I_05948 G5I_06049 G5I_06097 G5I_06305 G5I_06343 G5I_06555 G5I_06577 G5I_06652 G5I_06678 G5I_07259 G5I_07949 G5I_07953 G5I_08163 G5I_08352…
3.11465e-13	81	695	2.52175	Multi-organism process	http://amigo.geneontology.org/amigo/term/GO:0051704	G5I_00183 G5I_00284 G5I_00462 G5I_00635 G5I_00720 G5I_01016 G5I_01098 G5I_01275 G5I_01307 G5I_01533 G5I_01582 G5I_01950 G5I_01988 G5I_02473 G5I_02509 G5I_02783 G5I_03014 G5I_03015 G5I_04347 G5I_04428 G5I_04557 G5I_04775 G5I_04929 G5I_05134 G5I_05763 G5I_05777 G5I_05948 G5I_06049 G5I_06097 G5I_06305 G5I_06343 G5I_06555 G5I_06577 G5I_06652 G5I_06678 G5I_07259 G5I_07949 G5I_07953 G5I_08163 G5I_08352…
3.74863e-13	63	464	2.93781	Cellular amide metabolic process	http://amigo.geneontology.org/amigo/term/GO:0043603	G5I_00052 G5I_00082 G5I_00265 G5I_00482 G5I_00724 G5I_00787 G5I_00802 G5I_01227 G5I_01279 G5I_01357 G5I_01377 G5I_01638 G5I_01742 G5I_01809 G5I_01840 G5I_02147 G5I_02340 G5I_02877 G5I_03015 G5I_03095 G5I_03642 G5I_04225 G5I_04439 G5I_04536 G5I_04624 G5I_04661 G5I_04775 G5I_05151 G5I_06194 G5I_06177 G5I_06367 G5I_06851 G5I_06852 G5I_06800 G5I_07431 G5I_07623 G5I_08043 G5I_08574 G5I_08888 G5I_08932…
4.82968e-13	66	504	2.83344	Regulation of localization	http://amigo.geneontology.org/amigo/term/GO:0032879	G5I_00183 G5I_00453 G5I_00635 G5I_01157 G5I_01316 G5I_01416 G5I_01582 G5I_01602 G5I_01652 G5I_01710 G5I_02820 G5I_02831 G5I_03014 G5I_03025 G5I_03146 G5I_03477 G5I_03921 G5I_04530 G5I_04557 G5I_04682 G5I_04929 G5I_05078 G5I_05134 G5I_05151 G5I_05302 G5I_06049 G5I_06259 G5I_06305 G5I_06443 G5I_06495 G5I_06555 G5I_06577 G5I_07130 G5I_07269 G5I_07328 G5I_07949 G5I_08163 G5I_08352 G5I_08402 G5I_08795…
4.9698e-13	20	49	8.83151	Translational initiation	http://amigo.geneontology.org/amigo/term/GO:0006413	G5I_00482 G5I_00802 G5I_01227 G5I_01279 G5I_01840 G5I_04439 G5I_04624 G5I_04775 G5I_06852 G5I_06800 G5I_07623 G5I_08043 G5I_08932 G5I_09904 G5I_11355 G5I_12099 G5I_13696 G5I_13750 G5I_14336 G5I_14450
5.32692e-13	133	1479	1.94574	Positive regulation of biological process	http://amigo.geneontology.org/amigo/term/GO:0048518	G5I_00093 G5I_00183 G5I_00284 G5I_00285 G5I_00541 G5I_00613 G5I_00635 G5I_00702 G5I_00830 G5I_00839 G5I_01016 G5I_01098 G5I_01157 G5I_01275 G5I_01307 G5I_01526 G5I_01621 G5I_01641 G5I_01652 G5I_01708 G5I_01735 G5I_01950 G5I_02251 G5I_02267 G5I_02339 G5I_02473 G5I_02509 G5I_02712 G5I_02783 G5I_02820 G5I_02986 G5I_03014 G5I_03015 G5I_03018 G5I_03025 G5I_03146 G5I_03308 G5I_03477 G5I_03659 G5I_03750…
5.97941e-13	74	610	2.62484	Gamete generation	http://amigo.geneontology.org/amigo/term/GO:0007276	G5I_00183 G5I_00284 G5I_00462 G5I_00635 G5I_00720 G5I_01016 G5I_01275 G5I_01307 G5I_01582 G5I_01950 G5I_01988 G5I_02473 G5I_02509 G5I_02783 G5I_03014 G5I_03015 G5I_04347 G5I_04428 G5I_04557 G5I_04775 G5I_05134 G5I_05763 G5I_05777 G5I_05948 G5I_06049 G5I_06305 G5I_06343 G5I_06555 G5I_06577 G5I_06652 G5I_06678 G5I_07259 G5I_07949 G5I_07953 G5I_08163 G5I_08352 G5I_08368 G5I_08434 G5I_08541 G5I_08543…
6.64179e-13	55	374	3.18194	Peptide metabolic process	http://amigo.geneontology.org/amigo/term/GO:0006518	G5I_00052 G5I_00082 G5I_00265 G5I_00482 G5I_00724 G5I_00802 G5I_01227 G5I_01279 G5I_01377 G5I_01638 G5I_01742 G5I_01809 G5I_01840 G5I_02147 G5I_02340 G5I_02877 G5I_03015 G5I_03095 G5I_03642 G5I_04225 G5I_04439 G5I_04536 G5I_04624 G5I_04661 G5I_04775 G5I_06194 G5I_06177 G5I_06367 G5I_06851 G5I_06852 G5I_06800 G5I_07431 G5I_07623 G5I_08043 G5I_08574 G5I_08888 G5I_08932 G5I_09095 G5I_09904 G5I_10008…
6.85914e-13	123	1326	2.00707	Negative regulation of biological process	http://amigo.geneontology.org/amigo/term/GO:0048519	G5I_00069 G5I_00093 G5I_00284 G5I_00285 G5I_00453 G5I_00462 G5I_00529 G5I_00546 G5I_00560 G5I_00720 G5I_00793 G5I_00839 G5I_01016 G5I_01152 G5I_01275 G5I_01316 G5I_01381 G5I_01416 G5I_01526 G5I_01582 G5I_01621 G5I_01735 G5I_01923 G5I_01950 G5I_02126 G5I_02251 G5I_02340 G5I_02473 G5I_02509 G5I_02783 G5I_02986 G5I_03015 G5I_03477 G5I_03659 G5I_03669 G5I_03683 G5I_03921 G5I_04003 G5I_04005 G5I_04211…
8.02049e-13	79	681	2.51004	Multicellular organismal reproductive process	http://amigo.geneontology.org/amigo/term/GO:0048609	G5I_00183 G5I_00284 G5I_00462 G5I_00635 G5I_00720 G5I_01016 G5I_01098 G5I_01275 G5I_01307 G5I_01533 G5I_01582 G5I_01950 G5I_01988 G5I_02473 G5I_02509 G5I_02783 G5I_03014 G5I_03015 G5I_04347 G5I_04428 G5I_04557 G5I_04775 G5I_04929 G5I_05134 G5I_05763 G5I_05777 G5I_05948 G5I_06049 G5I_06097 G5I_06305 G5I_06343 G5I_06555 G5I_06577 G5I_06652 G5I_06678 G5I_07259 G5I_07949 G5I_07953 G5I_08163 G5I_08352…
1.3515e-12	39	206	4.09636	Regulation of cellular amide metabolic process	http://amigo.geneontology.org/amigo/term/GO:0034248	G5I_00183 G5I_00284 G5I_00482 G5I_00802 G5I_01016 G5I_01098 G5I_01227 G5I_01279 G5I_01638 G5I_01809 G5I_01840 G5I_02877 G5I_03015 G5I_03018 G5I_04021 G5I_04428 G5I_04439 G5I_04624 G5I_04775 G5I_04921 G5I_05933 G5I_06577 G5I_06852 G5I_06800 G5I_07623 G5I_08043 G5I_08368 G5I_08932 G5I_09904 G5I_10310 G5I_10956 G5I_10980 G5I_11355 G5I_11773 G5I_11894 G5I_12099 G5I_13750 G5I_14036 G5I_14336
1.64601e-12	166	2052	1.75038	Cellular macromolecule metabolic process	http://amigo.geneontology.org/amigo/term/GO:0044260	G5I_00052 G5I_00069 G5I_00082 G5I_00482 G5I_00491 G5I_00529 G5I_00546 G5I_00702 G5I_00724 G5I_00802 G5I_00839 G5I_00921 G5I_01221 G5I_01227 G5I_01275 G5I_01279 G5I_01377 G5I_01526 G5I_01621 G5I_01631 G5I_01638 G5I_01652 G5I_01669 G5I_01708 G5I_01710 G5I_01742 G5I_01809 G5I_01840 G5I_01843 G5I_01988 G5I_02126 G5I_02127 G5I_02147 G5I_02251 G5I_02339 G5I_02340 G5I_02473 G5I_02654 G5I_02712 G5I_02783…
1.76158e-12	134	1520	1.90749	Cellular protein metabolic process	http://amigo.geneontology.org/amigo/term/GO:0044267	G5I_00052 G5I_00069 G5I_00082 G5I_00482 G5I_00491 G5I_00529 G5I_00546 G5I_00702 G5I_00724 G5I_00802 G5I_00839 G5I_01227 G5I_01275 G5I_01279 G5I_01377 G5I_01631 G5I_01638 G5I_01652 G5I_01669 G5I_01742 G5I_01809 G5I_01840 G5I_01988 G5I_02127 G5I_02147 G5I_02339 G5I_02340 G5I_02473 G5I_02654 G5I_02783 G5I_02820 G5I_02877 G5I_03015 G5I_03116 G5I_03161 G5I_03308 G5I_03311 G5I_03477 G5I_03642 G5I_03659…
1.96483e-12	179	2282	1.69722	Organonitrogen compound metabolic process	http://amigo.geneontology.org/amigo/term/GO:1901564	G5I_00048 G5I_00052 G5I_00069 G5I_00082 G5I_00163 G5I_00265 G5I_00315 G5I_00482 G5I_00491 G5I_00529 G5I_00546 G5I_00702 G5I_00724 G5I_00787 G5I_00802 G5I_00839 G5I_00972 G5I_01221 G5I_01227 G5I_01275 G5I_01279 G5I_01357 G5I_01377 G5I_01631 G5I_01638 G5I_01652 G5I_01669 G5I_01690 G5I_01742 G5I_01809 G5I_01840 G5I_01906 G5I_01988 G5I_02127 G5I_02147 G5I_02339 G5I_02340 G5I_02465 G5I_02470 G5I_02473…
2.30082e-12	69	561	2.66126	Cellular process involved in reproduction in multicellular organism	http://amigo.geneontology.org/amigo/term/GO:0022412	G5I_00183 G5I_00284 G5I_00462 G5I_00635 G5I_00720 G5I_01016 G5I_01275 G5I_01307 G5I_01582 G5I_01950 G5I_01988 G5I_02473 G5I_02509 G5I_02783 G5I_03014 G5I_03015 G5I_04347 G5I_04428 G5I_04557 G5I_04775 G5I_05134 G5I_05763 G5I_05777 G5I_05948 G5I_06049 G5I_06305 G5I_06343 G5I_06555 G5I_06577 G5I_06678 G5I_07259 G5I_07949 G5I_08163 G5I_08352 G5I_08368 G5I_08434 G5I_08541 G5I_08543 G5I_08653 G5I_08781…
2.57328e-12	88	823	2.31358	Reproduction	http://amigo.geneontology.org/amigo/term/GO:0000003	G5I_00183 G5I_00284 G5I_00462 G5I_00529 G5I_00635 G5I_00720 G5I_01016 G5I_01098 G5I_01275 G5I_01307 G5I_01533 G5I_01582 G5I_01950 G5I_01988 G5I_02473 G5I_02509 G5I_02783 G5I_03014 G5I_03015 G5I_04347 G5I_04428 G5I_04557 G5I_04775 G5I_04929 G5I_04943 G5I_05134 G5I_05259 G5I_05763 G5I_05777 G5I_05948 G5I_06049 G5I_06097 G5I_06305 G5I_06343 G5I_06555 G5I_06577 G5I_06652 G5I_06678 G5I_07259 G5I_07949…
3.90468e-12	130	1472	1.91089	Organelle organization	http://amigo.geneontology.org/amigo/term/GO:0006996	G5I_00082 G5I_00246 G5I_00453 G5I_00541 G5I_00546 G5I_00613 G5I_00720 G5I_00793 G5I_00839 G5I_00906 G5I_01016 G5I_01098 G5I_01157 G5I_01307 G5I_01361 G5I_01526 G5I_01556 G5I_01582 G5I_01708 G5I_01720 G5I_01923 G5I_01950 G5I_02126 G5I_02339 G5I_02509 G5I_02654 G5I_02783 G5I_02842 G5I_03015 G5I_03031 G5I_03038 G5I_03131 G5I_03146 G5I_03422 G5I_03659 G5I_03759 G5I_03787 G5I_03921 G5I_04003 G5I_04040…
9.43133e-12	85	799	2.30183	Reproductive process	http://amigo.geneontology.org/amigo/term/GO:0022414	G5I_00183 G5I_00284 G5I_00462 G5I_00529 G5I_00635 G5I_00720 G5I_01016 G5I_01098 G5I_01275 G5I_01307 G5I_01533 G5I_01582 G5I_01950 G5I_01988 G5I_02473 G5I_02509 G5I_02783 G5I_03014 G5I_03015 G5I_04347 G5I_04428 G5I_04557 G5I_04775 G5I_04929 G5I_05134 G5I_05259 G5I_05763 G5I_05777 G5I_05948 G5I_06049 G5I_06097 G5I_06305 G5I_06343 G5I_06555 G5I_06577 G5I_06652 G5I_06678 G5I_07259 G5I_07949 G5I_07953…
1.43029e-11	23	78	6.3802	Regulation of alternative mrna splicing, via spliceosome	http://amigo.geneontology.org/amigo/term/GO:0000381	G5I_00349 G5I_01438 G5I_02990 G5I_03948 G5I_04487 G5I_04528 G5I_04539 G5I_04709 G5I_04775 G5I_06861 G5I_07139 G5I_07259 G5I_07387 G5I_07400 G5I_07663 G5I_07953 G5I_09092 G5I_10100 G5I_10111 G5I_11001 G5I_11474 G5I_12148 G5I_12214
1.43029e-11	71	610	2.51843	Developmental process involved in reproduction	http://amigo.geneontology.org/amigo/term/GO:0003006	G5I_00183 G5I_00284 G5I_00462 G5I_00529 G5I_00635 G5I_01016 G5I_01275 G5I_01307 G5I_01950 G5I_01988 G5I_02473 G5I_02509 G5I_02783 G5I_03014 G5I_03015 G5I_04347 G5I_04428 G5I_04557 G5I_04775 G5I_05763 G5I_05777 G5I_05948 G5I_06049 G5I_06305 G5I_06343 G5I_06555 G5I_06577 G5I_06652 G5I_07259 G5I_07953 G5I_08163 G5I_08352 G5I_08368 G5I_08434 G5I_08541 G5I_08543 G5I_08653 G5I_08668 G5I_08781 G5I_08795…
3.86425e-11	74	664	2.41138	Regulation of multicellular organismal process	http://amigo.geneontology.org/amigo/term/GO:0051239	G5I_00093 G5I_00183 G5I_00285 G5I_00462 G5I_00839 G5I_01016 G5I_01157 G5I_01307 G5I_01316 G5I_01416 G5I_01652 G5I_01735 G5I_01950 G5I_02360 G5I_02473 G5I_02712 G5I_02720 G5I_02783 G5I_02820 G5I_02831 G5I_03014 G5I_03146 G5I_03477 G5I_03750 G5I_03787 G5I_03921 G5I_04428 G5I_04439 G5I_04557 G5I_04682 G5I_04929 G5I_05078 G5I_05151 G5I_05417 G5I_06046 G5I_06259 G5I_06369 G5I_06555 G5I_07259 G5I_07319…
4.5687e-11	148	1824	1.75565	Protein metabolic process	http://amigo.geneontology.org/amigo/term/GO:0019538	G5I_00052 G5I_00069 G5I_00082 G5I_00265 G5I_00482 G5I_00491 G5I_00529 G5I_00546 G5I_00702 G5I_00724 G5I_00802 G5I_00839 G5I_01221 G5I_01227 G5I_01275 G5I_01279 G5I_01377 G5I_01631 G5I_01638 G5I_01652 G5I_01669 G5I_01742 G5I_01809 G5I_01840 G5I_01906 G5I_01988 G5I_02127 G5I_02147 G5I_02339 G5I_02340 G5I_02465 G5I_02473 G5I_02654 G5I_02783 G5I_02820 G5I_02877 G5I_03015 G5I_03095 G5I_03116 G5I_03161…
4.65533e-11	60	479	2.7103	Germ cell development	http://amigo.geneontology.org/amigo/term/GO:0007281	G5I_00183 G5I_00284 G5I_00462 G5I_00635 G5I_01016 G5I_01275 G5I_01950 G5I_01988 G5I_02473 G5I_02509 G5I_02783 G5I_03014 G5I_03015 G5I_04347 G5I_04428 G5I_04557 G5I_04775 G5I_05763 G5I_05777 G5I_05948 G5I_06049 G5I_06305 G5I_06343 G5I_06555 G5I_06577 G5I_08163 G5I_08352 G5I_08368 G5I_08434 G5I_08541 G5I_08543 G5I_08653 G5I_08781 G5I_08795 G5I_09048 G5I_09035 G5I_09040 G5I_09092 G5I_09461 G5I_09858…
7.13162e-11	11	15	15.8673	Formation of cytoplasmic translation initiation complex	http://amigo.geneontology.org/amigo/term/GO:0001732	G5I_00482 G5I_00802 G5I_01227 G5I_01840 G5I_06800 G5I_07623 G5I_08043 G5I_11355 G5I_12099 G5I_13750 G5I_14336
7.40823e-11	120	1371	1.89385	Positive regulation of cellular process	http://amigo.geneontology.org/amigo/term/GO:0048522	G5I_00093 G5I_00183 G5I_00284 G5I_00541 G5I_00613 G5I_00635 G5I_00702 G5I_00830 G5I_00839 G5I_01016 G5I_01098 G5I_01157 G5I_01307 G5I_01526 G5I_01621 G5I_01641 G5I_01652 G5I_01708 G5I_01735 G5I_02251 G5I_02267 G5I_02339 G5I_02473 G5I_02509 G5I_02712 G5I_02783 G5I_02820 G5I_03014 G5I_03015 G5I_03018 G5I_03025 G5I_03146 G5I_03308 G5I_03477 G5I_03659 G5I_03750 G5I_03787 G5I_03921 G5I_04021 G5I_04184…
1.70765e-10	72	657	2.3712	Regulation of developmental process	http://amigo.geneontology.org/amigo/term/GO:0050793	G5I_00093 G5I_00183 G5I_00285 G5I_00462 G5I_00839 G5I_01016 G5I_01157 G5I_01307 G5I_01316 G5I_01416 G5I_01652 G5I_01735 G5I_01950 G5I_02360 G5I_02712 G5I_02720 G5I_02783 G5I_02820 G5I_02831 G5I_03014 G5I_03131 G5I_03146 G5I_03477 G5I_03750 G5I_03787 G5I_03921 G5I_04428 G5I_04439 G5I_04557 G5I_04682 G5I_04929 G5I_05151 G5I_05417 G5I_06046 G5I_06259 G5I_06369 G5I_06555 G5I_07259 G5I_07319 G5I_07468…
1.82494e-10	57	456	2.70465	Protein-containing complex subunit organization	http://amigo.geneontology.org/amigo/term/GO:0043933	G5I_00082 G5I_00453 G5I_00482 G5I_00546 G5I_00793 G5I_00802 G5I_01098 G5I_01227 G5I_01361 G5I_01526 G5I_01556 G5I_01641 G5I_01720 G5I_01809 G5I_01840 G5I_02339 G5I_02877 G5I_03038 G5I_04175 G5I_04225 G5I_04557 G5I_04624 G5I_04661 G5I_04709 G5I_04921 G5I_05535 G5I_06443 G5I_06890 G5I_06800 G5I_07130 G5I_07319 G5I_07370 G5I_07387 G5I_07623 G5I_08043 G5I_08808 G5I_09092 G5I_09278 G5I_09694 G5I_10018…
4.55167e-10	72	671	2.32173	Epithelium development	http://amigo.geneontology.org/amigo/term/GO:0060429	G5I_00093 G5I_00285 G5I_00462 G5I_00529 G5I_01275 G5I_01307 G5I_01316 G5I_01416 G5I_01551 G5I_01602 G5I_01950 G5I_01988 G5I_02360 G5I_02473 G5I_02783 G5I_03014 G5I_03015 G5I_03477 G5I_03621 G5I_03921 G5I_04211 G5I_04347 G5I_04414 G5I_04428 G5I_04557 G5I_04558 G5I_04929 G5I_05763 G5I_05777 G5I_05862 G5I_05965 G5I_06259 G5I_06365 G5I_06369 G5I_06555 G5I_06577 G5I_06880 G5I_07259 G5I_08163 G5I_08304…
5.07377e-10	87	892	2.11036	Nervous system development	http://amigo.geneontology.org/amigo/term/GO:0007399	G5I_00093 G5I_00183 G5I_00246 G5I_00462 G5I_00529 G5I_00802 G5I_01016 G5I_01098 G5I_01157 G5I_01316 G5I_01652 G5I_01735 G5I_01923 G5I_01950 G5I_02360 G5I_02470 G5I_02473 G5I_02654 G5I_02712 G5I_02783 G5I_02820 G5I_02831 G5I_03014 G5I_03025 G5I_03161 G5I_03477 G5I_03621 G5I_03683 G5I_03787 G5I_03921 G5I_04372 G5I_04414 G5I_04472 G5I_04557 G5I_04558 G5I_05417 G5I_05716 G5I_05763 G5I_05862 G5I_05946…
5.49546e-10	72	674	2.31139	Negative regulation of macromolecule metabolic process	http://amigo.geneontology.org/amigo/term/GO:0010605	G5I_00069 G5I_00284 G5I_00546 G5I_00560 G5I_00720 G5I_00793 G5I_01381 G5I_01526 G5I_01582 G5I_01621 G5I_01735 G5I_01923 G5I_02126 G5I_02251 G5I_02509 G5I_02783 G5I_02986 G5I_03015 G5I_03659 G5I_03921 G5I_04003 G5I_04005 G5I_04439 G5I_04530 G5I_04582 G5I_04921 G5I_05777 G5I_05933 G5I_05946 G5I_06051 G5I_06252 G5I_06343 G5I_06495 G5I_06890 G5I_06798 G5I_07518 G5I_07762 G5I_07953 G5I_08357 G5I_08368…
6.07189e-10	91	956	2.05961	Animal organ development	http://amigo.geneontology.org/amigo/term/GO:0048513	G5I_00285 G5I_00462 G5I_00529 G5I_00541 G5I_00720 G5I_01157 G5I_01275 G5I_01307 G5I_01316 G5I_01416 G5I_01551 G5I_01602 G5I_01923 G5I_01925 G5I_01950 G5I_02360 G5I_02473 G5I_02509 G5I_02712 G5I_02783 G5I_02831 G5I_02842 G5I_03014 G5I_03015 G5I_03146 G5I_03161 G5I_03477 G5I_03621 G5I_03921 G5I_04211 G5I_04356 G5I_04414 G5I_04557 G5I_04558 G5I_04929 G5I_05739 G5I_05740 G5I_05763 G5I_05862 G5I_05946…
6.23514e-10	87	896	2.10093	Cellular localization	http://amigo.geneontology.org/amigo/term/GO:0051641	G5I_00183 G5I_00246 G5I_00453 G5I_00462 G5I_00491 G5I_00720 G5I_01157 G5I_01307 G5I_01556 G5I_01710 G5I_01720 G5I_02330 G5I_02831 G5I_02842 G5I_03010 G5I_03038 G5I_03146 G5I_03422 G5I_03477 G5I_03750 G5I_03787 G5I_03921 G5I_03948 G5I_04003 G5I_04021 G5I_04040 G5I_04305 G5I_04447 G5I_04557 G5I_04682 G5I_05134 G5I_05259 G5I_05302 G5I_05660 G5I_06049 G5I_06259 G5I_06365 G5I_06443 G5I_06455 G5I_06570…
6.93663e-10	64	566	2.44661	Animal organ morphogenesis	http://amigo.geneontology.org/amigo/term/GO:0009887	G5I_00285 G5I_00462 G5I_00529 G5I_00720 G5I_01307 G5I_01316 G5I_01416 G5I_01551 G5I_01602 G5I_01950 G5I_02360 G5I_02473 G5I_02509 G5I_02783 G5I_02831 G5I_03014 G5I_03477 G5I_03621 G5I_03921 G5I_04211 G5I_04356 G5I_04414 G5I_04557 G5I_04558 G5I_05739 G5I_05740 G5I_05862 G5I_05946 G5I_06005 G5I_06259 G5I_06365 G5I_06369 G5I_06555 G5I_06577 G5I_06880 G5I_07259 G5I_07583 G5I_08163 G5I_08304 G5I_08352…
1.40859e-09	62	548	2.44801	Neuron differentiation	http://amigo.geneontology.org/amigo/term/GO:0030182	G5I_00246 G5I_00462 G5I_00529 G5I_00802 G5I_01098 G5I_01316 G5I_01652 G5I_01923 G5I_01950 G5I_02360 G5I_02473 G5I_02654 G5I_02783 G5I_02820 G5I_02831 G5I_03014 G5I_03477 G5I_03621 G5I_03683 G5I_03921 G5I_04372 G5I_04414 G5I_04472 G5I_04557 G5I_04558 G5I_05716 G5I_05763 G5I_05862 G5I_05946 G5I_06005 G5I_06046 G5I_06369 G5I_06474 G5I_06555 G5I_07315 G5I_07583 G5I_08163 G5I_08352 G5I_08368 G5I_09048…
1.5389e-09	76	748	2.19843	Neurogenesis	http://amigo.geneontology.org/amigo/term/GO:0022008	G5I_00093 G5I_00183 G5I_00246 G5I_00462 G5I_00529 G5I_00802 G5I_01016 G5I_01098 G5I_01157 G5I_01316 G5I_01652 G5I_01735 G5I_01923 G5I_01950 G5I_02360 G5I_02473 G5I_02654 G5I_02783 G5I_02820 G5I_02831 G5I_03014 G5I_03477 G5I_03621 G5I_03683 G5I_03787 G5I_03921 G5I_04372 G5I_04414 G5I_04472 G5I_04557 G5I_04558 G5I_05417 G5I_05716 G5I_05763 G5I_05862 G5I_05946 G5I_06005 G5I_06046 G5I_06259 G5I_06343…
1.5389e-09	79	792	2.15826	Macromolecule localization	http://amigo.geneontology.org/amigo/term/GO:0033036	G5I_00183 G5I_00246 G5I_00462 G5I_00491 G5I_00720 G5I_01157 G5I_01307 G5I_01380 G5I_01526 G5I_01556 G5I_01710 G5I_01720 G5I_02330 G5I_02842 G5I_03038 G5I_03146 G5I_03422 G5I_03585 G5I_03621 G5I_03750 G5I_03921 G5I_03948 G5I_04003 G5I_04021 G5I_04305 G5I_04629 G5I_04682 G5I_05043 G5I_05134 G5I_05302 G5I_05660 G5I_05763 G5I_05965 G5I_06005 G5I_06049 G5I_06305 G5I_06365 G5I_06555 G5I_06570 G5I_06674…
1.69452e-09	73	706	2.23728	Generation of neurons	http://amigo.geneontology.org/amigo/term/GO:0048699	G5I_00093 G5I_00183 G5I_00246 G5I_00462 G5I_00529 G5I_00802 G5I_01016 G5I_01098 G5I_01157 G5I_01316 G5I_01652 G5I_01735 G5I_01923 G5I_01950 G5I_02360 G5I_02473 G5I_02654 G5I_02783 G5I_02820 G5I_02831 G5I_03014 G5I_03477 G5I_03621 G5I_03683 G5I_03787 G5I_03921 G5I_04372 G5I_04414 G5I_04472 G5I_04557 G5I_04558 G5I_05417 G5I_05716 G5I_05763 G5I_05862 G5I_05946 G5I_06005 G5I_06046 G5I_06369 G5I_06474…
1.71394e-09	76	750	2.19257	Tissue development	http://amigo.geneontology.org/amigo/term/GO:0009888	G5I_00093 G5I_00285 G5I_00462 G5I_00529 G5I_00720 G5I_01275 G5I_01307 G5I_01316 G5I_01416 G5I_01551 G5I_01602 G5I_01950 G5I_01988 G5I_02360 G5I_02473 G5I_02783 G5I_03014 G5I_03015 G5I_03477 G5I_03621 G5I_03921 G5I_04211 G5I_04347 G5I_04414 G5I_04428 G5I_04557 G5I_04558 G5I_04929 G5I_05763 G5I_05777 G5I_05862 G5I_05965 G5I_06259 G5I_06365 G5I_06369 G5I_06555 G5I_06577 G5I_06880 G5I_07259 G5I_08163…
1.82337e-09	35	215	3.52234	Regulation of anatomical structure size	http://amigo.geneontology.org/amigo/term/GO:0090066	G5I_00462 G5I_00491 G5I_00613 G5I_00720 G5I_01307 G5I_01316 G5I_01551 G5I_01652 G5I_02654 G5I_02831 G5I_03015 G5I_03146 G5I_03621 G5I_03750 G5I_03921 G5I_04557 G5I_05777 G5I_06365 G5I_06880 G5I_08163 G5I_08543 G5I_08668 G5I_08795 G5I_09339 G5I_09377 G5I_12012 G5I_12041 G5I_12102 G5I_12104 G5I_12248 G5I_12929 G5I_13139 G5I_13747 G5I_13917 G5I_14625
2.26165e-09	102	1154	1.91247	Negative regulation of cellular process	http://amigo.geneontology.org/amigo/term/GO:0048523	G5I_00069 G5I_00093 G5I_00284 G5I_00285 G5I_00453 G5I_00462 G5I_00529 G5I_00546 G5I_00560 G5I_00720 G5I_00793 G5I_00839 G5I_01016 G5I_01152 G5I_01275 G5I_01316 G5I_01381 G5I_01416 G5I_01526 G5I_01735 G5I_02251 G5I_02340 G5I_02783 G5I_02986 G5I_03015 G5I_03477 G5I_03659 G5I_03669 G5I_03683 G5I_03921 G5I_04003 G5I_04211 G5I_04428 G5I_04439 G5I_04530 G5I_04557 G5I_04582 G5I_04775 G5I_04921 G5I_05417…
2.68027e-09	25	117	4.62334	Embryonic development via the syncytial blastoderm	http://amigo.geneontology.org/amigo/term/GO:0001700	G5I_00093 G5I_01307 G5I_01416 G5I_02473 G5I_03477 G5I_03621 G5I_04557 G5I_06259 G5I_06369 G5I_06555 G5I_07588 G5I_08163 G5I_08352 G5I_09035 G5I_09339 G5I_09461 G5I_10411 G5I_10946 G5I_11716 G5I_12102 G5I_12104 G5I_12248 G5I_12522 G5I_12622 G5I_14036
3.05254e-09	40	276	3.13583	Positive regulation of cellular component organization	http://amigo.geneontology.org/amigo/term/GO:0051130	G5I_00183 G5I_00541 G5I_00613 G5I_00702 G5I_00839 G5I_01098 G5I_01157 G5I_01307 G5I_01652 G5I_01735 G5I_02712 G5I_02820 G5I_03015 G5I_03146 G5I_03750 G5I_03787 G5I_05777 G5I_06049 G5I_06577 G5I_07124 G5I_07319 G5I_07588 G5I_07949 G5I_08543 G5I_08795 G5I_09339 G5I_09377 G5I_09461 G5I_09774 G5I_10393 G5I_10396 G5I_10411 G5I_11446 G5I_11990 G5I_12248 G5I_13057 G5I_13139 G5I_13143 G5I_13747 G5I_13917
5.88695e-09	71	697	2.20408	Macromolecule biosynthetic process	http://amigo.geneontology.org/amigo/term/GO:0009059	G5I_00052 G5I_00082 G5I_00482 G5I_00546 G5I_00724 G5I_00802 G5I_00839 G5I_01227 G5I_01275 G5I_01279 G5I_01377 G5I_01631 G5I_01638 G5I_01742 G5I_01809 G5I_01840 G5I_02147 G5I_02251 G5I_02340 G5I_02712 G5I_02877 G5I_03015 G5I_03161 G5I_04225 G5I_04439 G5I_04536 G5I_04624 G5I_04661 G5I_04775 G5I_05535 G5I_06194 G5I_06177 G5I_06367 G5I_06570 G5I_06851 G5I_06852 G5I_06800 G5I_07431 G5I_07509 G5I_07623…
6.10358e-09	73	727	2.17265	Negative regulation of metabolic process	http://amigo.geneontology.org/amigo/term/GO:0009892	G5I_00069 G5I_00284 G5I_00546 G5I_00560 G5I_00720 G5I_00793 G5I_01381 G5I_01526 G5I_01582 G5I_01621 G5I_01735 G5I_01923 G5I_02126 G5I_02251 G5I_02509 G5I_02783 G5I_02986 G5I_03015 G5I_03659 G5I_03921 G5I_04003 G5I_04005 G5I_04439 G5I_04530 G5I_04582 G5I_04921 G5I_05777 G5I_05933 G5I_05946 G5I_06051 G5I_06252 G5I_06343 G5I_06495 G5I_06890 G5I_06798 G5I_07518 G5I_07762 G5I_07953 G5I_08357 G5I_08368…
6.59164e-09	50	408	2.65162	Oogenesis	http://amigo.geneontology.org/amigo/term/GO:0048477	G5I_00183 G5I_00462 G5I_01016 G5I_01275 G5I_01950 G5I_01988 G5I_02473 G5I_02509 G5I_02783 G5I_03014 G5I_03015 G5I_04347 G5I_04428 G5I_04557 G5I_04775 G5I_05763 G5I_05777 G5I_05948 G5I_06555 G5I_06577 G5I_08163 G5I_08352 G5I_08368 G5I_08434 G5I_08541 G5I_08543 G5I_08781 G5I_09048 G5I_09035 G5I_09040 G5I_09461 G5I_09858 G5I_09774 G5I_10047 G5I_10264 G5I_10310 G5I_10358 G5I_10980 G5I_11057 G5I_11773…
8.4869e-09	99	1134	1.88896	Regulation of biological quality	http://amigo.geneontology.org/amigo/term/GO:0065008	G5I_00052 G5I_00183 G5I_00284 G5I_00453 G5I_00462 G5I_00491 G5I_00613 G5I_00720 G5I_00906 G5I_01157 G5I_01307 G5I_01316 G5I_01380 G5I_01416 G5I_01551 G5I_01602 G5I_01652 G5I_01735 G5I_01737 G5I_02654 G5I_02712 G5I_02831 G5I_02986 G5I_03015 G5I_03146 G5I_03477 G5I_03621 G5I_03750 G5I_03921 G5I_04003 G5I_04347 G5I_04428 G5I_04439 G5I_04530 G5I_04557 G5I_04558 G5I_04624 G5I_04682 G5I_04943 G5I_05134…
8.88562e-09	27	143	4.08535	Embryo development ending in birth or egg hatching	http://amigo.geneontology.org/amigo/term/GO:0009792	G5I_00093 G5I_01307 G5I_01416 G5I_02473 G5I_03477 G5I_03621 G5I_04003 G5I_04557 G5I_06259 G5I_06369 G5I_06555 G5I_07588 G5I_08163 G5I_08352 G5I_09035 G5I_09339 G5I_09461 G5I_10411 G5I_10946 G5I_11716 G5I_12102 G5I_12104 G5I_12248 G5I_12470 G5I_12522 G5I_12622 G5I_14036
1.08035e-08	49	401	2.64395	Cell morphogenesis	http://amigo.geneontology.org/amigo/term/GO:0000902	G5I_00246 G5I_00529 G5I_00689 G5I_00802 G5I_01098 G5I_01307 G5I_01316 G5I_01652 G5I_01923 G5I_02831 G5I_03146 G5I_03477 G5I_03683 G5I_03921 G5I_04372 G5I_04414 G5I_04472 G5I_04557 G5I_05134 G5I_05716 G5I_06369 G5I_06474 G5I_06555 G5I_06577 G5I_07315 G5I_07583 G5I_08163 G5I_08352 G5I_08368 G5I_08543 G5I_09094 G5I_09339 G5I_09418 G5I_09461 G5I_09805 G5I_10393 G5I_10396 G5I_10411 G5I_10924 G5I_10946…
1.46676e-08	69	683	2.1859	Cellular macromolecule biosynthetic process	http://amigo.geneontology.org/amigo/term/GO:0034645	G5I_00052 G5I_00082 G5I_00482 G5I_00546 G5I_00724 G5I_00802 G5I_00839 G5I_01227 G5I_01275 G5I_01279 G5I_01377 G5I_01631 G5I_01638 G5I_01742 G5I_01809 G5I_01840 G5I_02147 G5I_02251 G5I_02340 G5I_02712 G5I_02877 G5I_03015 G5I_04225 G5I_04439 G5I_04536 G5I_04624 G5I_04661 G5I_04775 G5I_05535 G5I_06194 G5I_06177 G5I_06367 G5I_06570 G5I_06851 G5I_06852 G5I_06800 G5I_07431 G5I_07509 G5I_07623 G5I_07823…
1.64892e-08	69	685	2.17951	Cellular nitrogen compound biosynthetic process	http://amigo.geneontology.org/amigo/term/GO:0044271	G5I_00052 G5I_00082 G5I_00163 G5I_00482 G5I_00724 G5I_00802 G5I_00839 G5I_01227 G5I_01275 G5I_01279 G5I_01377 G5I_01638 G5I_01742 G5I_01809 G5I_01840 G5I_02147 G5I_02251 G5I_02340 G5I_02481 G5I_02712 G5I_02877 G5I_03015 G5I_04225 G5I_04439 G5I_04536 G5I_04624 G5I_04661 G5I_04775 G5I_05151 G5I_05535 G5I_05716 G5I_06194 G5I_06177 G5I_06367 G5I_06851 G5I_06852 G5I_06800 G5I_07431 G5I_07509 G5I_07623…
1.71514e-08	45	355	2.74274	Anatomical structure formation involved in morphogenesis	http://amigo.geneontology.org/amigo/term/GO:0048646	G5I_00462 G5I_00541 G5I_01157 G5I_01275 G5I_01307 G5I_02473 G5I_03146 G5I_03787 G5I_04347 G5I_04428 G5I_04557 G5I_04775 G5I_06305 G5I_06343 G5I_06555 G5I_07259 G5I_08163 G5I_08368 G5I_08402 G5I_08434 G5I_08795 G5I_09048 G5I_09040 G5I_09278 G5I_09339 G5I_09461 G5I_09858 G5I_09774 G5I_10174 G5I_10264 G5I_10310 G5I_10441 G5I_10693 G5I_10980 G5I_11987 G5I_12102 G5I_12104 G5I_12248 G5I_13026 G5I_13144…
1.7419e-08	49	407	2.60497	Cellular component morphogenesis	http://amigo.geneontology.org/amigo/term/GO:0032989	G5I_00246 G5I_00529 G5I_00541 G5I_00802 G5I_01098 G5I_01275 G5I_01316 G5I_01652 G5I_01923 G5I_02473 G5I_02831 G5I_03477 G5I_03683 G5I_04347 G5I_04372 G5I_04414 G5I_04428 G5I_04472 G5I_05716 G5I_06474 G5I_06555 G5I_07259 G5I_07315 G5I_07583 G5I_08163 G5I_08368 G5I_08795 G5I_09048 G5I_09418 G5I_09461 G5I_09805 G5I_09858 G5I_10174 G5I_10393 G5I_10396 G5I_10411 G5I_10924 G5I_10946 G5I_11987 G5I_12012…
1.79501e-08	28	158	3.83444	Cell adhesion	http://amigo.geneontology.org/amigo/term/GO:0007155	G5I_00285 G5I_00529 G5I_01316 G5I_01416 G5I_03621 G5I_03683 G5I_04347 G5I_04558 G5I_06555 G5I_06880 G5I_07259 G5I_07583 G5I_08352 G5I_09278 G5I_09418 G5I_09858 G5I_10174 G5I_10411 G5I_10924 G5I_10946 G5I_11886 G5I_12012 G5I_12285 G5I_13019 G5I_13298 G5I_13690 G5I_13803 G5I_14116
1.79501e-08	28	158	3.83444	Biological adhesion	http://amigo.geneontology.org/amigo/term/GO:0022610	G5I_00285 G5I_00529 G5I_01316 G5I_01416 G5I_03621 G5I_03683 G5I_04347 G5I_04558 G5I_06555 G5I_06880 G5I_07259 G5I_07583 G5I_08352 G5I_09278 G5I_09418 G5I_09858 G5I_10174 G5I_10411 G5I_10924 G5I_10946 G5I_11886 G5I_12012 G5I_12285 G5I_13019 G5I_13298 G5I_13690 G5I_13803 G5I_14116
1.79501e-08	17	59	6.23445	Cell-cell junction organization	http://amigo.geneontology.org/amigo/term/GO:0045216	G5I_01416 G5I_03621 G5I_05739 G5I_05740 G5I_06555 G5I_06713 G5I_06880 G5I_07583 G5I_08163 G5I_08169 G5I_08352 G5I_08434 G5I_09418 G5I_10411 G5I_10946 G5I_12012 G5I_12769
2.34557e-08	52	451	2.49476	Tissue morphogenesis	http://amigo.geneontology.org/amigo/term/GO:0048729	G5I_00093 G5I_00285 G5I_00462 G5I_00529 G5I_00720 G5I_01316 G5I_01416 G5I_01551 G5I_01602 G5I_01950 G5I_02360 G5I_02473 G5I_03014 G5I_03477 G5I_03621 G5I_03921 G5I_04211 G5I_04414 G5I_04557 G5I_04558 G5I_05862 G5I_06259 G5I_06365 G5I_06369 G5I_06555 G5I_06577 G5I_06880 G5I_07259 G5I_08163 G5I_08304 G5I_08352 G5I_08668 G5I_09040 G5I_09094 G5I_09461 G5I_09805 G5I_09850 G5I_10411 G5I_10441 G5I_10594…
2.48355e-08	27	150	3.8947	Regulation of cellular component movement	http://amigo.geneontology.org/amigo/term/GO:0051270	G5I_01316 G5I_01652 G5I_02820 G5I_02831 G5I_03014 G5I_03477 G5I_03921 G5I_04557 G5I_04929 G5I_05151 G5I_06443 G5I_06495 G5I_06555 G5I_08163 G5I_09278 G5I_09461 G5I_10393 G5I_10396 G5I_10558 G5I_10924 G5I_11773 G5I_12102 G5I_12104 G5I_12248 G5I_13057 G5I_13917 G5I_14475
2.87102e-08	27	151	3.8689	Regulation of locomotion	http://amigo.geneontology.org/amigo/term/GO:0040012	G5I_01316 G5I_01652 G5I_02820 G5I_02831 G5I_03014 G5I_03477 G5I_03921 G5I_04557 G5I_04929 G5I_05078 G5I_05151 G5I_06495 G5I_06555 G5I_08163 G5I_09278 G5I_09461 G5I_10393 G5I_10396 G5I_10558 G5I_10924 G5I_11773 G5I_12102 G5I_12104 G5I_12248 G5I_13057 G5I_13917 G5I_14475
2.90578e-08	104	1244	1.8089	Regulation of cellular biosynthetic process	http://amigo.geneontology.org/amigo/term/GO:0031326	G5I_00183 G5I_00284 G5I_00482 G5I_00546 G5I_00702 G5I_00720 G5I_00793 G5I_00802 G5I_00830 G5I_01016 G5I_01098 G5I_01227 G5I_01279 G5I_01526 G5I_01638 G5I_01641 G5I_01708 G5I_01809 G5I_01840 G5I_02251 G5I_02267 G5I_02339 G5I_02473 G5I_02712 G5I_02877 G5I_02981 G5I_03015 G5I_03018 G5I_03659 G5I_03948 G5I_04080 G5I_04003 G5I_04021 G5I_04184 G5I_04428 G5I_04439 G5I_04487 G5I_04528 G5I_04582 G5I_04624…
3.01046e-08	46	375	2.65416	Embryo development	http://amigo.geneontology.org/amigo/term/GO:0009790	G5I_00093 G5I_00183 G5I_01307 G5I_01416 G5I_02473 G5I_03014 G5I_03477 G5I_03621 G5I_03921 G5I_04003 G5I_04414 G5I_04557 G5I_05151 G5I_06259 G5I_06369 G5I_06555 G5I_06577 G5I_06678 G5I_06880 G5I_07588 G5I_08163 G5I_08352 G5I_08368 G5I_08541 G5I_08668 G5I_08781 G5I_09035 G5I_09339 G5I_09418 G5I_09461 G5I_10174 G5I_10310 G5I_10411 G5I_10441 G5I_10946 G5I_11057 G5I_11716 G5I_11773 G5I_12102 G5I_12104…
3.71889e-08	51	444	2.48536	Female gamete generation	http://amigo.geneontology.org/amigo/term/GO:0007292	G5I_00183 G5I_00462 G5I_01016 G5I_01275 G5I_01582 G5I_01950 G5I_01988 G5I_02473 G5I_02509 G5I_02783 G5I_03014 G5I_03015 G5I_04347 G5I_04428 G5I_04557 G5I_04775 G5I_05763 G5I_05777 G5I_05948 G5I_06555 G5I_06577 G5I_08163 G5I_08352 G5I_08368 G5I_08434 G5I_08541 G5I_08543 G5I_08781 G5I_09048 G5I_09035 G5I_09040 G5I_09461 G5I_09858 G5I_09774 G5I_10047 G5I_10264 G5I_10310 G5I_10358 G5I_10980 G5I_11057…
3.71889e-08	104	1250	1.80022	Regulation of biosynthetic process	http://amigo.geneontology.org/amigo/term/GO:0009889	G5I_00183 G5I_00284 G5I_00482 G5I_00546 G5I_00702 G5I_00720 G5I_00793 G5I_00802 G5I_00830 G5I_01016 G5I_01098 G5I_01227 G5I_01279 G5I_01526 G5I_01638 G5I_01641 G5I_01708 G5I_01809 G5I_01840 G5I_02251 G5I_02267 G5I_02339 G5I_02473 G5I_02712 G5I_02877 G5I_02981 G5I_03015 G5I_03018 G5I_03659 G5I_03948 G5I_04080 G5I_04003 G5I_04021 G5I_04184 G5I_04428 G5I_04439 G5I_04487 G5I_04528 G5I_04582 G5I_04624…
4.92539e-08	39	292	2.8899	Regulation of cellular component biogenesis	http://amigo.geneontology.org/amigo/term/GO:0044087	G5I_00183 G5I_00462 G5I_00541 G5I_00613 G5I_00702 G5I_00720 G5I_01098 G5I_01157 G5I_01307 G5I_01735 G5I_02654 G5I_02712 G5I_03015 G5I_03750 G5I_04428 G5I_04682 G5I_05777 G5I_06046 G5I_06049 G5I_07124 G5I_07130 G5I_07319 G5I_07949 G5I_08163 G5I_08368 G5I_08543 G5I_08795 G5I_09339 G5I_09377 G5I_09461 G5I_10411 G5I_10924 G5I_10946 G5I_11990 G5I_12479 G5I_13057 G5I_13139 G5I_13747 G5I_14036
5.25018e-08	43	343	2.71254	Cellular protein-containing complex assembly	http://amigo.geneontology.org/amigo/term/GO:0034622	G5I_00082 G5I_00453 G5I_00482 G5I_00546 G5I_00793 G5I_00802 G5I_01098 G5I_01227 G5I_01526 G5I_01641 G5I_01840 G5I_02339 G5I_04175 G5I_04225 G5I_04557 G5I_04624 G5I_04661 G5I_04709 G5I_04921 G5I_06443 G5I_06800 G5I_07387 G5I_07623 G5I_08043 G5I_08808 G5I_09092 G5I_09278 G5I_09694 G5I_10018 G5I_10912 G5I_10980 G5I_11355 G5I_11554 G5I_12099 G5I_12102 G5I_12104 G5I_12214 G5I_13143 G5I_13750 G5I_13751…
5.25018e-08	20	88	4.91755	Cuticle development	http://amigo.geneontology.org/amigo/term/GO:0042335	G5I_00322 G5I_01157 G5I_03015 G5I_03146 G5I_04414 G5I_04929 G5I_05151 G5I_05660 G5I_05965 G5I_05975 G5I_10144 G5I_10151 G5I_10619 G5I_11716 G5I_11722 G5I_12102 G5I_12104 G5I_12248 G5I_12880 G5I_14625
6.24315e-08	29	178	3.52516	Respiratory system development	http://amigo.geneontology.org/amigo/term/GO:0060541	G5I_00285 G5I_01157 G5I_01307 G5I_01416 G5I_03014 G5I_03146 G5I_03621 G5I_04557 G5I_05739 G5I_05740 G5I_06555 G5I_06713 G5I_06880 G5I_08163 G5I_09094 G5I_10441 G5I_10594 G5I_10693 G5I_10924 G5I_10946 G5I_12012 G5I_12102 G5I_12104 G5I_12248 G5I_12929 G5I_13690 G5I_14309 G5I_14625 G5I_14827
6.37757e-08	50	438	2.47	Morphogenesis of an epithelium	http://amigo.geneontology.org/amigo/term/GO:0002009	G5I_00093 G5I_00285 G5I_00462 G5I_00529 G5I_01316 G5I_01416 G5I_01551 G5I_01602 G5I_01950 G5I_02360 G5I_02473 G5I_03014 G5I_03477 G5I_03621 G5I_03921 G5I_04211 G5I_04414 G5I_04557 G5I_04558 G5I_05862 G5I_06259 G5I_06365 G5I_06369 G5I_06555 G5I_06577 G5I_06880 G5I_07259 G5I_08163 G5I_08304 G5I_08352 G5I_08668 G5I_09040 G5I_09094 G5I_09461 G5I_09805 G5I_09850 G5I_10411 G5I_10594 G5I_10693 G5I_10946…
6.37757e-08	99	1181	1.81379	Biosynthetic process	http://amigo.geneontology.org/amigo/term/GO:0009058	G5I_00052 G5I_00082 G5I_00163 G5I_00482 G5I_00546 G5I_00724 G5I_00802 G5I_00839 G5I_00972 G5I_01227 G5I_01275 G5I_01279 G5I_01357 G5I_01377 G5I_01380 G5I_01631 G5I_01638 G5I_01742 G5I_01809 G5I_01840 G5I_02147 G5I_02251 G5I_02340 G5I_02481 G5I_02712 G5I_02688 G5I_02877 G5I_03015 G5I_03161 G5I_03623 G5I_04070 G5I_04225 G5I_04270 G5I_04439 G5I_04536 G5I_04624 G5I_04661 G5I_04775 G5I_04929 G5I_05151…
6.42328e-08	68	695	2.11702	Organonitrogen compound biosynthetic process	http://amigo.geneontology.org/amigo/term/GO:1901566	G5I_00052 G5I_00082 G5I_00163 G5I_00482 G5I_00724 G5I_00802 G5I_00972 G5I_01227 G5I_01279 G5I_01377 G5I_01631 G5I_01638 G5I_01742 G5I_01809 G5I_01840 G5I_02147 G5I_02340 G5I_02877 G5I_03015 G5I_03161 G5I_03623 G5I_04225 G5I_04270 G5I_04439 G5I_04536 G5I_04624 G5I_04661 G5I_04775 G5I_04929 G5I_05151 G5I_05716 G5I_06194 G5I_06177 G5I_06367 G5I_06570 G5I_06851 G5I_06852 G5I_06800 G5I_07431 G5I_07623…
7.82455e-08	101	1219	1.79275	Regulation of macromolecule biosynthetic process	http://amigo.geneontology.org/amigo/term/GO:0010556	G5I_00183 G5I_00284 G5I_00482 G5I_00546 G5I_00702 G5I_00720 G5I_00793 G5I_00802 G5I_00830 G5I_01016 G5I_01098 G5I_01227 G5I_01279 G5I_01526 G5I_01638 G5I_01641 G5I_01708 G5I_01809 G5I_01840 G5I_02251 G5I_02267 G5I_02339 G5I_02473 G5I_02712 G5I_02877 G5I_02981 G5I_03015 G5I_03018 G5I_03659 G5I_03948 G5I_04080 G5I_04003 G5I_04021 G5I_04184 G5I_04428 G5I_04439 G5I_04487 G5I_04528 G5I_04582 G5I_04624…
8.79994e-08	57	540	2.28393	Cellular macromolecule localization	http://amigo.geneontology.org/amigo/term/GO:0070727	G5I_00183 G5I_00246 G5I_00462 G5I_00720 G5I_01157 G5I_01307 G5I_01556 G5I_01710 G5I_01720 G5I_02330 G5I_02842 G5I_03038 G5I_03146 G5I_03422 G5I_03750 G5I_03921 G5I_04003 G5I_04021 G5I_04305 G5I_04682 G5I_05134 G5I_05302 G5I_05660 G5I_06049 G5I_06365 G5I_06570 G5I_06674 G5I_06893 G5I_07130 G5I_07287 G5I_07604 G5I_08163 G5I_08352 G5I_08402 G5I_08541 G5I_08781 G5I_08874 G5I_09339 G5I_09377 G5I_09850…
1.22519e-07	31	206	3.25608	Cell junction organization	http://amigo.geneontology.org/amigo/term/GO:0034330	G5I_00246 G5I_01416 G5I_01652 G5I_01735 G5I_02470 G5I_02473 G5I_02712 G5I_02831 G5I_03621 G5I_05739 G5I_05740 G5I_06005 G5I_06555 G5I_06713 G5I_06880 G5I_07583 G5I_08163 G5I_08169 G5I_08352 G5I_08368 G5I_08434 G5I_09339 G5I_09418 G5I_10024 G5I_10411 G5I_10946 G5I_12012 G5I_12567 G5I_12769 G5I_12988 G5I_13666
1.37554e-07	20	93	4.65316	Cell junction assembly	http://amigo.geneontology.org/amigo/term/GO:0034329	G5I_01416 G5I_01652 G5I_01735 G5I_02470 G5I_02473 G5I_02712 G5I_02831 G5I_03621 G5I_05739 G5I_05740 G5I_06555 G5I_06713 G5I_06880 G5I_07583 G5I_08352 G5I_09418 G5I_10411 G5I_12012 G5I_12567 G5I_12769
1.61986e-07	96	1154	1.79998	Organic substance biosynthetic process	http://amigo.geneontology.org/amigo/term/GO:1901576	G5I_00052 G5I_00082 G5I_00163 G5I_00482 G5I_00546 G5I_00724 G5I_00802 G5I_00839 G5I_00972 G5I_01227 G5I_01275 G5I_01279 G5I_01377 G5I_01380 G5I_01631 G5I_01638 G5I_01742 G5I_01809 G5I_01840 G5I_02147 G5I_02251 G5I_02340 G5I_02481 G5I_02712 G5I_02688 G5I_02877 G5I_03015 G5I_03161 G5I_03623 G5I_04070 G5I_04225 G5I_04270 G5I_04439 G5I_04536 G5I_04624 G5I_04661 G5I_04775 G5I_04929 G5I_05151 G5I_05306…
1.6425e-07	29	186	3.37354	Supramolecular fiber organization	http://amigo.geneontology.org/amigo/term/GO:0097435	G5I_00246 G5I_00541 G5I_00613 G5I_01307 G5I_01925 G5I_02654 G5I_04414 G5I_04557 G5I_06046 G5I_06369 G5I_06443 G5I_07259 G5I_08163 G5I_08543 G5I_08795 G5I_09048 G5I_09040 G5I_09339 G5I_09461 G5I_10946 G5I_12102 G5I_12104 G5I_12567 G5I_12622 G5I_13143 G5I_13690 G5I_13747 G5I_13803 G5I_13917
1.83846e-07	68	714	2.06069	Establishment of localization in cell	http://amigo.geneontology.org/amigo/term/GO:0051649	G5I_00453 G5I_00491 G5I_01157 G5I_01556 G5I_01710 G5I_01720 G5I_02330 G5I_02831 G5I_02842 G5I_03010 G5I_03038 G5I_03146 G5I_03477 G5I_03750 G5I_03787 G5I_03921 G5I_03948 G5I_04003 G5I_04021 G5I_04305 G5I_04447 G5I_04557 G5I_05134 G5I_05259 G5I_05302 G5I_05660 G5I_06049 G5I_06259 G5I_06365 G5I_06443 G5I_06570 G5I_06674 G5I_06893 G5I_07130 G5I_07287 G5I_07532 G5I_07588 G5I_07604 G5I_07949 G5I_08163…
2.37147e-07	36	272	2.86375	Epithelial cell differentiation	http://amigo.geneontology.org/amigo/term/GO:0030855	G5I_00462 G5I_01275 G5I_01307 G5I_01950 G5I_01988 G5I_02473 G5I_03014 G5I_03921 G5I_04347 G5I_04414 G5I_04428 G5I_04557 G5I_04558 G5I_05763 G5I_05777 G5I_05862 G5I_06369 G5I_06555 G5I_06577 G5I_08163 G5I_08352 G5I_08543 G5I_09048 G5I_09040 G5I_09461 G5I_09858 G5I_10358 G5I_10980 G5I_11987 G5I_12102 G5I_12104 G5I_12567 G5I_13026 G5I_13144 G5I_13803 G5I_14031
2.40478e-07	59	585	2.18221	Intracellular transport	http://amigo.geneontology.org/amigo/term/GO:0046907	G5I_00491 G5I_01157 G5I_01556 G5I_01710 G5I_01720 G5I_02330 G5I_02831 G5I_02842 G5I_03010 G5I_03038 G5I_03146 G5I_03477 G5I_03750 G5I_03921 G5I_03948 G5I_04021 G5I_04305 G5I_04447 G5I_04557 G5I_05134 G5I_05302 G5I_05660 G5I_06049 G5I_06365 G5I_06443 G5I_06570 G5I_06674 G5I_06893 G5I_07130 G5I_07287 G5I_07532 G5I_07588 G5I_07604 G5I_08163 G5I_08352 G5I_08368 G5I_08543 G5I_08874 G5I_09339 G5I_09377…
2.42026e-07	32	224	3.09103	Epithelial cell development	http://amigo.geneontology.org/amigo/term/GO:0002064	G5I_00462 G5I_01275 G5I_01307 G5I_01950 G5I_01988 G5I_02473 G5I_03014 G5I_03921 G5I_04347 G5I_04428 G5I_04557 G5I_05763 G5I_05777 G5I_06555 G5I_06577 G5I_08163 G5I_08352 G5I_08543 G5I_09048 G5I_09040 G5I_09461 G5I_09858 G5I_10358 G5I_10980 G5I_11987 G5I_12102 G5I_12104 G5I_12567 G5I_13026 G5I_13144 G5I_13803 G5I_14031
2.43132e-07	40	323	2.67953	Regulation of nervous system development	http://amigo.geneontology.org/amigo/term/GO:0051960	G5I_00093 G5I_00183 G5I_00462 G5I_01016 G5I_01157 G5I_01316 G5I_01652 G5I_01735 G5I_02360 G5I_02712 G5I_02783 G5I_02820 G5I_02831 G5I_03014 G5I_03750 G5I_03787 G5I_04428 G5I_04682 G5I_05417 G5I_06046 G5I_07319 G5I_07762 G5I_07949 G5I_08163 G5I_08304 G5I_08368 G5I_08543 G5I_09048 G5I_09339 G5I_09461 G5I_10393 G5I_10396 G5I_10411 G5I_10924 G5I_10946 G5I_10980 G5I_12248 G5I_13917 G5I_14031 G5I_14036
2.6659e-07	27	168	3.47741	Embryonic morphogenesis	http://amigo.geneontology.org/amigo/term/GO:0048598	G5I_00093 G5I_01416 G5I_02473 G5I_03477 G5I_03621 G5I_03921 G5I_04557 G5I_06259 G5I_06369 G5I_06555 G5I_06577 G5I_06880 G5I_08163 G5I_08352 G5I_08668 G5I_09418 G5I_09461 G5I_10174 G5I_10411 G5I_10441 G5I_10946 G5I_11716 G5I_12102 G5I_12104 G5I_12248 G5I_12622 G5I_14036
2.72485e-07	44	377	2.5253	Protein-containing complex assembly	http://amigo.geneontology.org/amigo/term/GO:0065003	G5I_00082 G5I_00453 G5I_00482 G5I_00546 G5I_00793 G5I_00802 G5I_01098 G5I_01227 G5I_01526 G5I_01641 G5I_01840 G5I_02339 G5I_04175 G5I_04225 G5I_04557 G5I_04624 G5I_04661 G5I_04709 G5I_04921 G5I_06443 G5I_06800 G5I_07370 G5I_07387 G5I_07623 G5I_08043 G5I_08808 G5I_09092 G5I_09278 G5I_09694 G5I_10018 G5I_10912 G5I_10980 G5I_11355 G5I_11554 G5I_12099 G5I_12102 G5I_12104 G5I_12214 G5I_13143 G5I_13750…
5.11325e-07	97	1199	1.75047	Regulation of cellular macromolecule biosynthetic process	http://amigo.geneontology.org/amigo/term/GO:2000112	G5I_00183 G5I_00284 G5I_00482 G5I_00546 G5I_00702 G5I_00720 G5I_00793 G5I_00802 G5I_00830 G5I_01016 G5I_01098 G5I_01227 G5I_01279 G5I_01526 G5I_01638 G5I_01641 G5I_01809 G5I_01840 G5I_02251 G5I_02267 G5I_02339 G5I_02473 G5I_02712 G5I_02877 G5I_02981 G5I_03015 G5I_03018 G5I_03659 G5I_03948 G5I_04080 G5I_04003 G5I_04021 G5I_04184 G5I_04428 G5I_04439 G5I_04487 G5I_04528 G5I_04582 G5I_04624 G5I_04775…
5.77632e-07	29	197	3.18517	Columnar/cuboidal epithelial cell development	http://amigo.geneontology.org/amigo/term/GO:0002066	G5I_00462 G5I_01275 G5I_01950 G5I_01988 G5I_02473 G5I_03014 G5I_03921 G5I_04347 G5I_04428 G5I_04557 G5I_05763 G5I_05777 G5I_06555 G5I_08163 G5I_08352 G5I_08543 G5I_09048 G5I_09040 G5I_09461 G5I_09858 G5I_10358 G5I_10980 G5I_11987 G5I_12102 G5I_12104 G5I_12567 G5I_13026 G5I_13144 G5I_14031
6.0754e-07	93	1137	1.7698	Cellular biosynthetic process	http://amigo.geneontology.org/amigo/term/GO:0044249	G5I_00052 G5I_00082 G5I_00163 G5I_00482 G5I_00546 G5I_00724 G5I_00802 G5I_00839 G5I_00972 G5I_01227 G5I_01275 G5I_01279 G5I_01377 G5I_01380 G5I_01631 G5I_01638 G5I_01742 G5I_01809 G5I_01840 G5I_02147 G5I_02251 G5I_02340 G5I_02481 G5I_02712 G5I_02688 G5I_02877 G5I_03015 G5I_03161 G5I_03623 G5I_04070 G5I_04225 G5I_04270 G5I_04439 G5I_04536 G5I_04624 G5I_04661 G5I_04775 G5I_04929 G5I_05151 G5I_05535…
7.48546e-07	17	75	4.90443	Dorsal closure	http://amigo.geneontology.org/amigo/term/GO:0007391	G5I_00093 G5I_01416 G5I_02473 G5I_03477 G5I_03621 G5I_06259 G5I_06369 G5I_08163 G5I_08352 G5I_09461 G5I_10411 G5I_10946 G5I_11716 G5I_12102 G5I_12104 G5I_12248 G5I_12622
7.52607e-07	23	133	3.74177	RNA localization	http://amigo.geneontology.org/amigo/term/GO:0006403	G5I_00183 G5I_01526 G5I_01556 G5I_01710 G5I_01720 G5I_03585 G5I_03948 G5I_04021 G5I_06049 G5I_06893 G5I_07762 G5I_08368 G5I_08541 G5I_08781 G5I_09377 G5I_09774 G5I_10310 G5I_11057 G5I_11773 G5I_12041 G5I_12148 G5I_13696 G5I_14438
8.64039e-07	23	134	3.71385	Positive regulation of cellular component biogenesis	http://amigo.geneontology.org/amigo/term/GO:0044089	G5I_00183 G5I_00541 G5I_00613 G5I_00702 G5I_01098 G5I_01307 G5I_02712 G5I_03015 G5I_03750 G5I_05777 G5I_07124 G5I_07319 G5I_07949 G5I_08543 G5I_08795 G5I_09339 G5I_09377 G5I_09461 G5I_10411 G5I_11990 G5I_13057 G5I_13139 G5I_13747
8.66233e-07	33	249	2.86758	Actin filament-based process	http://amigo.geneontology.org/amigo/term/GO:0030029	G5I_00246 G5I_00541 G5I_00613 G5I_01307 G5I_02654 G5I_03031 G5I_03921 G5I_04414 G5I_04557 G5I_06046 G5I_06369 G5I_06577 G5I_07259 G5I_08088 G5I_08163 G5I_08543 G5I_08795 G5I_09048 G5I_09040 G5I_09094 G5I_09339 G5I_09461 G5I_10946 G5I_12102 G5I_12104 G5I_12622 G5I_13057 G5I_12905 G5I_13143 G5I_13690 G5I_13747 G5I_13803 G5I_13917
8.66243e-07	14	51	5.93963	Amino sugar metabolic process	http://amigo.geneontology.org/amigo/term/GO:0006040	G5I_00048 G5I_00315 G5I_01690 G5I_02470 G5I_02481 G5I_03528 G5I_03530 G5I_04081 G5I_05028 G5I_05975 G5I_09018 G5I_10441 G5I_12248 G5I_13719
8.83994e-07	62	653	2.05438	Protein localization	http://amigo.geneontology.org/amigo/term/GO:0008104	G5I_00183 G5I_00246 G5I_00462 G5I_00491 G5I_00720 G5I_01157 G5I_01307 G5I_01556 G5I_01710 G5I_01720 G5I_02330 G5I_02842 G5I_03038 G5I_03146 G5I_03422 G5I_03621 G5I_03750 G5I_03921 G5I_04003 G5I_04021 G5I_04305 G5I_04629 G5I_04682 G5I_05043 G5I_05134 G5I_05302 G5I_05660 G5I_05965 G5I_06005 G5I_06049 G5I_06365 G5I_06555 G5I_06570 G5I_06674 G5I_06893 G5I_07130 G5I_07287 G5I_07604 G5I_08163 G5I_08352…
8.87665e-07	18	85	4.582	Morphogenesis of embryonic epithelium	http://amigo.geneontology.org/amigo/term/GO:0016331	G5I_00093 G5I_01416 G5I_02473 G5I_03477 G5I_03621 G5I_06259 G5I_06369 G5I_06880 G5I_08163 G5I_08352 G5I_09461 G5I_10411 G5I_10946 G5I_11716 G5I_12102 G5I_12104 G5I_12248 G5I_12622
1.06814e-06	18	86	4.52872	Cell-cell adhesion	http://amigo.geneontology.org/amigo/term/GO:0098609	G5I_00285 G5I_01316 G5I_01416 G5I_04347 G5I_04558 G5I_06555 G5I_06880 G5I_07583 G5I_08352 G5I_09418 G5I_09858 G5I_10946 G5I_11886 G5I_12012 G5I_12285 G5I_13019 G5I_13690 G5I_14116
1.19372e-06	47	439	2.31651	Post-embryonic development	http://amigo.geneontology.org/amigo/term/GO:0009791	G5I_00285 G5I_00462 G5I_00529 G5I_01157 G5I_01551 G5I_01602 G5I_02360 G5I_02473 G5I_02509 G5I_03014 G5I_03477 G5I_03683 G5I_04003 G5I_04211 G5I_04414 G5I_04557 G5I_04558 G5I_05151 G5I_05660 G5I_05763 G5I_05862 G5I_06305 G5I_06365 G5I_06369 G5I_06443 G5I_06555 G5I_06577 G5I_07259 G5I_08163 G5I_08304 G5I_08352 G5I_08368 G5I_08668 G5I_09040 G5I_09377 G5I_09850 G5I_10310 G5I_10411 G5I_10946 G5I_11716…
1.4384e-06	26	171	3.28987	Regulation of cytoskeleton organization	http://amigo.geneontology.org/amigo/term/GO:0051493	G5I_00462 G5I_00613 G5I_00635 G5I_00720 G5I_01307 G5I_01735 G5I_02654 G5I_03015 G5I_03422 G5I_03750 G5I_04557 G5I_05777 G5I_06049 G5I_07124 G5I_07588 G5I_08163 G5I_08543 G5I_09339 G5I_09377 G5I_09418 G5I_09461 G5I_09774 G5I_12567 G5I_13057 G5I_13139 G5I_13747
1.49078e-06	40	346	2.50141	Neuron projection development	http://amigo.geneontology.org/amigo/term/GO:0031175	G5I_00246 G5I_00529 G5I_00802 G5I_01098 G5I_01316 G5I_01652 G5I_01923 G5I_02831 G5I_03477 G5I_03683 G5I_03921 G5I_04372 G5I_04414 G5I_04472 G5I_05716 G5I_06046 G5I_06474 G5I_06555 G5I_07315 G5I_07583 G5I_08163 G5I_08368 G5I_09339 G5I_09418 G5I_09461 G5I_09805 G5I_10393 G5I_10396 G5I_10411 G5I_10924 G5I_10946 G5I_12012 G5I_12248 G5I_12285 G5I_12567 G5I_13019 G5I_13350 G5I_13690 G5I_13917 G5I_14036
1.57948e-06	28	195	3.10688	Ovarian follicle cell development	http://amigo.geneontology.org/amigo/term/GO:0030707	G5I_00462 G5I_01275 G5I_01950 G5I_01988 G5I_02473 G5I_03014 G5I_04347 G5I_04428 G5I_04557 G5I_05763 G5I_05777 G5I_06555 G5I_08163 G5I_08352 G5I_08543 G5I_09048 G5I_09040 G5I_09461 G5I_09858 G5I_10358 G5I_10980 G5I_11987 G5I_12102 G5I_12104 G5I_12567 G5I_13026 G5I_13144 G5I_14031
1.60385e-06	53	530	2.16372	Tube development	http://amigo.geneontology.org/amigo/term/GO:0035295	G5I_00285 G5I_00462 G5I_00529 G5I_01157 G5I_01275 G5I_01416 G5I_01551 G5I_01602 G5I_02360 G5I_02473 G5I_02783 G5I_03014 G5I_03015 G5I_03146 G5I_03477 G5I_04211 G5I_04414 G5I_04557 G5I_04558 G5I_04929 G5I_05862 G5I_05965 G5I_06365 G5I_06369 G5I_06555 G5I_06577 G5I_07259 G5I_08163 G5I_08304 G5I_08352 G5I_08368 G5I_08543 G5I_08668 G5I_09040 G5I_09094 G5I_09278 G5I_09850 G5I_10411 G5I_10594 G5I_10605…
1.66035e-06	20	108	4.00689	Regulation of cell migration	http://amigo.geneontology.org/amigo/term/GO:0030334	G5I_03477 G5I_03921 G5I_04557 G5I_04929 G5I_05151 G5I_06495 G5I_06555 G5I_08163 G5I_09278 G5I_09461 G5I_10393 G5I_10396 G5I_10558 G5I_10924 G5I_11773 G5I_12102 G5I_12104 G5I_13057 G5I_13917 G5I_14475
1.68675e-06	13	46	6.11486	Cell-cell junction assembly	http://amigo.geneontology.org/amigo/term/GO:0007043	G5I_01416 G5I_03621 G5I_05739 G5I_05740 G5I_06555 G5I_06713 G5I_06880 G5I_07583 G5I_08352 G5I_09418 G5I_10411 G5I_12012 G5I_12769
1.74646e-06	56	576	2.10362	Nitrogen compound transport	http://amigo.geneontology.org/amigo/term/GO:0071705	G5I_00491 G5I_01157 G5I_01307 G5I_01526 G5I_01556 G5I_01710 G5I_01720 G5I_02330 G5I_02842 G5I_03038 G5I_03146 G5I_03585 G5I_03750 G5I_03921 G5I_03948 G5I_04021 G5I_04305 G5I_04532 G5I_04629 G5I_04682 G5I_05043 G5I_05134 G5I_05302 G5I_05660 G5I_06049 G5I_06365 G5I_06570 G5I_06674 G5I_06893 G5I_07130 G5I_07287 G5I_07604 G5I_07762 G5I_08352 G5I_08368 G5I_08831 G5I_08874 G5I_09339 G5I_09377 G5I_09850…
1.83936e-06	52	518	2.17208	Cytoskeleton organization	http://amigo.geneontology.org/amigo/term/GO:0007010	G5I_00246 G5I_00541 G5I_00613 G5I_00720 G5I_00906 G5I_01307 G5I_02654 G5I_02783 G5I_03031 G5I_03422 G5I_03921 G5I_04347 G5I_04414 G5I_04472 G5I_04530 G5I_04557 G5I_05259 G5I_06046 G5I_06049 G5I_06259 G5I_06369 G5I_06443 G5I_06678 G5I_07124 G5I_07259 G5I_07949 G5I_08163 G5I_08368 G5I_08543 G5I_08795 G5I_09048 G5I_09040 G5I_09094 G5I_09339 G5I_09461 G5I_09774 G5I_10310 G5I_10440 G5I_10946 G5I_12102…
1.91586e-06	29	209	3.00229	Columnar/cuboidal epithelial cell differentiation	http://amigo.geneontology.org/amigo/term/GO:0002065	G5I_00462 G5I_01275 G5I_01950 G5I_01988 G5I_02473 G5I_03014 G5I_03921 G5I_04347 G5I_04428 G5I_04557 G5I_05763 G5I_05777 G5I_06555 G5I_08163 G5I_08352 G5I_08543 G5I_09048 G5I_09040 G5I_09461 G5I_09858 G5I_10358 G5I_10980 G5I_11987 G5I_12102 G5I_12104 G5I_12567 G5I_13026 G5I_13144 G5I_14031
1.91586e-06	34	271	2.71463	Regulation of growth	http://amigo.geneontology.org/amigo/term/GO:0040008	G5I_00183 G5I_00285 G5I_00462 G5I_01316 G5I_01652 G5I_01735 G5I_01950 G5I_02712 G5I_02831 G5I_03750 G5I_04428 G5I_04682 G5I_05763 G5I_06555 G5I_06620 G5I_07468 G5I_07949 G5I_08352 G5I_08368 G5I_08434 G5I_08543 G5I_09092 G5I_09339 G5I_09461 G5I_10411 G5I_10924 G5I_10946 G5I_12470 G5I_13696 G5I_13698 G5I_13917 G5I_14036 G5I_14309 G5I_14697
1.93151e-06	43	391	2.37954	Instar larval or pupal development	http://amigo.geneontology.org/amigo/term/GO:0002165	G5I_00285 G5I_00462 G5I_00529 G5I_01157 G5I_01551 G5I_01602 G5I_02360 G5I_02473 G5I_02509 G5I_03014 G5I_03477 G5I_03683 G5I_04211 G5I_04414 G5I_04557 G5I_04558 G5I_05151 G5I_05660 G5I_05763 G5I_05862 G5I_06305 G5I_06365 G5I_06369 G5I_06555 G5I_06577 G5I_07259 G5I_08163 G5I_08304 G5I_08352 G5I_08668 G5I_09040 G5I_09850 G5I_10310 G5I_10411 G5I_10946 G5I_11716 G5I_12012 G5I_12102 G5I_12104 G5I_12929…
2.10814e-06	51	506	2.18083	Cellular protein localization	http://amigo.geneontology.org/amigo/term/GO:0034613	G5I_00246 G5I_00462 G5I_00720 G5I_01157 G5I_01307 G5I_01556 G5I_01710 G5I_01720 G5I_02330 G5I_02842 G5I_03038 G5I_03146 G5I_03422 G5I_03750 G5I_03921 G5I_04003 G5I_04021 G5I_04305 G5I_04682 G5I_05134 G5I_05302 G5I_05660 G5I_06049 G5I_06365 G5I_06570 G5I_06674 G5I_06893 G5I_07130 G5I_07287 G5I_07604 G5I_08163 G5I_08352 G5I_08402 G5I_08874 G5I_09339 G5I_09377 G5I_09850 G5I_09774 G5I_10241 G5I_10558…
2.36988e-06	43	394	2.36142	Tube morphogenesis	http://amigo.geneontology.org/amigo/term/GO:0035239	G5I_00285 G5I_00462 G5I_00529 G5I_01157 G5I_01416 G5I_01551 G5I_01602 G5I_02360 G5I_02473 G5I_03014 G5I_03146 G5I_03477 G5I_04211 G5I_04414 G5I_04557 G5I_04558 G5I_05862 G5I_06365 G5I_06369 G5I_06555 G5I_06577 G5I_07259 G5I_08163 G5I_08304 G5I_08352 G5I_08368 G5I_08668 G5I_09040 G5I_09094 G5I_09278 G5I_09850 G5I_10411 G5I_10594 G5I_10693 G5I_10946 G5I_12012 G5I_12102 G5I_12104 G5I_12248 G5I_13139…
2.66271e-06	31	237	2.83018	Actin cytoskeleton organization	http://amigo.geneontology.org/amigo/term/GO:0030036	G5I_00246 G5I_00541 G5I_00613 G5I_01307 G5I_02654 G5I_03031 G5I_03921 G5I_04414 G5I_04557 G5I_06046 G5I_06369 G5I_07259 G5I_08163 G5I_08543 G5I_08795 G5I_09048 G5I_09040 G5I_09094 G5I_09339 G5I_09461 G5I_10946 G5I_12102 G5I_12104 G5I_12622 G5I_13057 G5I_12905 G5I_13143 G5I_13690 G5I_13747 G5I_13803 G5I_13917
2.80384e-06	47	453	2.24492	Amide transport	http://amigo.geneontology.org/amigo/term/GO:0042886	G5I_00491 G5I_01157 G5I_01307 G5I_01556 G5I_01710 G5I_01720 G5I_02330 G5I_02842 G5I_03038 G5I_03146 G5I_03750 G5I_03921 G5I_04021 G5I_04305 G5I_04629 G5I_04682 G5I_05043 G5I_05134 G5I_05302 G5I_05660 G5I_06049 G5I_06365 G5I_06570 G5I_06674 G5I_06893 G5I_07130 G5I_07287 G5I_07604 G5I_08352 G5I_08831 G5I_08874 G5I_09339 G5I_09377 G5I_09850 G5I_10241 G5I_10558 G5I_12041 G5I_12148 G5I_12275 G5I_12470…
2.84262e-06	18	92	4.23337	Nucleic acid transport	http://amigo.geneontology.org/amigo/term/GO:0050657	G5I_01526 G5I_01556 G5I_01710 G5I_01720 G5I_03585 G5I_03948 G5I_04021 G5I_06049 G5I_06893 G5I_07762 G5I_08368 G5I_09377 G5I_09774 G5I_10310 G5I_12041 G5I_12148 G5I_13696 G5I_14438
2.84262e-06	18	92	4.23337	RNA transport	http://amigo.geneontology.org/amigo/term/GO:0050658	G5I_01526 G5I_01556 G5I_01710 G5I_01720 G5I_03585 G5I_03948 G5I_04021 G5I_06049 G5I_06893 G5I_07762 G5I_08368 G5I_09377 G5I_09774 G5I_10310 G5I_12041 G5I_12148 G5I_13696 G5I_14438
2.92481e-06	23	144	3.45594	Regulation of cell morphogenesis	http://amigo.geneontology.org/amigo/term/GO:0022604	G5I_01157 G5I_01307 G5I_01316 G5I_01416 G5I_01652 G5I_02820 G5I_02831 G5I_03014 G5I_03146 G5I_03477 G5I_03787 G5I_03921 G5I_06369 G5I_07762 G5I_08163 G5I_08368 G5I_10393 G5I_10396 G5I_10411 G5I_10980 G5I_12248 G5I_13803 G5I_13917
2.98005e-06	46	440	2.26207	Neuron development	http://amigo.geneontology.org/amigo/term/GO:0048666	G5I_00246 G5I_00529 G5I_00802 G5I_01098 G5I_01316 G5I_01652 G5I_01923 G5I_02654 G5I_02831 G5I_03477 G5I_03621 G5I_03683 G5I_03921 G5I_04372 G5I_04414 G5I_04472 G5I_05716 G5I_05763 G5I_05946 G5I_06005 G5I_06046 G5I_06474 G5I_06555 G5I_07315 G5I_07583 G5I_08163 G5I_08368 G5I_09339 G5I_09418 G5I_09461 G5I_09805 G5I_09850 G5I_10393 G5I_10396 G5I_10411 G5I_10924 G5I_10946 G5I_12012 G5I_12248 G5I_12285…
3.31828e-06	18	93	4.18785	Establishment of rna localization	http://amigo.geneontology.org/amigo/term/GO:0051236	G5I_01526 G5I_01556 G5I_01710 G5I_01720 G5I_03585 G5I_03948 G5I_04021 G5I_06049 G5I_06893 G5I_07762 G5I_08368 G5I_09377 G5I_09774 G5I_10310 G5I_12041 G5I_12148 G5I_13696 G5I_14438
3.59343e-06	46	443	2.24675	Peptide transport	http://amigo.geneontology.org/amigo/term/GO:0015833	G5I_00491 G5I_01157 G5I_01307 G5I_01556 G5I_01710 G5I_01720 G5I_02330 G5I_02842 G5I_03038 G5I_03146 G5I_03750 G5I_03921 G5I_04021 G5I_04305 G5I_04629 G5I_04682 G5I_05043 G5I_05134 G5I_05302 G5I_05660 G5I_06049 G5I_06365 G5I_06570 G5I_06674 G5I_06893 G5I_07130 G5I_07287 G5I_07604 G5I_08352 G5I_08874 G5I_09339 G5I_09377 G5I_09850 G5I_10241 G5I_10558 G5I_12041 G5I_12148 G5I_12275 G5I_12470 G5I_12526…
3.75979e-06	39	346	2.43888	Cell morphogenesis involved in differentiation	http://amigo.geneontology.org/amigo/term/GO:0000904	G5I_00246 G5I_00529 G5I_00802 G5I_01098 G5I_01307 G5I_01316 G5I_01652 G5I_01923 G5I_02831 G5I_03477 G5I_03683 G5I_03921 G5I_04372 G5I_04472 G5I_04557 G5I_05716 G5I_06474 G5I_06555 G5I_06577 G5I_07315 G5I_07583 G5I_08163 G5I_08368 G5I_09418 G5I_09461 G5I_09805 G5I_10393 G5I_10396 G5I_10411 G5I_10924 G5I_10946 G5I_12012 G5I_12285 G5I_13298 G5I_13350 G5I_13690 G5I_13803 G5I_13917 G5I_14036
3.89687e-06	41	374	2.37199	Regulation of organelle organization	http://amigo.geneontology.org/amigo/term/GO:0033043	G5I_00183 G5I_00462 G5I_00613 G5I_00635 G5I_00720 G5I_00839 G5I_01098 G5I_01157 G5I_01307 G5I_01735 G5I_02654 G5I_03015 G5I_03422 G5I_03669 G5I_03750 G5I_04557 G5I_05535 G5I_05777 G5I_06049 G5I_07124 G5I_07130 G5I_07319 G5I_07588 G5I_08163 G5I_08543 G5I_09048 G5I_09094 G5I_09339 G5I_09377 G5I_09418 G5I_09461 G5I_09774 G5I_10047 G5I_11990 G5I_12479 G5I_12567 G5I_13057 G5I_13139 G5I_13144 G5I_13747…
4.01735e-06	10	28	7.72757	Septate junction assembly	http://amigo.geneontology.org/amigo/term/GO:0019991	G5I_03621 G5I_05739 G5I_05740 G5I_06713 G5I_06880 G5I_07583 G5I_08352 G5I_10411 G5I_12012 G5I_12769
4.16654e-06	38	334	2.46172	Post-embryonic animal morphogenesis	http://amigo.geneontology.org/amigo/term/GO:0009886	G5I_00285 G5I_00462 G5I_00529 G5I_01551 G5I_01602 G5I_02360 G5I_02473 G5I_02509 G5I_03014 G5I_03477 G5I_04211 G5I_04414 G5I_04557 G5I_04558 G5I_05763 G5I_05862 G5I_06365 G5I_06369 G5I_06555 G5I_06577 G5I_07259 G5I_08163 G5I_08304 G5I_08352 G5I_08368 G5I_08668 G5I_09040 G5I_09850 G5I_10310 G5I_10411 G5I_10946 G5I_12012 G5I_12102 G5I_12104 G5I_12929 G5I_13139 G5I_13144 G5I_13690
4.43641e-06	11	35	6.80027	Chitin metabolic process	http://amigo.geneontology.org/amigo/term/GO:0006030	G5I_00048 G5I_00315 G5I_01690 G5I_02470 G5I_03528 G5I_03530 G5I_04081 G5I_05028 G5I_05975 G5I_12248 G5I_13719
4.94818e-06	20	116	3.73055	Regulation of cell motility	http://amigo.geneontology.org/amigo/term/GO:2000145	G5I_03477 G5I_03921 G5I_04557 G5I_04929 G5I_05151 G5I_06495 G5I_06555 G5I_08163 G5I_09278 G5I_09461 G5I_10393 G5I_10396 G5I_10558 G5I_10924 G5I_11773 G5I_12102 G5I_12104 G5I_13057 G5I_13917 G5I_14475
5.10847e-06	52	537	2.09522	Negative regulation of nitrogen compound metabolic process	http://amigo.geneontology.org/amigo/term/GO:0051172	G5I_00069 G5I_00284 G5I_00546 G5I_00560 G5I_00720 G5I_00793 G5I_01381 G5I_01526 G5I_01735 G5I_02251 G5I_02783 G5I_02986 G5I_03015 G5I_03659 G5I_03921 G5I_04003 G5I_04439 G5I_04530 G5I_04582 G5I_04921 G5I_05777 G5I_05933 G5I_06252 G5I_06343 G5I_06495 G5I_06890 G5I_06798 G5I_07762 G5I_07953 G5I_08357 G5I_08368 G5I_08517 G5I_08543 G5I_10018 G5I_10194 G5I_10121 G5I_10524 G5I_10980 G5I_11773 G5I_11894…
5.10847e-06	36	310	2.51271	Regulation of cell development	http://amigo.geneontology.org/amigo/term/GO:0060284	G5I_00093 G5I_00183 G5I_01016 G5I_01157 G5I_01316 G5I_01652 G5I_01735 G5I_02360 G5I_02783 G5I_02820 G5I_02831 G5I_03014 G5I_03477 G5I_03787 G5I_04557 G5I_05417 G5I_06555 G5I_07319 G5I_07762 G5I_08163 G5I_08304 G5I_08368 G5I_08795 G5I_09048 G5I_10393 G5I_10396 G5I_10411 G5I_10946 G5I_10980 G5I_11773 G5I_12102 G5I_12104 G5I_12248 G5I_13917 G5I_14031 G5I_14475
5.22789e-06	25	172	3.14494	Establishment or maintenance of cell polarity	http://amigo.geneontology.org/amigo/term/GO:0007163	G5I_01157 G5I_01316 G5I_01602 G5I_01950 G5I_02473 G5I_02783 G5I_03014 G5I_03146 G5I_03921 G5I_04211 G5I_04414 G5I_04558 G5I_05259 G5I_06259 G5I_06369 G5I_06555 G5I_07583 G5I_08163 G5I_08352 G5I_08434 G5I_09094 G5I_09850 G5I_09774 G5I_10310 G5I_13917
5.27607e-06	33	271	2.63479	Positive regulation of multicellular organismal process	http://amigo.geneontology.org/amigo/term/GO:0051240	G5I_00093 G5I_00183 G5I_00285 G5I_01157 G5I_01652 G5I_01735 G5I_02473 G5I_02712 G5I_03146 G5I_03750 G5I_03787 G5I_04439 G5I_04557 G5I_05078 G5I_05417 G5I_06555 G5I_07949 G5I_08368 G5I_08543 G5I_08795 G5I_09048 G5I_09278 G5I_09339 G5I_10393 G5I_10396 G5I_10411 G5I_10946 G5I_11773 G5I_12102 G5I_12104 G5I_12248 G5I_13917 G5I_14475
5.56368e-06	20	117	3.69867	Actin filament organization	http://amigo.geneontology.org/amigo/term/GO:0007015	G5I_00246 G5I_00613 G5I_01307 G5I_02654 G5I_04414 G5I_06046 G5I_06369 G5I_08163 G5I_08543 G5I_08795 G5I_09040 G5I_09339 G5I_09461 G5I_10946 G5I_12622 G5I_13143 G5I_13690 G5I_13747 G5I_13803 G5I_13917
5.89824e-06	11	36	6.61137	Apical junction assembly	http://amigo.geneontology.org/amigo/term/GO:0043297	G5I_03621 G5I_05739 G5I_05740 G5I_06555 G5I_06713 G5I_06880 G5I_07583 G5I_08352 G5I_10411 G5I_12012 G5I_12769
5.91701e-06	137	1979	1.49788	Localization	http://amigo.geneontology.org/amigo/term/GO:0051179	G5I_00183 G5I_00246 G5I_00285 G5I_00330 G5I_00453 G5I_00462 G5I_00491 G5I_00552 G5I_00720 G5I_01157 G5I_01307 G5I_01380 G5I_01526 G5I_01556 G5I_01710 G5I_01720 G5I_01988 G5I_02330 G5I_02740 G5I_02820 G5I_02831 G5I_02842 G5I_03010 G5I_03014 G5I_03025 G5I_03038 G5I_03146 G5I_03422 G5I_03477 G5I_03585 G5I_03621 G5I_03750 G5I_03787 G5I_03921 G5I_03948 G5I_04003 G5I_04021 G5I_04040 G5I_04305 G5I_04414…
5.97869e-06	71	836	1.83761	Positive regulation of metabolic process	http://amigo.geneontology.org/amigo/term/GO:0009893	G5I_00093 G5I_00284 G5I_00702 G5I_00830 G5I_00839 G5I_01016 G5I_01098 G5I_01275 G5I_01621 G5I_01641 G5I_01652 G5I_01708 G5I_01950 G5I_02251 G5I_02267 G5I_02339 G5I_02473 G5I_02986 G5I_03015 G5I_03018 G5I_03477 G5I_03659 G5I_04021 G5I_04184 G5I_04439 G5I_04539 G5I_04624 G5I_04775 G5I_05535 G5I_05660 G5I_05716 G5I_06049 G5I_06252 G5I_06343 G5I_06577 G5I_06648 G5I_07319 G5I_07400 G5I_07762 G5I_08163…
6.10438e-06	50	511	2.11714	Locomotion	http://amigo.geneontology.org/amigo/term/GO:0040011	G5I_00093 G5I_00246 G5I_00529 G5I_00802 G5I_01316 G5I_01735 G5I_01988 G5I_02831 G5I_03014 G5I_03683 G5I_04003 G5I_04414 G5I_04472 G5I_04557 G5I_04929 G5I_05716 G5I_06369 G5I_06474 G5I_06555 G5I_07259 G5I_07315 G5I_07583 G5I_08163 G5I_08368 G5I_08434 G5I_08543 G5I_09048 G5I_09040 G5I_09278 G5I_09461 G5I_09805 G5I_10393 G5I_10396 G5I_10411 G5I_10594 G5I_10924 G5I_10946 G5I_12012 G5I_12102 G5I_12104…
6.40212e-06	27	198	2.95053	Organelle localization	http://amigo.geneontology.org/amigo/term/GO:0051640	G5I_02831 G5I_03010 G5I_03477 G5I_03787 G5I_03921 G5I_04003 G5I_04040 G5I_04557 G5I_04682 G5I_05259 G5I_06259 G5I_06365 G5I_06443 G5I_06455 G5I_06678 G5I_06893 G5I_07588 G5I_08368 G5I_09094 G5I_09295 G5I_09774 G5I_10310 G5I_11932 G5I_12041 G5I_12622 G5I_12929 G5I_13696
6.54271e-06	63	711	1.91722	Positive regulation of nitrogen compound metabolic process	http://amigo.geneontology.org/amigo/term/GO:0051173	G5I_00093 G5I_00284 G5I_00702 G5I_00830 G5I_00839 G5I_01016 G5I_01098 G5I_01275 G5I_01621 G5I_01641 G5I_01708 G5I_02251 G5I_02267 G5I_02339 G5I_02473 G5I_03015 G5I_03018 G5I_03477 G5I_03659 G5I_04021 G5I_04184 G5I_04539 G5I_04624 G5I_04775 G5I_05535 G5I_05660 G5I_05716 G5I_06049 G5I_06252 G5I_06343 G5I_06577 G5I_06648 G5I_07319 G5I_07762 G5I_08163 G5I_08304 G5I_08368 G5I_08932 G5I_09048 G5I_09040…
7.06102e-06	92	1189	1.6742	Regulation of nucleobase-containing compound metabolic process	http://amigo.geneontology.org/amigo/term/GO:0019219	G5I_00284 G5I_00349 G5I_00546 G5I_00702 G5I_00720 G5I_00793 G5I_00830 G5I_01098 G5I_01356 G5I_01438 G5I_01526 G5I_01621 G5I_01641 G5I_01708 G5I_01735 G5I_02251 G5I_02267 G5I_02339 G5I_02473 G5I_02712 G5I_02981 G5I_02986 G5I_02990 G5I_03659 G5I_03948 G5I_04080 G5I_04003 G5I_04184 G5I_04487 G5I_04528 G5I_04539 G5I_04582 G5I_04709 G5I_04775 G5I_05034 G5I_05535 G5I_05660 G5I_06049 G5I_06648 G5I_06861…
7.22837e-06	45	441	2.20788	Protein transport	http://amigo.geneontology.org/amigo/term/GO:0015031	G5I_00491 G5I_01157 G5I_01307 G5I_01556 G5I_01710 G5I_01720 G5I_02330 G5I_02842 G5I_03038 G5I_03146 G5I_03750 G5I_04021 G5I_04305 G5I_04629 G5I_04682 G5I_05043 G5I_05134 G5I_05302 G5I_05660 G5I_06049 G5I_06365 G5I_06570 G5I_06674 G5I_06893 G5I_07130 G5I_07287 G5I_07604 G5I_08352 G5I_08874 G5I_09339 G5I_09377 G5I_09850 G5I_10241 G5I_10558 G5I_12041 G5I_12148 G5I_12275 G5I_12470 G5I_12526 G5I_12622…
7.59216e-06	14	61	4.96592	Gland morphogenesis	http://amigo.geneontology.org/amigo/term/GO:0022612	G5I_01307 G5I_02509 G5I_03921 G5I_06369 G5I_06555 G5I_08163 G5I_10310 G5I_10411 G5I_10946 G5I_12102 G5I_12104 G5I_12929 G5I_13298 G5I_13690
8.44208e-06	51	532	2.07424	Plasma membrane bounded cell projection organization	http://amigo.geneontology.org/amigo/term/GO:0120036	G5I_00246 G5I_00462 G5I_00529 G5I_00802 G5I_01098 G5I_01316 G5I_01652 G5I_01923 G5I_02831 G5I_03477 G5I_03683 G5I_03921 G5I_04372 G5I_04414 G5I_04472 G5I_04557 G5I_04558 G5I_05716 G5I_05862 G5I_06046 G5I_06369 G5I_06474 G5I_06555 G5I_07315 G5I_07583 G5I_08163 G5I_08352 G5I_08368 G5I_09295 G5I_09339 G5I_09418 G5I_09461 G5I_09805 G5I_10393 G5I_10396 G5I_10411 G5I_10924 G5I_10946 G5I_12012 G5I_12102…
8.70103e-06	19	110	3.73734	Regulation of actin cytoskeleton organization	http://amigo.geneontology.org/amigo/term/GO:0032956	G5I_00462 G5I_00613 G5I_00635 G5I_00720 G5I_01307 G5I_02654 G5I_03015 G5I_03750 G5I_04557 G5I_05777 G5I_08163 G5I_08543 G5I_09339 G5I_09377 G5I_09418 G5I_09461 G5I_13057 G5I_13139 G5I_13747
8.82042e-06	46	459	2.16843	Establishment of protein localization	http://amigo.geneontology.org/amigo/term/GO:0045184	G5I_00491 G5I_01157 G5I_01307 G5I_01556 G5I_01710 G5I_01720 G5I_02330 G5I_02842 G5I_03038 G5I_03146 G5I_03750 G5I_04021 G5I_04305 G5I_04629 G5I_04682 G5I_05043 G5I_05134 G5I_05302 G5I_05660 G5I_06049 G5I_06365 G5I_06570 G5I_06674 G5I_06893 G5I_07130 G5I_07287 G5I_07604 G5I_08163 G5I_08352 G5I_08874 G5I_09339 G5I_09377 G5I_09850 G5I_10241 G5I_10558 G5I_12041 G5I_12148 G5I_12275 G5I_12470 G5I_12526…
9.13563e-06	42	402	2.2606	Imaginal disc development	http://amigo.geneontology.org/amigo/term/GO:0007444	G5I_00285 G5I_00462 G5I_00529 G5I_01275 G5I_01416 G5I_01551 G5I_01602 G5I_02360 G5I_02473 G5I_02783 G5I_03014 G5I_03015 G5I_03477 G5I_04211 G5I_04414 G5I_04557 G5I_04558 G5I_04929 G5I_05862 G5I_05965 G5I_06365 G5I_06369 G5I_06555 G5I_06577 G5I_07259 G5I_08163 G5I_08304 G5I_08352 G5I_08543 G5I_08668 G5I_09040 G5I_09850 G5I_10411 G5I_10946 G5I_12012 G5I_12102 G5I_12104 G5I_12522 G5I_13139 G5I_13144…
9.14115e-06	38	346	2.37634	Epithelial tube morphogenesis	http://amigo.geneontology.org/amigo/term/GO:0060562	G5I_00285 G5I_00462 G5I_00529 G5I_01416 G5I_01551 G5I_01602 G5I_02360 G5I_02473 G5I_03014 G5I_03477 G5I_04211 G5I_04414 G5I_04557 G5I_04558 G5I_05862 G5I_06365 G5I_06369 G5I_06555 G5I_06577 G5I_07259 G5I_08163 G5I_08304 G5I_08352 G5I_08668 G5I_09040 G5I_09094 G5I_09850 G5I_10411 G5I_10594 G5I_10693 G5I_10946 G5I_12012 G5I_12102 G5I_12104 G5I_12248 G5I_13139 G5I_13144 G5I_13690
9.35487e-06	65	751	1.87273	Positive regulation of macromolecule metabolic process	http://amigo.geneontology.org/amigo/term/GO:0010604	G5I_00093 G5I_00284 G5I_00702 G5I_00830 G5I_00839 G5I_01016 G5I_01098 G5I_01275 G5I_01621 G5I_01641 G5I_01708 G5I_01950 G5I_02251 G5I_02267 G5I_02339 G5I_02473 G5I_02986 G5I_03015 G5I_03018 G5I_03477 G5I_03659 G5I_04021 G5I_04184 G5I_04539 G5I_04624 G5I_04775 G5I_05535 G5I_05660 G5I_05716 G5I_06049 G5I_06252 G5I_06343 G5I_06648 G5I_07319 G5I_07762 G5I_08163 G5I_08304 G5I_08368 G5I_08932 G5I_09048…
9.52318e-06	45	446	2.18313	Chromosome organization	http://amigo.geneontology.org/amigo/term/GO:0051276	G5I_00546 G5I_00720 G5I_00793 G5I_00839 G5I_01098 G5I_01361 G5I_01526 G5I_01708 G5I_01923 G5I_02339 G5I_02509 G5I_03131 G5I_03659 G5I_03787 G5I_04003 G5I_05535 G5I_05660 G5I_05716 G5I_05862 G5I_06049 G5I_06652 G5I_06890 G5I_07319 G5I_07387 G5I_07503 G5I_07563 G5I_07588 G5I_08304 G5I_08368 G5I_08517 G5I_08560 G5I_09035 G5I_09377 G5I_10018 G5I_10047 G5I_10194 G5I_10462 G5I_11990 G5I_12041 G5I_12148…
1.20212e-05	48	494	2.1024	Negative regulation of gene expression	http://amigo.geneontology.org/amigo/term/GO:0010629	G5I_00546 G5I_00720 G5I_00793 G5I_01526 G5I_01582 G5I_01621 G5I_01735 G5I_01923 G5I_02126 G5I_02251 G5I_02509 G5I_03659 G5I_04003 G5I_04005 G5I_04439 G5I_04582 G5I_04921 G5I_05933 G5I_05946 G5I_06051 G5I_06798 G5I_07518 G5I_07953 G5I_08368 G5I_08517 G5I_08781 G5I_09817 G5I_10018 G5I_10194 G5I_10942 G5I_10980 G5I_11054 G5I_11773 G5I_11894 G5I_11990 G5I_12239 G5I_12988 G5I_13144 G5I_13341 G5I_13600…
1.28921e-05	19	113	3.63811	Regulation of actin filament-based process	http://amigo.geneontology.org/amigo/term/GO:0032970	G5I_00462 G5I_00613 G5I_00635 G5I_00720 G5I_01307 G5I_02654 G5I_03015 G5I_03750 G5I_04557 G5I_05777 G5I_08163 G5I_08543 G5I_09339 G5I_09377 G5I_09418 G5I_09461 G5I_13057 G5I_13139 G5I_13747
1.28921e-05	33	283	2.52307	Wing disc development	http://amigo.geneontology.org/amigo/term/GO:0035220	G5I_00285 G5I_00462 G5I_01275 G5I_01416 G5I_01551 G5I_01602 G5I_02360 G5I_02783 G5I_03014 G5I_03015 G5I_04414 G5I_04557 G5I_04558 G5I_04929 G5I_05862 G5I_05965 G5I_06365 G5I_06369 G5I_06555 G5I_06577 G5I_07259 G5I_08163 G5I_08304 G5I_08352 G5I_08543 G5I_08668 G5I_09850 G5I_10946 G5I_12102 G5I_12104 G5I_13139 G5I_13690 G5I_14461
1.29774e-05	88	1139	1.67171	Regulation of rna metabolic process	http://amigo.geneontology.org/amigo/term/GO:0051252	G5I_00284 G5I_00349 G5I_00546 G5I_00702 G5I_00720 G5I_00793 G5I_00830 G5I_01098 G5I_01356 G5I_01438 G5I_01526 G5I_01621 G5I_01641 G5I_01708 G5I_01735 G5I_02251 G5I_02267 G5I_02339 G5I_02473 G5I_02712 G5I_02981 G5I_02986 G5I_02990 G5I_03659 G5I_03948 G5I_04080 G5I_04003 G5I_04487 G5I_04528 G5I_04539 G5I_04582 G5I_04709 G5I_04775 G5I_05034 G5I_05535 G5I_05660 G5I_06049 G5I_06648 G5I_06861 G5I_06890…
1.31616e-05	31	257	2.60994	Regulation of anatomical structure morphogenesis	http://amigo.geneontology.org/amigo/term/GO:0022603	G5I_01016 G5I_01157 G5I_01307 G5I_01316 G5I_01416 G5I_01652 G5I_02820 G5I_02831 G5I_03014 G5I_03146 G5I_03477 G5I_03787 G5I_03921 G5I_06259 G5I_06369 G5I_07762 G5I_08163 G5I_08368 G5I_09048 G5I_09278 G5I_10393 G5I_10396 G5I_10411 G5I_10881 G5I_10946 G5I_10980 G5I_12102 G5I_12104 G5I_12248 G5I_13803 G5I_13917
1.3636e-05	12	47	5.52439	Regulation of tube size	http://amigo.geneontology.org/amigo/term/GO:0035150	G5I_03146 G5I_03621 G5I_04557 G5I_06880 G5I_08163 G5I_08668 G5I_12012 G5I_12102 G5I_12104 G5I_12248 G5I_12929 G5I_14625
1.40543e-05	31	258	2.59982	Positive regulation of developmental process	http://amigo.geneontology.org/amigo/term/GO:0051094	G5I_00093 G5I_00183 G5I_00285 G5I_01157 G5I_01652 G5I_01735 G5I_02712 G5I_03146 G5I_03750 G5I_03787 G5I_04439 G5I_04557 G5I_05417 G5I_06555 G5I_07949 G5I_08368 G5I_08543 G5I_08795 G5I_09048 G5I_09278 G5I_09339 G5I_10393 G5I_10396 G5I_10411 G5I_10946 G5I_11773 G5I_12102 G5I_12104 G5I_12248 G5I_13917 G5I_14475
1.40543e-05	31	258	2.59982	Axon development	http://amigo.geneontology.org/amigo/term/GO:0061564	G5I_00246 G5I_00529 G5I_00802 G5I_01098 G5I_01316 G5I_02831 G5I_03683 G5I_04372 G5I_04472 G5I_05716 G5I_06474 G5I_06555 G5I_07315 G5I_07583 G5I_08163 G5I_08368 G5I_09339 G5I_09461 G5I_09805 G5I_10393 G5I_10396 G5I_10411 G5I_10924 G5I_10946 G5I_12012 G5I_12248 G5I_12285 G5I_13019 G5I_13350 G5I_13690 G5I_13917
1.40543e-05	10	32	6.76163	Tight junction assembly	http://amigo.geneontology.org/amigo/term/GO:0120192	G5I_03621 G5I_05739 G5I_05740 G5I_06713 G5I_06880 G5I_07583 G5I_08352 G5I_10411 G5I_12012 G5I_12769
1.40543e-05	10	32	6.76163	Tight junction organization	http://amigo.geneontology.org/amigo/term/GO:0120193	G5I_03621 G5I_05739 G5I_05740 G5I_06713 G5I_06880 G5I_07583 G5I_08352 G5I_10411 G5I_12012 G5I_12769
1.54313e-05	27	208	2.80868	Negative regulation of cellular protein metabolic process	http://amigo.geneontology.org/amigo/term/GO:0032269	G5I_00069 G5I_00560 G5I_01381 G5I_02783 G5I_03015 G5I_03921 G5I_04439 G5I_04530 G5I_04921 G5I_05777 G5I_05933 G5I_06252 G5I_06343 G5I_06495 G5I_07762 G5I_08357 G5I_08368 G5I_08543 G5I_10121 G5I_10980 G5I_11773 G5I_11894 G5I_11990 G5I_12495 G5I_13139 G5I_14031 G5I_14036
1.68855e-05	27	209	2.79524	Negative regulation of protein metabolic process	http://amigo.geneontology.org/amigo/term/GO:0051248	G5I_00069 G5I_00560 G5I_01381 G5I_02783 G5I_03015 G5I_03921 G5I_04439 G5I_04530 G5I_04921 G5I_05777 G5I_05933 G5I_06252 G5I_06343 G5I_06495 G5I_07762 G5I_08357 G5I_08368 G5I_08543 G5I_10121 G5I_10980 G5I_11773 G5I_11894 G5I_11990 G5I_12495 G5I_13139 G5I_14031 G5I_14036
1.75272e-05	26	197	2.85567	Regulation of developmental growth	http://amigo.geneontology.org/amigo/term/GO:0048638	G5I_00183 G5I_00285 G5I_00462 G5I_01316 G5I_01735 G5I_01950 G5I_02712 G5I_02831 G5I_03750 G5I_04428 G5I_04682 G5I_07468 G5I_07949 G5I_08352 G5I_08368 G5I_08434 G5I_08543 G5I_09339 G5I_09461 G5I_10411 G5I_10924 G5I_10946 G5I_12470 G5I_13917 G5I_14036 G5I_14697
1.80036e-05	40	385	2.24802	Regulation of cell differentiation	http://amigo.geneontology.org/amigo/term/GO:0045595	G5I_00093 G5I_00183 G5I_00839 G5I_01016 G5I_01157 G5I_01316 G5I_01652 G5I_01735 G5I_02360 G5I_02720 G5I_02783 G5I_02820 G5I_02831 G5I_03014 G5I_03131 G5I_03477 G5I_03787 G5I_04557 G5I_05417 G5I_06555 G5I_07319 G5I_07762 G5I_08163 G5I_08304 G5I_08368 G5I_08795 G5I_09048 G5I_10121 G5I_10393 G5I_10396 G5I_10411 G5I_10946 G5I_10980 G5I_11773 G5I_12102 G5I_12104 G5I_12248 G5I_13917 G5I_14031 G5I_14475
1.85246e-05	51	548	2.01368	Cell projection organization	http://amigo.geneontology.org/amigo/term/GO:0030030	G5I_00246 G5I_00462 G5I_00529 G5I_00802 G5I_01098 G5I_01316 G5I_01652 G5I_01923 G5I_02831 G5I_03477 G5I_03683 G5I_03921 G5I_04372 G5I_04414 G5I_04472 G5I_04557 G5I_04558 G5I_05716 G5I_05862 G5I_06046 G5I_06369 G5I_06474 G5I_06555 G5I_07315 G5I_07583 G5I_08163 G5I_08352 G5I_08368 G5I_09295 G5I_09339 G5I_09418 G5I_09461 G5I_09805 G5I_10393 G5I_10396 G5I_10411 G5I_10924 G5I_10946 G5I_12012 G5I_12102…
2.08967e-05	38	359	2.29029	Pattern specification process	http://amigo.geneontology.org/amigo/term/GO:0007389	G5I_00183 G5I_01016 G5I_01157 G5I_01316 G5I_01602 G5I_01950 G5I_02783 G5I_03014 G5I_04414 G5I_04428 G5I_04557 G5I_04629 G5I_05151 G5I_05660 G5I_05965 G5I_06259 G5I_06555 G5I_08163 G5I_08304 G5I_08352 G5I_08362 G5I_08368 G5I_08541 G5I_08781 G5I_09461 G5I_09850 G5I_09774 G5I_10310 G5I_11057 G5I_11773 G5I_12102 G5I_12104 G5I_12470 G5I_13690 G5I_14036 G5I_14309 G5I_14461 G5I_14827
2.12981e-05	11	41	5.8051	Protein import into nucleus	http://amigo.geneontology.org/amigo/term/GO:0006606	G5I_01556 G5I_01710 G5I_01720 G5I_03038 G5I_04305 G5I_05660 G5I_06049 G5I_09377 G5I_09850 G5I_12041 G5I_14214
2.12981e-05	54	597	1.95713	Negative regulation of cellular metabolic process	http://amigo.geneontology.org/amigo/term/GO:0031324	G5I_00069 G5I_00284 G5I_00546 G5I_00560 G5I_00720 G5I_00793 G5I_01381 G5I_01526 G5I_01735 G5I_02251 G5I_02783 G5I_02986 G5I_03015 G5I_03659 G5I_03921 G5I_04003 G5I_04439 G5I_04530 G5I_04582 G5I_04921 G5I_05777 G5I_05933 G5I_06252 G5I_06343 G5I_06495 G5I_06890 G5I_06798 G5I_07762 G5I_07953 G5I_08357 G5I_08368 G5I_08517 G5I_08543 G5I_09048 G5I_10018 G5I_10194 G5I_10121 G5I_10524 G5I_10980 G5I_11773…
2.12981e-05	17	96	3.83159	Regulation of protein-containing complex assembly	http://amigo.geneontology.org/amigo/term/GO:0043254	G5I_00462 G5I_00613 G5I_00702 G5I_00720 G5I_01157 G5I_01307 G5I_02654 G5I_03015 G5I_03750 G5I_05777 G5I_07124 G5I_07130 G5I_08543 G5I_09339 G5I_09377 G5I_13139 G5I_13747
2.14782e-05	16	86	4.02553	Neuron recognition	http://amigo.geneontology.org/amigo/term/GO:0008038	G5I_00802 G5I_01316 G5I_02654 G5I_03621 G5I_06474 G5I_07315 G5I_07583 G5I_08163 G5I_08368 G5I_09339 G5I_10393 G5I_10396 G5I_12248 G5I_12285 G5I_13019 G5I_13690
2.23635e-05	14	67	4.52121	Chitin-based cuticle development	http://amigo.geneontology.org/amigo/term/GO:0040003	G5I_00322 G5I_01157 G5I_03146 G5I_05151 G5I_05660 G5I_05975 G5I_10144 G5I_10151 G5I_10619 G5I_11716 G5I_11722 G5I_12248 G5I_12880 G5I_14625
2.25012e-05	13	58	4.84972	Salivary gland morphogenesis	http://amigo.geneontology.org/amigo/term/GO:0007435	G5I_01307 G5I_02509 G5I_06369 G5I_06555 G5I_08163 G5I_10310 G5I_10411 G5I_10946 G5I_12102 G5I_12104 G5I_12929 G5I_13298 G5I_13690
2.32011e-05	22	152	3.1317	Regulation of plasma membrane bounded cell projection organization	http://amigo.geneontology.org/amigo/term/GO:0120035	G5I_00541 G5I_01157 G5I_01307 G5I_01316 G5I_01652 G5I_01735 G5I_02820 G5I_02831 G5I_03014 G5I_03787 G5I_07762 G5I_08163 G5I_08368 G5I_08543 G5I_09339 G5I_09461 G5I_10393 G5I_10396 G5I_10411 G5I_10980 G5I_12248 G5I_13917
2.53679e-05	33	293	2.43696	Imaginal disc morphogenesis	http://amigo.geneontology.org/amigo/term/GO:0007560	G5I_00285 G5I_00462 G5I_00529 G5I_01551 G5I_01602 G5I_02360 G5I_02473 G5I_03014 G5I_03477 G5I_04211 G5I_04414 G5I_04557 G5I_04558 G5I_05862 G5I_06365 G5I_06369 G5I_06555 G5I_06577 G5I_07259 G5I_08163 G5I_08304 G5I_08352 G5I_08668 G5I_09040 G5I_09850 G5I_10411 G5I_10946 G5I_12012 G5I_12102 G5I_12104 G5I_13139 G5I_13144 G5I_13690
2.53679e-05	33	293	2.43696	Post-embryonic animal organ morphogenesis	http://amigo.geneontology.org/amigo/term/GO:0048563	G5I_00285 G5I_00462 G5I_00529 G5I_01551 G5I_01602 G5I_02360 G5I_02473 G5I_03014 G5I_03477 G5I_04211 G5I_04414 G5I_04557 G5I_04558 G5I_05862 G5I_06365 G5I_06369 G5I_06555 G5I_06577 G5I_07259 G5I_08163 G5I_08304 G5I_08352 G5I_08668 G5I_09040 G5I_09850 G5I_10411 G5I_10946 G5I_12012 G5I_12102 G5I_12104 G5I_13139 G5I_13144 G5I_13690
2.56078e-05	22	153	3.11123	Regulation of cell projection organization	http://amigo.geneontology.org/amigo/term/GO:0031344	G5I_00541 G5I_01157 G5I_01307 G5I_01316 G5I_01652 G5I_01735 G5I_02820 G5I_02831 G5I_03014 G5I_03787 G5I_07762 G5I_08163 G5I_08368 G5I_08543 G5I_09339 G5I_09461 G5I_10393 G5I_10396 G5I_10411 G5I_10980 G5I_12248 G5I_13917
2.90238e-05	18	109	3.57312	Regulation of cell junction assembly	http://amigo.geneontology.org/amigo/term/GO:1901888	G5I_00183 G5I_00462 G5I_01735 G5I_02712 G5I_03750 G5I_04428 G5I_04682 G5I_06046 G5I_07949 G5I_08368 G5I_08543 G5I_09339 G5I_09461 G5I_10411 G5I_10924 G5I_10946 G5I_13057 G5I_14036
3.14447e-05	17	99	3.71548	Nucleocytoplasmic transport	http://amigo.geneontology.org/amigo/term/GO:0006913	G5I_01556 G5I_01710 G5I_01720 G5I_03038 G5I_03948 G5I_04021 G5I_04305 G5I_05660 G5I_06049 G5I_06893 G5I_09377 G5I_09850 G5I_12041 G5I_12148 G5I_13696 G5I_14214 G5I_14438
3.14447e-05	17	99	3.71548	Nuclear transport	http://amigo.geneontology.org/amigo/term/GO:0051169	G5I_01556 G5I_01710 G5I_01720 G5I_03038 G5I_03948 G5I_04021 G5I_04305 G5I_05660 G5I_06049 G5I_06893 G5I_09377 G5I_09850 G5I_12041 G5I_12148 G5I_13696 G5I_14214 G5I_14438
3.17627e-05	37	352	2.27437	Intracellular protein transport	http://amigo.geneontology.org/amigo/term/GO:0006886	G5I_01157 G5I_01556 G5I_01710 G5I_01720 G5I_02330 G5I_02842 G5I_03038 G5I_03146 G5I_03750 G5I_04021 G5I_04305 G5I_05134 G5I_05302 G5I_05660 G5I_06049 G5I_06365 G5I_06570 G5I_06674 G5I_06893 G5I_07130 G5I_07287 G5I_07604 G5I_08352 G5I_08874 G5I_09339 G5I_09377 G5I_09850 G5I_10241 G5I_10558 G5I_12041 G5I_12148 G5I_12275 G5I_12526 G5I_12622 G5I_13696 G5I_14214 G5I_14819
3.17627e-05	52	575	1.95676	Movement of cell or subcellular component	http://amigo.geneontology.org/amigo/term/GO:0006928	G5I_00246 G5I_00529 G5I_00802 G5I_01307 G5I_01316 G5I_01988 G5I_02831 G5I_03010 G5I_03014 G5I_03683 G5I_03921 G5I_04414 G5I_04472 G5I_04557 G5I_05716 G5I_06369 G5I_06474 G5I_06555 G5I_06577 G5I_07259 G5I_07315 G5I_07583 G5I_08088 G5I_08163 G5I_08368 G5I_08434 G5I_08543 G5I_09040 G5I_09278 G5I_09461 G5I_09805 G5I_10393 G5I_10396 G5I_10411 G5I_10594 G5I_10924 G5I_10946 G5I_12012 G5I_12102 G5I_12104…
3.17627e-05	20	132	3.27837	Positive regulation of nervous system development	http://amigo.geneontology.org/amigo/term/GO:0051962	G5I_00093 G5I_00183 G5I_01157 G5I_01652 G5I_01735 G5I_02712 G5I_03750 G5I_03787 G5I_05417 G5I_07949 G5I_08368 G5I_08543 G5I_09048 G5I_09339 G5I_10393 G5I_10396 G5I_10411 G5I_10946 G5I_12248 G5I_13917
3.34844e-05	11	43	5.5351	Hair cell differentiation	http://amigo.geneontology.org/amigo/term/GO:0035315	G5I_00462 G5I_03921 G5I_04414 G5I_04557 G5I_04558 G5I_05862 G5I_06369 G5I_08163 G5I_08352 G5I_12102 G5I_12104
3.34844e-05	34	311	2.36548	Cell morphogenesis involved in neuron differentiation	http://amigo.geneontology.org/amigo/term/GO:0048667	G5I_00246 G5I_00529 G5I_00802 G5I_01098 G5I_01316 G5I_01652 G5I_01923 G5I_02831 G5I_03477 G5I_03683 G5I_03921 G5I_04372 G5I_04472 G5I_05716 G5I_06474 G5I_06555 G5I_07315 G5I_07583 G5I_08163 G5I_08368 G5I_09418 G5I_09461 G5I_09805 G5I_10393 G5I_10396 G5I_10411 G5I_10924 G5I_10946 G5I_12012 G5I_12285 G5I_13350 G5I_13690 G5I_13917 G5I_14036
3.60334e-05	35	326	2.32301	Instar larval or pupal morphogenesis	http://amigo.geneontology.org/amigo/term/GO:0048707	G5I_00285 G5I_00462 G5I_00529 G5I_01551 G5I_01602 G5I_02360 G5I_02473 G5I_02509 G5I_03014 G5I_03477 G5I_04211 G5I_04414 G5I_04557 G5I_04558 G5I_05763 G5I_05862 G5I_06365 G5I_06369 G5I_06555 G5I_06577 G5I_07259 G5I_08163 G5I_08304 G5I_08352 G5I_08668 G5I_09040 G5I_09850 G5I_10411 G5I_10946 G5I_12012 G5I_12102 G5I_12104 G5I_13139 G5I_13144 G5I_13690
3.83083e-05	36	341	2.28428	Metamorphosis	http://amigo.geneontology.org/amigo/term/GO:0007552	G5I_00285 G5I_00462 G5I_00529 G5I_01551 G5I_01582 G5I_01602 G5I_02360 G5I_02473 G5I_02509 G5I_03014 G5I_03477 G5I_04211 G5I_04414 G5I_04557 G5I_04558 G5I_05763 G5I_05862 G5I_06365 G5I_06369 G5I_06555 G5I_06577 G5I_07259 G5I_08163 G5I_08304 G5I_08352 G5I_08668 G5I_09040 G5I_09850 G5I_10411 G5I_10946 G5I_12012 G5I_12102 G5I_12104 G5I_13139 G5I_13144 G5I_13690
4.05383e-05	7	16	9.46628	Regulation of transcription initiation from rna polymerase ii promoter	http://amigo.geneontology.org/amigo/term/GO:0060260	G5I_00702 G5I_03948 G5I_04487 G5I_04528 G5I_05660 G5I_06861 G5I_09377
4.05383e-05	7	16	9.46628	Regulation of dna-templated transcription, initiation	http://amigo.geneontology.org/amigo/term/GO:2000142	G5I_00702 G5I_03948 G5I_04487 G5I_04528 G5I_05660 G5I_06861 G5I_09377
4.18169e-05	11	44	5.4093	Import into nucleus	http://amigo.geneontology.org/amigo/term/GO:0051170	G5I_01556 G5I_01710 G5I_01720 G5I_03038 G5I_04305 G5I_05660 G5I_06049 G5I_09377 G5I_09850 G5I_12041 G5I_14214
4.23377e-05	60	708	1.83366	Organic substance transport	http://amigo.geneontology.org/amigo/term/GO:0071702	G5I_00491 G5I_01157 G5I_01307 G5I_01380 G5I_01526 G5I_01556 G5I_01710 G5I_01720 G5I_02330 G5I_02842 G5I_03038 G5I_03146 G5I_03585 G5I_03750 G5I_03921 G5I_03948 G5I_04021 G5I_04305 G5I_04532 G5I_04629 G5I_04682 G5I_05043 G5I_05134 G5I_05302 G5I_05660 G5I_06049 G5I_06305 G5I_06365 G5I_06570 G5I_06674 G5I_06893 G5I_06974 G5I_07130 G5I_07287 G5I_07604 G5I_07762 G5I_08352 G5I_08368 G5I_08831 G5I_08874…
4.26862e-05	16	91	3.80434	Cell recognition	http://amigo.geneontology.org/amigo/term/GO:0008037	G5I_00802 G5I_01316 G5I_02654 G5I_03621 G5I_06474 G5I_07315 G5I_07583 G5I_08163 G5I_08368 G5I_09339 G5I_10393 G5I_10396 G5I_12248 G5I_12285 G5I_13019 G5I_13690
4.5828e-05	33	302	2.36433	Positive regulation of protein metabolic process	http://amigo.geneontology.org/amigo/term/GO:0051247	G5I_00093 G5I_00284 G5I_00702 G5I_00839 G5I_01016 G5I_01275 G5I_03015 G5I_03477 G5I_04021 G5I_04624 G5I_04775 G5I_05716 G5I_06252 G5I_06343 G5I_07762 G5I_08163 G5I_08368 G5I_08932 G5I_09040 G5I_09062 G5I_09094 G5I_09278 G5I_10121 G5I_10411 G5I_10946 G5I_11717 G5I_11773 G5I_11987 G5I_12248 G5I_12495 G5I_13057 G5I_14031 G5I_14036
4.59373e-05	35	330	2.29486	Post-embryonic animal organ development	http://amigo.geneontology.org/amigo/term/GO:0048569	G5I_00285 G5I_00462 G5I_00529 G5I_01551 G5I_01602 G5I_02360 G5I_02473 G5I_03014 G5I_03477 G5I_04211 G5I_04414 G5I_04557 G5I_04558 G5I_05862 G5I_06365 G5I_06369 G5I_06443 G5I_06555 G5I_06577 G5I_07259 G5I_08163 G5I_08304 G5I_08352 G5I_08668 G5I_09040 G5I_09377 G5I_09850 G5I_10411 G5I_10946 G5I_12012 G5I_12102 G5I_12104 G5I_13139 G5I_13144 G5I_13690
4.60132e-05	18	113	3.44664	Nucleobase-containing compound transport	http://amigo.geneontology.org/amigo/term/GO:0015931	G5I_01526 G5I_01556 G5I_01710 G5I_01720 G5I_03585 G5I_03948 G5I_04021 G5I_06049 G5I_06893 G5I_07762 G5I_08368 G5I_09377 G5I_09774 G5I_10310 G5I_12041 G5I_12148 G5I_13696 G5I_14438
4.89151e-05	34	317	2.32071	Neuron projection morphogenesis	http://amigo.geneontology.org/amigo/term/GO:0048812	G5I_00246 G5I_00529 G5I_00802 G5I_01098 G5I_01316 G5I_01652 G5I_01923 G5I_02831 G5I_03477 G5I_03683 G5I_04372 G5I_04414 G5I_04472 G5I_05716 G5I_06474 G5I_06555 G5I_07315 G5I_07583 G5I_08163 G5I_08368 G5I_09418 G5I_09461 G5I_09805 G5I_10393 G5I_10396 G5I_10411 G5I_10924 G5I_10946 G5I_12012 G5I_12285 G5I_13350 G5I_13690 G5I_13917 G5I_14036
5.09263e-05	4	4	21.6372	UDP-N-acetylglucosamine metabolic process	http://amigo.geneontology.org/amigo/term/GO:0006047	G5I_02481 G5I_09018 G5I_10441 G5I_12248
5.09263e-05	32	290	2.38755	Chromatin organization	http://amigo.geneontology.org/amigo/term/GO:0006325	G5I_00546 G5I_00720 G5I_00793 G5I_00839 G5I_01361 G5I_01526 G5I_01708 G5I_02339 G5I_03659 G5I_05535 G5I_05716 G5I_06049 G5I_06652 G5I_06890 G5I_07319 G5I_07387 G5I_07503 G5I_07563 G5I_07588 G5I_08304 G5I_08368 G5I_08560 G5I_09377 G5I_10018 G5I_10194 G5I_10462 G5I_11990 G5I_12148 G5I_13144 G5I_13923 G5I_14461 G5I_14678
5.09263e-05	4	4	21.6372	Compartment pattern specification	http://amigo.geneontology.org/amigo/term/GO:0007386	G5I_04557 G5I_09461 G5I_12102 G5I_12104
5.09709e-05	11	45	5.2891	Glucosamine-containing compound metabolic process	http://amigo.geneontology.org/amigo/term/GO:1901071	G5I_00048 G5I_00315 G5I_01690 G5I_02470 G5I_03528 G5I_03530 G5I_04081 G5I_05028 G5I_05975 G5I_12248 G5I_13719
5.11981e-05	34	318	2.31341	Cell projection morphogenesis	http://amigo.geneontology.org/amigo/term/GO:0048858	G5I_00246 G5I_00529 G5I_00802 G5I_01098 G5I_01316 G5I_01652 G5I_01923 G5I_02831 G5I_03477 G5I_03683 G5I_04372 G5I_04414 G5I_04472 G5I_05716 G5I_06474 G5I_06555 G5I_07315 G5I_07583 G5I_08163 G5I_08368 G5I_09418 G5I_09461 G5I_09805 G5I_10393 G5I_10396 G5I_10411 G5I_10924 G5I_10946 G5I_12012 G5I_12285 G5I_13350 G5I_13690 G5I_13917 G5I_14036
5.11981e-05	34	318	2.31341	Plasma membrane bounded cell projection morphogenesis	http://amigo.geneontology.org/amigo/term/GO:0120039	G5I_00246 G5I_00529 G5I_00802 G5I_01098 G5I_01316 G5I_01652 G5I_01923 G5I_02831 G5I_03477 G5I_03683 G5I_04372 G5I_04414 G5I_04472 G5I_05716 G5I_06474 G5I_06555 G5I_07315 G5I_07583 G5I_08163 G5I_08368 G5I_09418 G5I_09461 G5I_09805 G5I_10393 G5I_10396 G5I_10411 G5I_10924 G5I_10946 G5I_12012 G5I_12285 G5I_13350 G5I_13690 G5I_13917 G5I_14036
5.46055e-05	12	54	4.80827	RNA export from nucleus	http://amigo.geneontology.org/amigo/term/GO:0006405	G5I_01556 G5I_01710 G5I_01720 G5I_03948 G5I_04021 G5I_06049 G5I_06893 G5I_09377 G5I_12041 G5I_12148 G5I_13696 G5I_14438
5.72613e-05	14	73	4.1496	Regulation of protein polymerization	http://amigo.geneontology.org/amigo/term/GO:0032271	G5I_00462 G5I_00613 G5I_00720 G5I_01307 G5I_02654 G5I_03015 G5I_03750 G5I_05777 G5I_07124 G5I_08543 G5I_09339 G5I_09377 G5I_13139 G5I_13747
5.7903e-05	8	23	7.52599	Adherens junction organization	http://amigo.geneontology.org/amigo/term/GO:0034332	G5I_01416 G5I_06555 G5I_08163 G5I_08169 G5I_08352 G5I_08434 G5I_09418 G5I_10946
5.81335e-05	67	831	1.74452	Regulation of response to stimulus	http://amigo.geneontology.org/amigo/term/GO:0048583	G5I_00069 G5I_00093 G5I_00285 G5I_00529 G5I_00635 G5I_01275 G5I_01307 G5I_01316 G5I_01526 G5I_01652 G5I_01708 G5I_01735 G5I_02473 G5I_02783 G5I_02820 G5I_02831 G5I_03014 G5I_03025 G5I_03308 G5I_03477 G5I_03921 G5I_04530 G5I_04557 G5I_04775 G5I_05117 G5I_05417 G5I_05660 G5I_05716 G5I_05763 G5I_06252 G5I_06259 G5I_06343 G5I_06369 G5I_06577 G5I_06890 G5I_06893 G5I_07662 G5I_07762 G5I_08163 G5I_08304…
6.46407e-05	17	105	3.50317	Regulation of synapse assembly	http://amigo.geneontology.org/amigo/term/GO:0051963	G5I_00183 G5I_00462 G5I_01735 G5I_02712 G5I_03750 G5I_04428 G5I_04682 G5I_06046 G5I_07949 G5I_08368 G5I_08543 G5I_09339 G5I_09461 G5I_10411 G5I_10924 G5I_10946 G5I_14036
7.52917e-05	13	65	4.32744	Regulation of actin filament polymerization	http://amigo.geneontology.org/amigo/term/GO:0030833	G5I_00462 G5I_00613 G5I_00720 G5I_01307 G5I_02654 G5I_03015 G5I_03750 G5I_05777 G5I_08543 G5I_09339 G5I_09377 G5I_13139 G5I_13747
7.79064e-05	14	75	4.03895	Salivary gland development	http://amigo.geneontology.org/amigo/term/GO:0007431	G5I_01307 G5I_02509 G5I_06369 G5I_06555 G5I_07762 G5I_08163 G5I_10310 G5I_10411 G5I_10946 G5I_12102 G5I_12104 G5I_12929 G5I_13298 G5I_13690
7.79064e-05	14	75	4.03895	Exocrine system development	http://amigo.geneontology.org/amigo/term/GO:0035272	G5I_01307 G5I_02509 G5I_06369 G5I_06555 G5I_07762 G5I_08163 G5I_10310 G5I_10411 G5I_10946 G5I_12102 G5I_12104 G5I_12929 G5I_13298 G5I_13690
7.92025e-05	12	56	4.63654	Epidermis development	http://amigo.geneontology.org/amigo/term/GO:0008544	G5I_00462 G5I_03921 G5I_04414 G5I_04557 G5I_04558 G5I_05862 G5I_06259 G5I_06369 G5I_08163 G5I_08352 G5I_12102 G5I_12104
8.87624e-05	63	776	1.75663	Positive regulation of cellular metabolic process	http://amigo.geneontology.org/amigo/term/GO:0031325	G5I_00093 G5I_00284 G5I_00702 G5I_00830 G5I_00839 G5I_01016 G5I_01098 G5I_01621 G5I_01641 G5I_01652 G5I_01708 G5I_02251 G5I_02267 G5I_02339 G5I_02473 G5I_03015 G5I_03018 G5I_03477 G5I_03659 G5I_04021 G5I_04184 G5I_04439 G5I_04539 G5I_04624 G5I_04775 G5I_05535 G5I_05660 G5I_05716 G5I_06049 G5I_06252 G5I_06343 G5I_06577 G5I_06648 G5I_07319 G5I_07400 G5I_08163 G5I_08304 G5I_08368 G5I_08932 G5I_09048…
9.0113e-05	34	327	2.24974	Cell part morphogenesis	http://amigo.geneontology.org/amigo/term/GO:0032990	G5I_00246 G5I_00529 G5I_00802 G5I_01098 G5I_01316 G5I_01652 G5I_01923 G5I_02831 G5I_03477 G5I_03683 G5I_04372 G5I_04414 G5I_04472 G5I_05716 G5I_06474 G5I_06555 G5I_07315 G5I_07583 G5I_08163 G5I_08368 G5I_09418 G5I_09461 G5I_09805 G5I_10393 G5I_10396 G5I_10411 G5I_10924 G5I_10946 G5I_12012 G5I_12285 G5I_13350 G5I_13690 G5I_13917 G5I_14036
9.40573e-05	7	18	8.41447	Axonal fasciculation	http://amigo.geneontology.org/amigo/term/GO:0007413	G5I_01316 G5I_07315 G5I_08368 G5I_09339 G5I_12248 G5I_12285 G5I_13019
9.40573e-05	11	48	4.95853	Epidermal cell differentiation	http://amigo.geneontology.org/amigo/term/GO:0009913	G5I_00462 G5I_03921 G5I_04414 G5I_04557 G5I_04558 G5I_05862 G5I_06369 G5I_08163 G5I_08352 G5I_12102 G5I_12104
9.40573e-05	11	48	4.95853	Protein localization to nucleus	http://amigo.geneontology.org/amigo/term/GO:0034504	G5I_01556 G5I_01710 G5I_01720 G5I_03038 G5I_04305 G5I_05660 G5I_06049 G5I_09377 G5I_09850 G5I_12041 G5I_14214
0.000104766	10	40	5.4093	Posttranscriptional gene silencing	http://amigo.geneontology.org/amigo/term/GO:0016441	G5I_01526 G5I_02509 G5I_06051 G5I_07518 G5I_08781 G5I_10980 G5I_11054 G5I_12239 G5I_13600 G5I_14036
0.000110823	25	207	2.61319	Imaginal disc-derived wing morphogenesis	http://amigo.geneontology.org/amigo/term/GO:0007476	G5I_00285 G5I_00462 G5I_01551 G5I_01602 G5I_02360 G5I_03014 G5I_04414 G5I_04557 G5I_04558 G5I_05862 G5I_06365 G5I_06369 G5I_06555 G5I_06577 G5I_07259 G5I_08163 G5I_08304 G5I_08352 G5I_08668 G5I_09850 G5I_10946 G5I_12102 G5I_12104 G5I_13139 G5I_13690
0.000113963	34	331	2.22255	Regionalization	http://amigo.geneontology.org/amigo/term/GO:0003002	G5I_00183 G5I_01016 G5I_01157 G5I_01602 G5I_01950 G5I_02783 G5I_03014 G5I_04414 G5I_04428 G5I_04557 G5I_04629 G5I_05660 G5I_05965 G5I_06555 G5I_08304 G5I_08352 G5I_08362 G5I_08368 G5I_08541 G5I_08781 G5I_09461 G5I_09850 G5I_09774 G5I_10310 G5I_11057 G5I_11773 G5I_12102 G5I_12104 G5I_12470 G5I_13690 G5I_14036 G5I_14309 G5I_14461 G5I_14827
0.000113963	15	88	3.68816	Regulation of cell morphogenesis involved in differentiation	http://amigo.geneontology.org/amigo/term/GO:0010769	G5I_01157 G5I_01316 G5I_01652 G5I_02820 G5I_02831 G5I_03014 G5I_03787 G5I_07762 G5I_08163 G5I_08368 G5I_10393 G5I_10396 G5I_10411 G5I_12248 G5I_13917
0.000114167	11	49	4.85733	Gene silencing by rna	http://amigo.geneontology.org/amigo/term/GO:0031047	G5I_01526 G5I_02509 G5I_06051 G5I_07518 G5I_08368 G5I_08781 G5I_09817 G5I_10980 G5I_11054 G5I_12239 G5I_13600
0.000118878	13	68	4.13653	Cellularization	http://amigo.geneontology.org/amigo/term/GO:0007349	G5I_00462 G5I_01307 G5I_03787 G5I_04557 G5I_04775 G5I_06305 G5I_06343 G5I_08163 G5I_08368 G5I_08402 G5I_08795 G5I_10980 G5I_14697
0.000118878	28	248	2.44291	Axonogenesis	http://amigo.geneontology.org/amigo/term/GO:0007409	G5I_00246 G5I_00529 G5I_00802 G5I_01098 G5I_01316 G5I_02831 G5I_03683 G5I_04372 G5I_04472 G5I_05716 G5I_06474 G5I_06555 G5I_07315 G5I_07583 G5I_08163 G5I_08368 G5I_09461 G5I_09805 G5I_10393 G5I_10396 G5I_10411 G5I_10924 G5I_10946 G5I_12012 G5I_12285 G5I_13350 G5I_13690 G5I_13917
0.000118878	13	68	4.13653	Regulation of actin polymerization or depolymerization	http://amigo.geneontology.org/amigo/term/GO:0008064	G5I_00462 G5I_00613 G5I_00720 G5I_01307 G5I_02654 G5I_03015 G5I_03750 G5I_05777 G5I_08543 G5I_09339 G5I_09377 G5I_13139 G5I_13747
0.000118878	13	68	4.13653	Regulation of actin filament length	http://amigo.geneontology.org/amigo/term/GO:0030832	G5I_00462 G5I_00613 G5I_00720 G5I_01307 G5I_02654 G5I_03015 G5I_03750 G5I_05777 G5I_08543 G5I_09339 G5I_09377 G5I_13139 G5I_13747
0.000122147	27	235	2.48598	Regulation of neurogenesis	http://amigo.geneontology.org/amigo/term/GO:0050767	G5I_00093 G5I_01016 G5I_01157 G5I_01316 G5I_01652 G5I_01735 G5I_02360 G5I_02783 G5I_02820 G5I_02831 G5I_03014 G5I_03787 G5I_05417 G5I_07319 G5I_07762 G5I_08163 G5I_08304 G5I_08368 G5I_09048 G5I_10393 G5I_10396 G5I_10411 G5I_10946 G5I_10980 G5I_12248 G5I_13917 G5I_14031
0.000128154	10	41	5.27737	Imaginal disc-derived wing hair organization	http://amigo.geneontology.org/amigo/term/GO:0035317	G5I_00462 G5I_04414 G5I_04557 G5I_04558 G5I_05862 G5I_06369 G5I_08163 G5I_08352 G5I_12102 G5I_12104
0.00013003	12	59	4.40079	Aminoglycan metabolic process	http://amigo.geneontology.org/amigo/term/GO:0006022	G5I_00048 G5I_00315 G5I_01221 G5I_01690 G5I_02470 G5I_03528 G5I_03530 G5I_04081 G5I_05028 G5I_05975 G5I_12248 G5I_13719
0.00013003	16	100	3.46195	Regulation of synaptic growth at neuromuscular junction	http://amigo.geneontology.org/amigo/term/GO:0008582	G5I_00183 G5I_00462 G5I_01735 G5I_02712 G5I_03750 G5I_04428 G5I_04682 G5I_07949 G5I_08368 G5I_08543 G5I_09339 G5I_09461 G5I_10411 G5I_10924 G5I_10946 G5I_14036
0.00013003	9	33	5.90106	Post-transcriptional gene silencing by rna	http://amigo.geneontology.org/amigo/term/GO:0035194	G5I_01526 G5I_02509 G5I_06051 G5I_07518 G5I_08781 G5I_10980 G5I_11054 G5I_12239 G5I_13600
0.00013003	12	59	4.40079	Regulation of axonogenesis	http://amigo.geneontology.org/amigo/term/GO:0050770	G5I_01316 G5I_01652 G5I_02820 G5I_02831 G5I_03014 G5I_07762 G5I_08163 G5I_10393 G5I_10396 G5I_10411 G5I_12248 G5I_13917
0.000134317	7	19	7.9716	Neuron projection fasciculation	http://amigo.geneontology.org/amigo/term/GO:0106030	G5I_01316 G5I_07315 G5I_08368 G5I_09339 G5I_12248 G5I_12285 G5I_13019
0.000135395	21	159	2.85774	Regulation of cellular component size	http://amigo.geneontology.org/amigo/term/GO:0032535	G5I_00462 G5I_00491 G5I_00613 G5I_00720 G5I_01307 G5I_01316 G5I_01652 G5I_02654 G5I_02831 G5I_03015 G5I_03750 G5I_03921 G5I_05777 G5I_08543 G5I_08795 G5I_09339 G5I_09377 G5I_12041 G5I_13139 G5I_13747 G5I_13917
0.000139337	67	856	1.69357	Response to stress	http://amigo.geneontology.org/amigo/term/GO:0006950	G5I_00052 G5I_00546 G5I_00702 G5I_00802 G5I_00921 G5I_01275 G5I_01307 G5I_01526 G5I_01621 G5I_01641 G5I_01652 G5I_01710 G5I_01950 G5I_02473 G5I_03014 G5I_03015 G5I_03308 G5I_03311 G5I_03477 G5I_03593 G5I_03759 G5I_04356 G5I_04414 G5I_04557 G5I_04929 G5I_04942 G5I_04943 G5I_05660 G5I_05763 G5I_06049 G5I_06223 G5I_06369 G5I_06555 G5I_06577 G5I_06852 G5I_06861 G5I_07130 G5I_07387 G5I_07503 G5I_07588…
0.000153115	12	60	4.32744	Regulation of embryonic development	http://amigo.geneontology.org/amigo/term/GO:0045995	G5I_00183 G5I_01307 G5I_01416 G5I_03477 G5I_06369 G5I_07259 G5I_08163 G5I_08368 G5I_08795 G5I_10924 G5I_13803 G5I_14697
0.000153115	19	136	3.02285	Establishment of organelle localization	http://amigo.geneontology.org/amigo/term/GO:0051656	G5I_02831 G5I_03010 G5I_03477 G5I_03787 G5I_03921 G5I_04003 G5I_04557 G5I_05259 G5I_06259 G5I_06443 G5I_06893 G5I_07588 G5I_08368 G5I_09094 G5I_09774 G5I_10310 G5I_11932 G5I_12622 G5I_13696
0.000155768	10	42	5.15172	Non-sensory hair organization	http://amigo.geneontology.org/amigo/term/GO:0035316	G5I_00462 G5I_04414 G5I_04557 G5I_04558 G5I_05862 G5I_06369 G5I_08163 G5I_08352 G5I_12102 G5I_12104
0.000161559	11	51	4.66685	Endoplasmic reticulum to golgi vesicle-mediated transport	http://amigo.geneontology.org/amigo/term/GO:0006888	G5I_00491 G5I_01157 G5I_03146 G5I_04447 G5I_05134 G5I_05660 G5I_06365 G5I_07532 G5I_11248 G5I_12275 G5I_12929
0.000163781	9	34	5.7275	Actin filament-based movement	http://amigo.geneontology.org/amigo/term/GO:0030048	G5I_01307 G5I_04557 G5I_06577 G5I_08088 G5I_08163 G5I_12622 G5I_13057 G5I_13803 G5I_13917
0.000170811	27	240	2.43419	Post-embryonic appendage morphogenesis	http://amigo.geneontology.org/amigo/term/GO:0035120	G5I_00285 G5I_00462 G5I_01551 G5I_01602 G5I_02360 G5I_03014 G5I_04414 G5I_04557 G5I_04558 G5I_05862 G5I_06365 G5I_06369 G5I_06555 G5I_06577 G5I_07259 G5I_08163 G5I_08304 G5I_08352 G5I_08668 G5I_09850 G5I_10411 G5I_10946 G5I_12102 G5I_12104 G5I_13139 G5I_13144 G5I_13690
0.000177033	26	227	2.47827	Regulation of protein phosphorylation	http://amigo.geneontology.org/amigo/term/GO:0001932	G5I_00069 G5I_00093 G5I_02783 G5I_03015 G5I_03018 G5I_03477 G5I_03921 G5I_04530 G5I_05777 G5I_06252 G5I_06259 G5I_06343 G5I_06495 G5I_07762 G5I_08163 G5I_08543 G5I_09040 G5I_09094 G5I_09278 G5I_10121 G5I_10411 G5I_10946 G5I_13057 G5I_13139 G5I_14031 G5I_14085
0.000181552	25	214	2.52771	Wing disc morphogenesis	http://amigo.geneontology.org/amigo/term/GO:0007472	G5I_00285 G5I_00462 G5I_01551 G5I_01602 G5I_02360 G5I_03014 G5I_04414 G5I_04557 G5I_04558 G5I_05862 G5I_06365 G5I_06369 G5I_06555 G5I_06577 G5I_07259 G5I_08163 G5I_08304 G5I_08352 G5I_08668 G5I_09850 G5I_10946 G5I_12102 G5I_12104 G5I_13139 G5I_13690
0.000190725	10	43	5.03191	Homophilic cell adhesion via plasma membrane adhesion molecules	http://amigo.geneontology.org/amigo/term/GO:0007156	G5I_01316 G5I_04558 G5I_06555 G5I_06880 G5I_07583 G5I_09858 G5I_11886 G5I_12285 G5I_13019 G5I_14116
0.000200744	14	82	3.69416	Regulation of actin filament organization	http://amigo.geneontology.org/amigo/term/GO:0110053	G5I_00462 G5I_00613 G5I_00720 G5I_01307 G5I_02654 G5I_03015 G5I_03750 G5I_05777 G5I_08543 G5I_09339 G5I_09377 G5I_13057 G5I_13139 G5I_13747
0.000207247	54	652	1.79204	Response to external stimulus	http://amigo.geneontology.org/amigo/term/GO:0009605	G5I_00093 G5I_00246 G5I_00529 G5I_00802 G5I_00921 G5I_01275 G5I_01307 G5I_01316 G5I_01526 G5I_01950 G5I_02831 G5I_03014 G5I_03015 G5I_03308 G5I_03593 G5I_03683 G5I_03759 G5I_04356 G5I_04472 G5I_04929 G5I_05716 G5I_06474 G5I_06555 G5I_06577 G5I_06861 G5I_07130 G5I_07315 G5I_07503 G5I_07583 G5I_08045 G5I_08163 G5I_08368 G5I_08465 G5I_08781 G5I_09461 G5I_09805 G5I_10216 G5I_10393 G5I_10396 G5I_10411…
0.000217795	20	152	2.847	Positive regulation of cell development	http://amigo.geneontology.org/amigo/term/GO:0010720	G5I_00093 G5I_01157 G5I_01652 G5I_01735 G5I_03787 G5I_04557 G5I_05417 G5I_06555 G5I_08368 G5I_08795 G5I_09048 G5I_10393 G5I_10396 G5I_10946 G5I_11773 G5I_12102 G5I_12104 G5I_12248 G5I_13917 G5I_14475
0.000217795	17	116	3.17097	Regulation of neuron projection development	http://amigo.geneontology.org/amigo/term/GO:0010975	G5I_01157 G5I_01316 G5I_01652 G5I_01735 G5I_02820 G5I_02831 G5I_03014 G5I_03787 G5I_07762 G5I_08163 G5I_08368 G5I_10393 G5I_10396 G5I_10411 G5I_10980 G5I_12248 G5I_13917
0.00022906	16	105	3.2971	Regulation of neuromuscular junction development	http://amigo.geneontology.org/amigo/term/GO:1904396	G5I_00183 G5I_00462 G5I_01735 G5I_02712 G5I_03750 G5I_04428 G5I_04682 G5I_07949 G5I_08368 G5I_08543 G5I_09339 G5I_09461 G5I_10411 G5I_10924 G5I_10946 G5I_14036
0.000229069	11	53	4.49074	Cell-cell adhesion via plasma-membrane adhesion molecules	http://amigo.geneontology.org/amigo/term/GO:0098742	G5I_01316 G5I_04558 G5I_06555 G5I_06880 G5I_07583 G5I_09858 G5I_11886 G5I_12285 G5I_13019 G5I_13690 G5I_14116
0.000241047	30	287	2.26173	Positive regulation of cellular protein metabolic process	http://amigo.geneontology.org/amigo/term/GO:0032270	G5I_00093 G5I_00284 G5I_00702 G5I_00839 G5I_01016 G5I_03015 G5I_03477 G5I_04021 G5I_04624 G5I_04775 G5I_05716 G5I_06252 G5I_06343 G5I_08163 G5I_08368 G5I_08932 G5I_09040 G5I_09062 G5I_09094 G5I_09278 G5I_10121 G5I_10411 G5I_10946 G5I_11717 G5I_11773 G5I_12248 G5I_12495 G5I_13057 G5I_14031 G5I_14036
0.000241862	25	218	2.48133	Ribosome biogenesis	http://amigo.geneontology.org/amigo/term/GO:0042254	G5I_00082 G5I_00921 G5I_01398 G5I_04005 G5I_04175 G5I_04184 G5I_04225 G5I_04443 G5I_04464 G5I_04661 G5I_05152 G5I_05710 G5I_05837 G5I_06495 G5I_06589 G5I_06893 G5I_07468 G5I_08560 G5I_08808 G5I_09035 G5I_09095 G5I_10048 G5I_11554 G5I_12523 G5I_13696
0.000252979	8	28	6.18206	Regulation of axon guidance	http://amigo.geneontology.org/amigo/term/GO:1902667	G5I_01316 G5I_01652 G5I_02820 G5I_02831 G5I_03014 G5I_10393 G5I_10396 G5I_12248
0.000267697	17	118	3.11723	Golgi vesicle transport	http://amigo.geneontology.org/amigo/term/GO:0048193	G5I_00491 G5I_01157 G5I_02842 G5I_03146 G5I_04447 G5I_04682 G5I_05134 G5I_05660 G5I_06365 G5I_06570 G5I_07017 G5I_07532 G5I_11248 G5I_11932 G5I_12275 G5I_12929 G5I_12905
0.000270894	18	130	2.99592	Developmental maturation	http://amigo.geneontology.org/amigo/term/GO:0021700	G5I_00183 G5I_00285 G5I_01923 G5I_03621 G5I_04428 G5I_04929 G5I_05763 G5I_07583 G5I_08352 G5I_08368 G5I_08541 G5I_08781 G5I_09774 G5I_10310 G5I_11057 G5I_11773 G5I_12012 G5I_12470
0.000274418	28	261	2.32123	Compound eye development	http://amigo.geneontology.org/amigo/term/GO:0048749	G5I_01316 G5I_01416 G5I_01950 G5I_02360 G5I_02473 G5I_02712 G5I_02783 G5I_02831 G5I_02842 G5I_03014 G5I_04558 G5I_05946 G5I_05965 G5I_06005 G5I_06259 G5I_06369 G5I_06555 G5I_08163 G5I_08352 G5I_09048 G5I_09418 G5I_09461 G5I_09850 G5I_10111 G5I_10946 G5I_11932 G5I_12526 G5I_14031
0.000283621	16	107	3.23547	Gene silencing	http://amigo.geneontology.org/amigo/term/GO:0016458	G5I_00720 G5I_01526 G5I_02509 G5I_03659 G5I_06051 G5I_07518 G5I_08368 G5I_08781 G5I_09817 G5I_10194 G5I_10980 G5I_11054 G5I_12239 G5I_13600 G5I_14036 G5I_14678
0.000286173	24	207	2.50866	Axon guidance	http://amigo.geneontology.org/amigo/term/GO:0007411	G5I_00246 G5I_00529 G5I_00802 G5I_01316 G5I_02831 G5I_03683 G5I_04472 G5I_05716 G5I_06474 G5I_07315 G5I_07583 G5I_08163 G5I_08368 G5I_09461 G5I_09805 G5I_10393 G5I_10396 G5I_10411 G5I_10924 G5I_10946 G5I_12012 G5I_12285 G5I_13350 G5I_13690
0.000292491	15	96	3.38081	Cellular component assembly involved in morphogenesis	http://amigo.geneontology.org/amigo/term/GO:0010927	G5I_00541 G5I_01275 G5I_02473 G5I_04347 G5I_04428 G5I_07259 G5I_08795 G5I_09048 G5I_09858 G5I_10174 G5I_11987 G5I_12102 G5I_12104 G5I_13026 G5I_13144
0.000315089	23	195	2.55208	Male gamete generation	http://amigo.geneontology.org/amigo/term/GO:0048232	G5I_00284 G5I_00720 G5I_01016 G5I_02509 G5I_05134 G5I_06049 G5I_06305 G5I_06343 G5I_06652 G5I_06678 G5I_07259 G5I_07949 G5I_07953 G5I_08368 G5I_08653 G5I_08795 G5I_09035 G5I_09817 G5I_10018 G5I_10100 G5I_10912 G5I_11773 G5I_12905
0.000316609	13	75	3.75045	Morphogenesis of a polarized epithelium	http://amigo.geneontology.org/amigo/term/GO:0001738	G5I_01316 G5I_01950 G5I_02473 G5I_03921 G5I_04558 G5I_05862 G5I_06259 G5I_06369 G5I_06555 G5I_08163 G5I_08352 G5I_09805 G5I_09850
0.00031845	25	222	2.43662	Chemotaxis	http://amigo.geneontology.org/amigo/term/GO:0006935	G5I_00246 G5I_00529 G5I_00802 G5I_01316 G5I_02831 G5I_03683 G5I_04472 G5I_05716 G5I_06474 G5I_07315 G5I_07583 G5I_08163 G5I_08368 G5I_09461 G5I_09805 G5I_10393 G5I_10396 G5I_10411 G5I_10924 G5I_10946 G5I_12012 G5I_12285 G5I_13019 G5I_13350 G5I_13690
0.000326328	12	65	3.99456	Establishment of planar polarity	http://amigo.geneontology.org/amigo/term/GO:0001736	G5I_01316 G5I_01950 G5I_02473 G5I_04558 G5I_05862 G5I_06259 G5I_06369 G5I_06555 G5I_08163 G5I_08352 G5I_09805 G5I_09850
0.000326328	12	65	3.99456	Establishment of tissue polarity	http://amigo.geneontology.org/amigo/term/GO:0007164	G5I_01316 G5I_01950 G5I_02473 G5I_04558 G5I_05862 G5I_06259 G5I_06369 G5I_06555 G5I_08163 G5I_08352 G5I_09805 G5I_09850
0.000327545	27	250	2.33682	Imaginal disc-derived appendage morphogenesis	http://amigo.geneontology.org/amigo/term/GO:0035114	G5I_00285 G5I_00462 G5I_01551 G5I_01602 G5I_02360 G5I_03014 G5I_04414 G5I_04557 G5I_04558 G5I_05862 G5I_06365 G5I_06369 G5I_06555 G5I_06577 G5I_07259 G5I_08163 G5I_08304 G5I_08352 G5I_08668 G5I_09850 G5I_10411 G5I_10946 G5I_12102 G5I_12104 G5I_13139 G5I_13144 G5I_13690
0.000332009	34	351	2.09591	Sensory organ development	http://amigo.geneontology.org/amigo/term/GO:0007423	G5I_01316 G5I_01416 G5I_01950 G5I_02360 G5I_02473 G5I_02712 G5I_02783 G5I_02831 G5I_02842 G5I_03014 G5I_03921 G5I_04414 G5I_04558 G5I_05946 G5I_05965 G5I_06005 G5I_06259 G5I_06369 G5I_06555 G5I_08163 G5I_08352 G5I_09048 G5I_09339 G5I_09418 G5I_09461 G5I_09850 G5I_10111 G5I_10881 G5I_10946 G5I_11932 G5I_12526 G5I_14031 G5I_14461 G5I_14827
0.000332009	10	46	4.70374	Positive regulation of protein-containing complex assembly	http://amigo.geneontology.org/amigo/term/GO:0031334	G5I_00613 G5I_00702 G5I_01307 G5I_03015 G5I_05777 G5I_07124 G5I_09339 G5I_09377 G5I_13139 G5I_13747
0.000373251	27	252	2.31827	Appendage morphogenesis	http://amigo.geneontology.org/amigo/term/GO:0035107	G5I_00285 G5I_00462 G5I_01551 G5I_01602 G5I_02360 G5I_03014 G5I_04414 G5I_04557 G5I_04558 G5I_05862 G5I_06365 G5I_06369 G5I_06555 G5I_06577 G5I_07259 G5I_08163 G5I_08304 G5I_08352 G5I_08668 G5I_09850 G5I_10411 G5I_10946 G5I_12102 G5I_12104 G5I_13139 G5I_13144 G5I_13690
0.000379782	5	10	10.8186	Regulation of mrna 3-end processing	http://amigo.geneontology.org/amigo/term/GO:0031440	G5I_03948 G5I_04487 G5I_04528 G5I_06861 G5I_08368
0.000379782	5	10	10.8186	Golgi vesicle budding	http://amigo.geneontology.org/amigo/term/GO:0048194	G5I_01157 G5I_03146 G5I_05660 G5I_11932 G5I_12905
0.000379948	45	523	1.86171	Cell cycle	http://amigo.geneontology.org/amigo/term/GO:0007049	G5I_00069 G5I_00284 G5I_00720 G5I_01016 G5I_01307 G5I_01582 G5I_01708 G5I_02509 G5I_02783 G5I_03131 G5I_03422 G5I_03669 G5I_03787 G5I_04003 G5I_04156 G5I_04472 G5I_04530 G5I_04557 G5I_04775 G5I_05134 G5I_05151 G5I_05259 G5I_06049 G5I_06259 G5I_06443 G5I_06652 G5I_06678 G5I_06861 G5I_07949 G5I_08163 G5I_08368 G5I_08402 G5I_08541 G5I_09094 G5I_09339 G5I_10047 G5I_10100 G5I_10121 G5I_12041 G5I_12102…
0.00039511	27	253	2.30911	Imaginal disc-derived appendage development	http://amigo.geneontology.org/amigo/term/GO:0048737	G5I_00285 G5I_00462 G5I_01551 G5I_01602 G5I_02360 G5I_03014 G5I_04414 G5I_04557 G5I_04558 G5I_05862 G5I_06365 G5I_06369 G5I_06555 G5I_06577 G5I_07259 G5I_08163 G5I_08304 G5I_08352 G5I_08668 G5I_09850 G5I_10411 G5I_10946 G5I_12102 G5I_12104 G5I_13139 G5I_13144 G5I_13690
0.000420756	26	240	2.34403	Regulation of catabolic process	http://amigo.geneontology.org/amigo/term/GO:0009894	G5I_00284 G5I_00560 G5I_00702 G5I_01275 G5I_01381 G5I_01621 G5I_01652 G5I_02465 G5I_02986 G5I_04775 G5I_04982 G5I_05359 G5I_06252 G5I_06343 G5I_07400 G5I_07762 G5I_08368 G5I_08541 G5I_09041 G5I_09048 G5I_11717 G5I_11987 G5I_12495 G5I_13222 G5I_14031 G5I_14036
0.00046761	24	214	2.4266	Neuron projection guidance	http://amigo.geneontology.org/amigo/term/GO:0097485	G5I_00246 G5I_00529 G5I_00802 G5I_01316 G5I_02831 G5I_03683 G5I_04472 G5I_05716 G5I_06474 G5I_07315 G5I_07583 G5I_08163 G5I_08368 G5I_09461 G5I_09805 G5I_10393 G5I_10396 G5I_10411 G5I_10924 G5I_10946 G5I_12012 G5I_12285 G5I_13350 G5I_13690
0.000469808	14	89	3.40361	Regulation of protein catabolic process	http://amigo.geneontology.org/amigo/term/GO:0042176	G5I_00560 G5I_00702 G5I_01275 G5I_01381 G5I_04775 G5I_05359 G5I_06252 G5I_06343 G5I_07762 G5I_09041 G5I_11717 G5I_11987 G5I_12495 G5I_14031
0.000473367	16	112	3.09103	Anatomical structure maturation	http://amigo.geneontology.org/amigo/term/GO:0071695	G5I_00183 G5I_01923 G5I_03621 G5I_04428 G5I_05763 G5I_07583 G5I_08352 G5I_08368 G5I_08541 G5I_08781 G5I_09774 G5I_10310 G5I_11057 G5I_11773 G5I_12012 G5I_12470
0.00047771	27	256	2.28205	Appendage development	http://amigo.geneontology.org/amigo/term/GO:0048736	G5I_00285 G5I_00462 G5I_01551 G5I_01602 G5I_02360 G5I_03014 G5I_04414 G5I_04557 G5I_04558 G5I_05862 G5I_06365 G5I_06369 G5I_06555 G5I_06577 G5I_07259 G5I_08163 G5I_08304 G5I_08352 G5I_08668 G5I_09850 G5I_10411 G5I_10946 G5I_12102 G5I_12104 G5I_13139 G5I_13144 G5I_13690
0.000480229	7	23	6.58524	Actin-mediated cell contraction	http://amigo.geneontology.org/amigo/term/GO:0070252	G5I_01307 G5I_04557 G5I_06577 G5I_08163 G5I_13057 G5I_13803 G5I_13917
0.000496271	12	68	3.81833	Nuclear export	http://amigo.geneontology.org/amigo/term/GO:0051168	G5I_01556 G5I_01710 G5I_01720 G5I_03948 G5I_04021 G5I_06049 G5I_06893 G5I_09377 G5I_12041 G5I_12148 G5I_13696 G5I_14438
0.000504609	11	58	4.10361	Regulation of endocytosis	http://amigo.geneontology.org/amigo/term/GO:0030100	G5I_00453 G5I_01416 G5I_02820 G5I_06577 G5I_07949 G5I_08352 G5I_09774 G5I_11446 G5I_12479 G5I_13143 G5I_14786
0.000507348	18	137	2.84285	Regulation of synapse organization	http://amigo.geneontology.org/amigo/term/GO:0050807	G5I_00183 G5I_00462 G5I_01652 G5I_01735 G5I_02712 G5I_03750 G5I_04428 G5I_04682 G5I_06046 G5I_07949 G5I_08368 G5I_08543 G5I_09339 G5I_09461 G5I_10411 G5I_10924 G5I_10946 G5I_14036
0.000515776	8	31	5.5838	Head involution	http://amigo.geneontology.org/amigo/term/GO:0008258	G5I_01416 G5I_06369 G5I_06555 G5I_09461 G5I_11716 G5I_12102 G5I_12104 G5I_14036
0.000515776	16	113	3.06368	Axis specification	http://amigo.geneontology.org/amigo/term/GO:0009798	G5I_00183 G5I_01950 G5I_03014 G5I_04428 G5I_08352 G5I_08368 G5I_08541 G5I_08781 G5I_09774 G5I_10310 G5I_11057 G5I_11773 G5I_12102 G5I_12104 G5I_12470 G5I_14036
0.000515776	29	286	2.19398	Regulation of transport	http://amigo.geneontology.org/amigo/term/GO:0051049	G5I_00453 G5I_01157 G5I_01416 G5I_01602 G5I_01710 G5I_02820 G5I_03025 G5I_03146 G5I_03921 G5I_04682 G5I_05078 G5I_06049 G5I_06305 G5I_06577 G5I_07130 G5I_07269 G5I_07328 G5I_07949 G5I_08352 G5I_08402 G5I_09377 G5I_09774 G5I_11446 G5I_12479 G5I_12526 G5I_13143 G5I_14625 G5I_14780 G5I_14786
0.00052996	4	6	14.4248	Regulation of transcriptional start site selection at rna polymerase ii promoter	http://amigo.geneontology.org/amigo/term/GO:0001178	G5I_03948 G5I_04487 G5I_04528 G5I_06861
0.000575554	9	40	4.86837	Positive regulation of protein polymerization	http://amigo.geneontology.org/amigo/term/GO:0032273	G5I_00613 G5I_01307 G5I_03015 G5I_05777 G5I_07124 G5I_09339 G5I_09377 G5I_13139 G5I_13747
0.000602653	40	455	1.90217	Vesicle-mediated transport	http://amigo.geneontology.org/amigo/term/GO:0016192	G5I_00453 G5I_00491 G5I_01157 G5I_02740 G5I_02820 G5I_02842 G5I_03146 G5I_04447 G5I_04629 G5I_04682 G5I_05134 G5I_05302 G5I_05660 G5I_05952 G5I_06365 G5I_06455 G5I_06570 G5I_06674 G5I_07017 G5I_07130 G5I_07328 G5I_07532 G5I_07949 G5I_08163 G5I_08352 G5I_08368 G5I_09687 G5I_09774 G5I_10241 G5I_10946 G5I_11248 G5I_11932 G5I_12275 G5I_12526 G5I_12929 G5I_12905 G5I_13143 G5I_14475 G5I_14780 G5I_14819
0.000681943	11	60	3.96682	Regulation of cell shape	http://amigo.geneontology.org/amigo/term/GO:0008360	G5I_01157 G5I_01307 G5I_01416 G5I_03146 G5I_03477 G5I_03921 G5I_06369 G5I_08163 G5I_10393 G5I_10396 G5I_13803
0.000688229	17	128	2.87369	Regulation of vesicle-mediated transport	http://amigo.geneontology.org/amigo/term/GO:0060627	G5I_00453 G5I_01157 G5I_01416 G5I_02820 G5I_04682 G5I_06577 G5I_07130 G5I_07328 G5I_07949 G5I_08352 G5I_08402 G5I_09774 G5I_11446 G5I_12479 G5I_12526 G5I_13143 G5I_14786
0.000730417	21	180	2.52434	Negative regulation of multicellular organismal process	http://amigo.geneontology.org/amigo/term/GO:0051241	G5I_00462 G5I_00839 G5I_01316 G5I_01735 G5I_01950 G5I_02783 G5I_04428 G5I_06046 G5I_07319 G5I_08304 G5I_08352 G5I_08368 G5I_08434 G5I_09048 G5I_09278 G5I_09461 G5I_10924 G5I_10946 G5I_13600 G5I_14031 G5I_14697
0.000803753	3	3	21.6372	UDP-N-acetylglucosamine biosynthetic process	http://amigo.geneontology.org/amigo/term/GO:0006048	G5I_02481 G5I_10441 G5I_12248
0.000803753	3	3	21.6372	Nerve maturation	http://amigo.geneontology.org/amigo/term/GO:0021682	G5I_03621 G5I_07583 G5I_12012
0.000803753	3	3	21.6372	Myosin ii filament assembly	http://amigo.geneontology.org/amigo/term/GO:0031036	G5I_04557 G5I_12102 G5I_12104
0.000803753	3	3	21.6372	Myosin ii filament organization	http://amigo.geneontology.org/amigo/term/GO:0031038	G5I_04557 G5I_12102 G5I_12104
0.000803753	3	3	21.6372	Leading edge cell differentiation	http://amigo.geneontology.org/amigo/term/GO:0035026	G5I_08163 G5I_12102 G5I_12104
0.000807302	8	33	5.24538	Regulation of chemotaxis	http://amigo.geneontology.org/amigo/term/GO:0050920	G5I_01316 G5I_01652 G5I_02820 G5I_02831 G5I_03014 G5I_10393 G5I_10396 G5I_12248
0.000825176	30	309	2.1007	Negative regulation of signal transduction	http://amigo.geneontology.org/amigo/term/GO:0009968	G5I_00069 G5I_00093 G5I_00285 G5I_00529 G5I_01275 G5I_02783 G5I_03477 G5I_03921 G5I_04530 G5I_04557 G5I_04775 G5I_05417 G5I_06252 G5I_06343 G5I_06577 G5I_06890 G5I_07762 G5I_08163 G5I_08368 G5I_08543 G5I_10121 G5I_10946 G5I_11987 G5I_13350 G5I_14031 G5I_14036 G5I_14067 G5I_14461 G5I_14786 G5I_14827
0.000831438	32	339	2.04245	Organelle assembly	http://amigo.geneontology.org/amigo/term/GO:0070925	G5I_00082 G5I_00541 G5I_01307 G5I_01950 G5I_02126 G5I_02783 G5I_03422 G5I_03759 G5I_04175 G5I_04225 G5I_04530 G5I_04661 G5I_06049 G5I_06678 G5I_07259 G5I_07949 G5I_08368 G5I_08781 G5I_08795 G5I_08808 G5I_09048 G5I_09295 G5I_10018 G5I_10440 G5I_10980 G5I_11554 G5I_12102 G5I_12104 G5I_12479 G5I_12905 G5I_13923 G5I_14390
0.000834137	12	72	3.6062	Border follicle cell migration	http://amigo.geneontology.org/amigo/term/GO:0007298	G5I_01988 G5I_03014 G5I_04557 G5I_06555 G5I_08163 G5I_08543 G5I_09040 G5I_09461 G5I_12102 G5I_12104 G5I_12567 G5I_14031
0.000898404	11	62	3.83886	Ribosomal large subunit biogenesis	http://amigo.geneontology.org/amigo/term/GO:0042273	G5I_00082 G5I_04175 G5I_04225 G5I_04443 G5I_05710 G5I_05837 G5I_06495 G5I_07468 G5I_08808 G5I_09095 G5I_12523
0.000912781	27	267	2.18803	Taxis	http://amigo.geneontology.org/amigo/term/GO:0042330	G5I_00093 G5I_00246 G5I_00529 G5I_00802 G5I_01316 G5I_02831 G5I_03683 G5I_04472 G5I_04929 G5I_05716 G5I_06474 G5I_07315 G5I_07583 G5I_08163 G5I_08368 G5I_09461 G5I_09805 G5I_10393 G5I_10396 G5I_10411 G5I_10924 G5I_10946 G5I_12012 G5I_12285 G5I_13019 G5I_13350 G5I_13690
0.000979789	35	388	1.95181	Cellular macromolecule catabolic process	http://amigo.geneontology.org/amigo/term/GO:0044265	G5I_00702 G5I_00921 G5I_01221 G5I_01275 G5I_01526 G5I_01621 G5I_02126 G5I_02127 G5I_03311 G5I_03901 G5I_04005 G5I_05359 G5I_05763 G5I_05933 G5I_06223 G5I_06252 G5I_07762 G5I_08383 G5I_08509 G5I_08781 G5I_09062 G5I_09312 G5I_09817 G5I_10980 G5I_11717 G5I_11774 G5I_11836 G5I_11894 G5I_11987 G5I_12245 G5I_12988 G5I_13696 G5I_14154 G5I_14036 G5I_14081
0.000985194	28	283	2.14078	Eye development	http://amigo.geneontology.org/amigo/term/GO:0001654	G5I_01316 G5I_01416 G5I_01950 G5I_02360 G5I_02473 G5I_02712 G5I_02783 G5I_02831 G5I_02842 G5I_03014 G5I_04558 G5I_05946 G5I_05965 G5I_06005 G5I_06259 G5I_06369 G5I_06555 G5I_08163 G5I_08352 G5I_09048 G5I_09418 G5I_09461 G5I_09850 G5I_10111 G5I_10946 G5I_11932 G5I_12526 G5I_14031
0.000985194	8	34	5.09111	Positive regulation of actin filament polymerization	http://amigo.geneontology.org/amigo/term/GO:0030838	G5I_00613 G5I_01307 G5I_03015 G5I_05777 G5I_09339 G5I_09377 G5I_13139 G5I_13747
0.000985194	28	283	2.14078	Sensory system development	http://amigo.geneontology.org/amigo/term/GO:0048880	G5I_01316 G5I_01416 G5I_01950 G5I_02360 G5I_02473 G5I_02712 G5I_02783 G5I_02831 G5I_02842 G5I_03014 G5I_04558 G5I_05946 G5I_05965 G5I_06005 G5I_06259 G5I_06369 G5I_06555 G5I_08163 G5I_08352 G5I_09048 G5I_09418 G5I_09461 G5I_09850 G5I_10111 G5I_10946 G5I_11932 G5I_12526 G5I_14031
0.000985194	28	283	2.14078	Visual system development	http://amigo.geneontology.org/amigo/term/GO:0150063	G5I_01316 G5I_01416 G5I_01950 G5I_02360 G5I_02473 G5I_02712 G5I_02783 G5I_02831 G5I_02842 G5I_03014 G5I_04558 G5I_05946 G5I_05965 G5I_06005 G5I_06259 G5I_06369 G5I_06555 G5I_08163 G5I_08352 G5I_09048 G5I_09418 G5I_09461 G5I_09850 G5I_10111 G5I_10946 G5I_11932 G5I_12526 G5I_14031
0.000991084	5	12	9.0155	Terminal button organization	http://amigo.geneontology.org/amigo/term/GO:0072553	G5I_01735 G5I_03621 G5I_08368 G5I_09339 G5I_10024
0.000993537	14	96	3.15543	Negative regulation of nervous system development	http://amigo.geneontology.org/amigo/term/GO:0051961	G5I_00462 G5I_01316 G5I_01735 G5I_02783 G5I_04428 G5I_06046 G5I_07319 G5I_08304 G5I_08368 G5I_09048 G5I_09461 G5I_10924 G5I_10946 G5I_14031
0.000996372	16	120	2.88496	Gland development	http://amigo.geneontology.org/amigo/term/GO:0048732	G5I_01307 G5I_02509 G5I_03921 G5I_06369 G5I_06555 G5I_07762 G5I_08163 G5I_09377 G5I_10310 G5I_10411 G5I_10946 G5I_12102 G5I_12104 G5I_12929 G5I_13298 G5I_13690
0.001015	11	63	3.77793	Response to wounding	http://amigo.geneontology.org/amigo/term/GO:0009611	G5I_00052 G5I_02473 G5I_03477 G5I_04414 G5I_04557 G5I_04929 G5I_06555 G5I_08163 G5I_10229 G5I_12102 G5I_12104
0.00104269	17	133	2.76566	Positive regulation of organelle organization	http://amigo.geneontology.org/amigo/term/GO:0010638	G5I_00183 G5I_00613 G5I_00839 G5I_01098 G5I_01307 G5I_03015 G5I_05777 G5I_06049 G5I_07124 G5I_07319 G5I_07588 G5I_09339 G5I_09377 G5I_11990 G5I_13057 G5I_13139 G5I_13747
0.00104269	13	85	3.30922	Cytoskeleton-dependent cytokinesis	http://amigo.geneontology.org/amigo/term/GO:0061640	G5I_00720 G5I_01016 G5I_01307 G5I_04156 G5I_04557 G5I_05134 G5I_07949 G5I_08163 G5I_08402 G5I_09094 G5I_12102 G5I_12104 G5I_12905
0.00104776	20	172	2.51595	Positive regulation of cell differentiation	http://amigo.geneontology.org/amigo/term/GO:0045597	G5I_00093 G5I_01157 G5I_01652 G5I_01735 G5I_03787 G5I_04557 G5I_05417 G5I_06555 G5I_08368 G5I_08795 G5I_09048 G5I_10393 G5I_10396 G5I_10946 G5I_11773 G5I_12102 G5I_12104 G5I_12248 G5I_13917 G5I_14475
0.00109713	4	7	12.3641	Regulation of oskar mrna translation	http://amigo.geneontology.org/amigo/term/GO:0046011	G5I_00183 G5I_04428 G5I_10310 G5I_11773
0.0011066	31	330	2.03259	Regulation of protein modification process	http://amigo.geneontology.org/amigo/term/GO:0031399	G5I_00069 G5I_00093 G5I_00560 G5I_00839 G5I_02783 G5I_03015 G5I_03018 G5I_03477 G5I_03921 G5I_04530 G5I_05777 G5I_06252 G5I_06259 G5I_06343 G5I_06495 G5I_07762 G5I_08163 G5I_08543 G5I_09040 G5I_09094 G5I_09278 G5I_09354 G5I_10121 G5I_10411 G5I_10946 G5I_11990 G5I_12248 G5I_13057 G5I_13139 G5I_14031 G5I_14085
0.00116187	13	86	3.27074	Oocyte development	http://amigo.geneontology.org/amigo/term/GO:0048599	G5I_00183 G5I_01016 G5I_04428 G5I_06577 G5I_08352 G5I_08368 G5I_08541 G5I_08781 G5I_09774 G5I_10310 G5I_11057 G5I_11773 G5I_12470
0.00116462	30	316	2.05417	Positive regulation of molecular function	http://amigo.geneontology.org/amigo/term/GO:0044093	G5I_01098 G5I_01157 G5I_03018 G5I_03477 G5I_04184 G5I_04530 G5I_05716 G5I_06798 G5I_07269 G5I_07503 G5I_08163 G5I_08361 G5I_08889 G5I_09040 G5I_09062 G5I_09278 G5I_10121 G5I_10393 G5I_10396 G5I_10411 G5I_10558 G5I_11248 G5I_11932 G5I_12495 G5I_12826 G5I_14031 G5I_14625 G5I_14757 G5I_14780 G5I_14786
0.00118157	6	19	6.8328	RNA interference	http://amigo.geneontology.org/amigo/term/GO:0016246	G5I_01526 G5I_02509 G5I_06051 G5I_11054 G5I_12239 G5I_13600
0.00118686	37	424	1.88815	Macromolecule catabolic process	http://amigo.geneontology.org/amigo/term/GO:0009057	G5I_00702 G5I_00921 G5I_01221 G5I_01275 G5I_01526 G5I_01621 G5I_02126 G5I_02127 G5I_02820 G5I_03311 G5I_03759 G5I_03901 G5I_04005 G5I_05359 G5I_05763 G5I_05933 G5I_06223 G5I_06252 G5I_07762 G5I_08383 G5I_08509 G5I_08781 G5I_09062 G5I_09312 G5I_09817 G5I_10980 G5I_11717 G5I_11774 G5I_11836 G5I_11894 G5I_11987 G5I_12245 G5I_12988 G5I_13696 G5I_14154 G5I_14036 G5I_14081
0.00119011	24	229	2.26766	Cell migration	http://amigo.geneontology.org/amigo/term/GO:0016477	G5I_01988 G5I_03014 G5I_04414 G5I_04557 G5I_06369 G5I_06555 G5I_07259 G5I_08163 G5I_08434 G5I_08543 G5I_09040 G5I_09278 G5I_09461 G5I_10411 G5I_10594 G5I_10946 G5I_12102 G5I_12104 G5I_12567 G5I_13298 G5I_13690 G5I_13917 G5I_14031 G5I_14036
0.00119472	10	54	4.00689	Immune effector process	http://amigo.geneontology.org/amigo/term/GO:0002252	G5I_00921 G5I_01307 G5I_01526 G5I_03014 G5I_06861 G5I_08045 G5I_10216 G5I_10605 G5I_10924 G5I_12012
0.00120895	52	669	1.68182	Regulation of signal transduction	http://amigo.geneontology.org/amigo/term/GO:0009966	G5I_00069 G5I_00093 G5I_00285 G5I_00529 G5I_00635 G5I_01275 G5I_01526 G5I_01708 G5I_01735 G5I_02783 G5I_03014 G5I_03025 G5I_03308 G5I_03477 G5I_03921 G5I_04530 G5I_04557 G5I_04775 G5I_05117 G5I_05417 G5I_05660 G5I_05716 G5I_05763 G5I_06252 G5I_06259 G5I_06343 G5I_06577 G5I_06890 G5I_06893 G5I_07662 G5I_07762 G5I_08163 G5I_08368 G5I_08434 G5I_08543 G5I_09048 G5I_09040 G5I_10121 G5I_10441 G5I_10946…
0.00128158	13	87	3.23315	Cytokinesis	http://amigo.geneontology.org/amigo/term/GO:0000910	G5I_00720 G5I_01016 G5I_01307 G5I_04156 G5I_04557 G5I_05134 G5I_07949 G5I_08163 G5I_08402 G5I_09094 G5I_12102 G5I_12104 G5I_12905
0.00128158	13	87	3.23315	RNA catabolic process	http://amigo.geneontology.org/amigo/term/GO:0006401	G5I_00921 G5I_01621 G5I_02126 G5I_04005 G5I_05933 G5I_08781 G5I_09817 G5I_10980 G5I_11894 G5I_12988 G5I_13696 G5I_14036 G5I_14081
0.00129607	7	27	5.60965	Nuclear migration	http://amigo.geneontology.org/amigo/term/GO:0007097	G5I_03477 G5I_03921 G5I_04557 G5I_06443 G5I_07588 G5I_09774 G5I_10310
0.001357	9	45	4.32744	mRNA transport	http://amigo.geneontology.org/amigo/term/GO:0051028	G5I_01710 G5I_01720 G5I_04021 G5I_06049 G5I_08368 G5I_09774 G5I_10310 G5I_12148 G5I_14438
0.00137833	20	176	2.45877	Regulation of neuron differentiation	http://amigo.geneontology.org/amigo/term/GO:0045664	G5I_01016 G5I_01157 G5I_01316 G5I_01652 G5I_01735 G5I_02820 G5I_02831 G5I_03014 G5I_03787 G5I_07762 G5I_08163 G5I_08368 G5I_09048 G5I_10393 G5I_10396 G5I_10411 G5I_10946 G5I_10980 G5I_12248 G5I_13917
0.00137833	10	55	3.93404	Positive regulation of supramolecular fiber organization	http://amigo.geneontology.org/amigo/term/GO:1902905	G5I_00613 G5I_01307 G5I_03015 G5I_05777 G5I_07124 G5I_09339 G5I_09377 G5I_13057 G5I_13139 G5I_13747
0.00156777	17	138	2.66545	Aromatic compound catabolic process	http://amigo.geneontology.org/amigo/term/GO:0019439	G5I_00921 G5I_01357 G5I_01526 G5I_01621 G5I_02126 G5I_04005 G5I_05933 G5I_08709 G5I_08781 G5I_09817 G5I_10980 G5I_11894 G5I_12880 G5I_12988 G5I_13696 G5I_14036 G5I_14081
0.00159312	10	56	3.86379	Extracellular matrix organization	http://amigo.geneontology.org/amigo/term/GO:0030198	G5I_01157 G5I_01925 G5I_03146 G5I_04682 G5I_10174 G5I_10924 G5I_12248 G5I_13144 G5I_13298 G5I_13698
0.00159312	15	113	2.8722	Regulation of supramolecular fiber organization	http://amigo.geneontology.org/amigo/term/GO:1902903	G5I_00462 G5I_00613 G5I_00720 G5I_01307 G5I_02654 G5I_03015 G5I_03750 G5I_05777 G5I_07124 G5I_08543 G5I_09339 G5I_09377 G5I_13057 G5I_13139 G5I_13747
0.00172363	8	37	4.67832	Negative regulation of synapse assembly	http://amigo.geneontology.org/amigo/term/GO:0051964	G5I_00462 G5I_01735 G5I_04428 G5I_06046 G5I_08368 G5I_09461 G5I_10924 G5I_10946
0.00172363	8	37	4.67832	Negative regulation of synapse organization	http://amigo.geneontology.org/amigo/term/GO:1905809	G5I_00462 G5I_01735 G5I_04428 G5I_06046 G5I_08368 G5I_09461 G5I_10924 G5I_10946
0.00182481	29	310	2.02413	Regulation of phosphate metabolic process	http://amigo.geneontology.org/amigo/term/GO:0019220	G5I_00069 G5I_00093 G5I_02783 G5I_03015 G5I_03018 G5I_03477 G5I_03921 G5I_04530 G5I_05777 G5I_06252 G5I_06259 G5I_06343 G5I_06495 G5I_07762 G5I_08163 G5I_08543 G5I_09040 G5I_09094 G5I_09278 G5I_09354 G5I_10121 G5I_10393 G5I_10396 G5I_10411 G5I_10946 G5I_13057 G5I_13139 G5I_14031 G5I_14085
0.00182481	18	153	2.54555	Negative regulation of cellular component organization	http://amigo.geneontology.org/amigo/term/GO:0051129	G5I_00462 G5I_01316 G5I_01416 G5I_01735 G5I_03669 G5I_04428 G5I_06046 G5I_06049 G5I_08368 G5I_08543 G5I_09048 G5I_09461 G5I_10047 G5I_10924 G5I_10946 G5I_11990 G5I_12479 G5I_13144
0.00182481	29	310	2.02413	Regulation of phosphorus metabolic process	http://amigo.geneontology.org/amigo/term/GO:0051174	G5I_00069 G5I_00093 G5I_02783 G5I_03015 G5I_03018 G5I_03477 G5I_03921 G5I_04530 G5I_05777 G5I_06252 G5I_06259 G5I_06343 G5I_06495 G5I_07762 G5I_08163 G5I_08543 G5I_09040 G5I_09094 G5I_09278 G5I_09354 G5I_10121 G5I_10393 G5I_10396 G5I_10411 G5I_10946 G5I_13057 G5I_13139 G5I_14031 G5I_14085
0.00182489	10	57	3.796	Nucleus organization	http://amigo.geneontology.org/amigo/term/GO:0006997	G5I_00720 G5I_01016 G5I_01556 G5I_01720 G5I_03038 G5I_05306 G5I_09850 G5I_10018 G5I_13923 G5I_14390
0.00184735	21	194	2.34217	Defense response to other organism	http://amigo.geneontology.org/amigo/term/GO:0098542	G5I_00921 G5I_01275 G5I_01307 G5I_01526 G5I_03014 G5I_03308 G5I_03593 G5I_06555 G5I_06577 G5I_06861 G5I_08045 G5I_08163 G5I_08465 G5I_08781 G5I_10216 G5I_10440 G5I_10605 G5I_10924 G5I_10946 G5I_12012 G5I_14678
0.00185433	12	79	3.28666	Negative regulation of protein phosphorylation	http://amigo.geneontology.org/amigo/term/GO:0001933	G5I_00069 G5I_02783 G5I_03015 G5I_03921 G5I_04530 G5I_05777 G5I_06252 G5I_06343 G5I_07762 G5I_08543 G5I_10121 G5I_13139
0.00185433	9	47	4.1433	Wound healing	http://amigo.geneontology.org/amigo/term/GO:0042060	G5I_00052 G5I_02473 G5I_04414 G5I_04557 G5I_06555 G5I_08163 G5I_10229 G5I_12102 G5I_12104
0.00187398	19	167	2.46172	Regulation of response to external stimulus	http://amigo.geneontology.org/amigo/term/GO:0032101	G5I_01316 G5I_01526 G5I_01652 G5I_02473 G5I_02820 G5I_02831 G5I_03014 G5I_03308 G5I_06577 G5I_08304 G5I_09377 G5I_10393 G5I_10396 G5I_10440 G5I_10980 G5I_12248 G5I_14067 G5I_14678 G5I_14757
0.00187398	11	68	3.50014	Extracellular structure organization	http://amigo.geneontology.org/amigo/term/GO:0043062	G5I_01157 G5I_01925 G5I_03146 G5I_04682 G5I_10174 G5I_10264 G5I_10924 G5I_12248 G5I_13144 G5I_13298 G5I_13698
0.00187398	11	68	3.50014	Negative regulation of developmental growth	http://amigo.geneontology.org/amigo/term/GO:0048640	G5I_00462 G5I_01735 G5I_01950 G5I_04428 G5I_08352 G5I_08368 G5I_08434 G5I_09461 G5I_10924 G5I_10946 G5I_14697
0.00187398	19	167	2.46172	Regulation of synapse structure or activity	http://amigo.geneontology.org/amigo/term/GO:0050803	G5I_00183 G5I_00462 G5I_01652 G5I_01735 G5I_02712 G5I_03750 G5I_04428 G5I_04682 G5I_06046 G5I_07949 G5I_08352 G5I_08368 G5I_08543 G5I_09339 G5I_09461 G5I_10411 G5I_10924 G5I_10946 G5I_14036
0.00194933	4	8	10.8186	Filopodium assembly	http://amigo.geneontology.org/amigo/term/GO:0046847	G5I_04414 G5I_09461 G5I_12622 G5I_13747
0.00196824	26	267	2.10699	Regulation of phosphorylation	http://amigo.geneontology.org/amigo/term/GO:0042325	G5I_00069 G5I_00093 G5I_02783 G5I_03015 G5I_03018 G5I_03477 G5I_03921 G5I_04530 G5I_05777 G5I_06252 G5I_06259 G5I_06343 G5I_06495 G5I_07762 G5I_08163 G5I_08543 G5I_09040 G5I_09094 G5I_09278 G5I_10121 G5I_10411 G5I_10946 G5I_13057 G5I_13139 G5I_14031 G5I_14085
0.00202261	8	38	4.5552	Negative regulation of cell junction assembly	http://amigo.geneontology.org/amigo/term/GO:1901889	G5I_00462 G5I_01735 G5I_04428 G5I_06046 G5I_08368 G5I_09461 G5I_10924 G5I_10946
0.00205728	10	58	3.73055	Positive regulation of cytoskeleton organization	http://amigo.geneontology.org/amigo/term/GO:0051495	G5I_00613 G5I_01307 G5I_03015 G5I_05777 G5I_07124 G5I_09339 G5I_09377 G5I_13057 G5I_13139 G5I_13747
0.00207146	5	14	7.72757	Cell-cell adhesion mediated by cadherin	http://amigo.geneontology.org/amigo/term/GO:0044331	G5I_01316 G5I_06555 G5I_09858 G5I_11886 G5I_14116
0.00207146	26	268	2.09913	Cell motility	http://amigo.geneontology.org/amigo/term/GO:0048870	G5I_01988 G5I_03014 G5I_04414 G5I_04557 G5I_06369 G5I_06555 G5I_07259 G5I_08163 G5I_08368 G5I_08434 G5I_08543 G5I_09040 G5I_09278 G5I_09461 G5I_10411 G5I_10594 G5I_10946 G5I_12102 G5I_12104 G5I_12567 G5I_13057 G5I_13298 G5I_13690 G5I_13917 G5I_14031 G5I_14036
0.00210101	11	69	3.44941	Positive regulation of cell projection organization	http://amigo.geneontology.org/amigo/term/GO:0031346	G5I_00541 G5I_01157 G5I_01652 G5I_01735 G5I_03787 G5I_09339 G5I_09461 G5I_10393 G5I_10396 G5I_12248 G5I_13917
0.00221985	15	117	2.774	Negative regulation of protein modification process	http://amigo.geneontology.org/amigo/term/GO:0031400	G5I_00069 G5I_00560 G5I_02783 G5I_03015 G5I_03921 G5I_04530 G5I_05777 G5I_06252 G5I_06343 G5I_06495 G5I_07762 G5I_08543 G5I_10121 G5I_11990 G5I_13139
0.00226978	58	792	1.58454	Regulation of cell communication	http://amigo.geneontology.org/amigo/term/GO:0010646	G5I_00069 G5I_00093 G5I_00285 G5I_00529 G5I_00635 G5I_01275 G5I_01526 G5I_01602 G5I_01708 G5I_01735 G5I_02783 G5I_03014 G5I_03025 G5I_03308 G5I_03477 G5I_03921 G5I_04428 G5I_04530 G5I_04557 G5I_04775 G5I_05117 G5I_05417 G5I_05660 G5I_05716 G5I_05763 G5I_06252 G5I_06259 G5I_06343 G5I_06577 G5I_06890 G5I_06893 G5I_07269 G5I_07662 G5I_07762 G5I_08163 G5I_08368 G5I_08434 G5I_08543 G5I_09048 G5I_09040…
0.00227334	12	81	3.20551	Negative regulation of phosphorylation	http://amigo.geneontology.org/amigo/term/GO:0042326	G5I_00069 G5I_02783 G5I_03015 G5I_03921 G5I_04530 G5I_05777 G5I_06252 G5I_06343 G5I_07762 G5I_08543 G5I_10121 G5I_13139
0.00233317	20	184	2.35187	Negative regulation of developmental process	http://amigo.geneontology.org/amigo/term/GO:0051093	G5I_00462 G5I_00839 G5I_01316 G5I_01735 G5I_01950 G5I_02783 G5I_04428 G5I_06046 G5I_07319 G5I_08304 G5I_08352 G5I_08368 G5I_08434 G5I_09048 G5I_09278 G5I_09461 G5I_10924 G5I_10946 G5I_14031 G5I_14697
0.00234991	11	70	3.40013	Oocyte axis specification	http://amigo.geneontology.org/amigo/term/GO:0007309	G5I_00183 G5I_04428 G5I_08352 G5I_08368 G5I_08541 G5I_08781 G5I_09774 G5I_10310 G5I_11057 G5I_11773 G5I_12470
0.00234991	30	331	1.96108	Negative regulation of cell communication	http://amigo.geneontology.org/amigo/term/GO:0010648	G5I_00069 G5I_00093 G5I_00285 G5I_00529 G5I_01275 G5I_02783 G5I_03477 G5I_03921 G5I_04530 G5I_04557 G5I_04775 G5I_05417 G5I_06252 G5I_06343 G5I_06577 G5I_06890 G5I_07762 G5I_08163 G5I_08368 G5I_08543 G5I_10121 G5I_10946 G5I_11987 G5I_13350 G5I_14031 G5I_14036 G5I_14067 G5I_14461 G5I_14786 G5I_14827
0.00234991	11	70	3.40013	Protein import	http://amigo.geneontology.org/amigo/term/GO:0017038	G5I_01556 G5I_01710 G5I_01720 G5I_03038 G5I_04305 G5I_05660 G5I_06049 G5I_09377 G5I_09850 G5I_12041 G5I_14214
0.00238497	58	794	1.58055	Regulation of signaling	http://amigo.geneontology.org/amigo/term/GO:0023051	G5I_00069 G5I_00093 G5I_00285 G5I_00529 G5I_00635 G5I_01275 G5I_01526 G5I_01602 G5I_01708 G5I_01735 G5I_02783 G5I_03014 G5I_03025 G5I_03308 G5I_03477 G5I_03921 G5I_04428 G5I_04530 G5I_04557 G5I_04775 G5I_05117 G5I_05417 G5I_05660 G5I_05716 G5I_05763 G5I_06252 G5I_06259 G5I_06343 G5I_06577 G5I_06890 G5I_06893 G5I_07269 G5I_07662 G5I_07762 G5I_08163 G5I_08368 G5I_08434 G5I_08543 G5I_09048 G5I_09040…
0.00238994	15	118	2.75049	Nucleobase-containing compound catabolic process	http://amigo.geneontology.org/amigo/term/GO:0034655	G5I_00921 G5I_01526 G5I_01621 G5I_02126 G5I_04005 G5I_05933 G5I_08709 G5I_08781 G5I_09817 G5I_10980 G5I_11894 G5I_12988 G5I_13696 G5I_14036 G5I_14081
0.00239254	26	271	2.07589	Localization of cell	http://amigo.geneontology.org/amigo/term/GO:0051674	G5I_01988 G5I_03014 G5I_04414 G5I_04557 G5I_06369 G5I_06555 G5I_07259 G5I_08163 G5I_08368 G5I_08434 G5I_08543 G5I_09040 G5I_09278 G5I_09461 G5I_10411 G5I_10594 G5I_10946 G5I_12102 G5I_12104 G5I_12567 G5I_13057 G5I_13298 G5I_13690 G5I_13917 G5I_14031 G5I_14036
0.00246456	21	199	2.28332	Defense response	http://amigo.geneontology.org/amigo/term/GO:0006952	G5I_00921 G5I_01275 G5I_01307 G5I_01526 G5I_03014 G5I_03308 G5I_03593 G5I_06555 G5I_06577 G5I_06861 G5I_08045 G5I_08163 G5I_08465 G5I_08781 G5I_10216 G5I_10440 G5I_10605 G5I_10924 G5I_10946 G5I_12012 G5I_14678
0.00255499	6	22	5.90106	Vesicle budding from membrane	http://amigo.geneontology.org/amigo/term/GO:0006900	G5I_01157 G5I_03146 G5I_05660 G5I_08368 G5I_11932 G5I_12905
0.00255499	30	333	1.9493	Negative regulation of signaling	http://amigo.geneontology.org/amigo/term/GO:0023057	G5I_00069 G5I_00093 G5I_00285 G5I_00529 G5I_01275 G5I_02783 G5I_03477 G5I_03921 G5I_04530 G5I_04557 G5I_04775 G5I_05417 G5I_06252 G5I_06343 G5I_06577 G5I_06890 G5I_07762 G5I_08163 G5I_08368 G5I_08543 G5I_10121 G5I_10946 G5I_11987 G5I_13350 G5I_14031 G5I_14036 G5I_14067 G5I_14461 G5I_14786 G5I_14827
0.00255499	6	22	5.90106	Cell-substrate adhesion	http://amigo.geneontology.org/amigo/term/GO:0031589	G5I_09278 G5I_10174 G5I_10924 G5I_13298 G5I_13690 G5I_13803
0.00255499	6	22	5.90106	Defense response to virus	http://amigo.geneontology.org/amigo/term/GO:0051607	G5I_00921 G5I_01526 G5I_06861 G5I_08045 G5I_10216 G5I_10605
0.00257194	3	4	16.2279	Golgi localization	http://amigo.geneontology.org/amigo/term/GO:0051645	G5I_03787 G5I_03921 G5I_12929
0.00258877	34	396	1.85774	Cell cycle process	http://amigo.geneontology.org/amigo/term/GO:0022402	G5I_00069 G5I_00284 G5I_00720 G5I_01016 G5I_01307 G5I_01582 G5I_02509 G5I_02783 G5I_03422 G5I_03669 G5I_03787 G5I_04003 G5I_04156 G5I_04530 G5I_04557 G5I_05134 G5I_05259 G5I_06049 G5I_06259 G5I_06443 G5I_06678 G5I_06861 G5I_07949 G5I_08163 G5I_08402 G5I_09094 G5I_09339 G5I_10047 G5I_12041 G5I_12102 G5I_12104 G5I_12905 G5I_13995 G5I_14390
0.00259683	16	132	2.62269	Cellular nitrogen compound catabolic process	http://amigo.geneontology.org/amigo/term/GO:0044270	G5I_00921 G5I_01357 G5I_01526 G5I_01621 G5I_02126 G5I_04005 G5I_05933 G5I_08709 G5I_08781 G5I_09817 G5I_10980 G5I_11894 G5I_12988 G5I_13696 G5I_14036 G5I_14081
0.00272121	22	215	2.21404	Regulation of cellular catabolic process	http://amigo.geneontology.org/amigo/term/GO:0031329	G5I_00284 G5I_00560 G5I_00702 G5I_01381 G5I_01621 G5I_01652 G5I_02465 G5I_02986 G5I_04775 G5I_04982 G5I_06252 G5I_06343 G5I_07400 G5I_08368 G5I_08541 G5I_09041 G5I_09048 G5I_11717 G5I_12495 G5I_13222 G5I_14031 G5I_14036
0.00275454	39	478	1.76538	Positive regulation of cellular biosynthetic process	http://amigo.geneontology.org/amigo/term/GO:0031328	G5I_00284 G5I_00702 G5I_00830 G5I_01016 G5I_01098 G5I_01641 G5I_01708 G5I_02251 G5I_02267 G5I_02339 G5I_02473 G5I_03015 G5I_03659 G5I_04021 G5I_04184 G5I_04439 G5I_04624 G5I_05535 G5I_05660 G5I_06049 G5I_06577 G5I_06648 G5I_07319 G5I_08304 G5I_08368 G5I_08932 G5I_09048 G5I_09377 G5I_10018 G5I_10393 G5I_10396 G5I_10440 G5I_11773 G5I_12248 G5I_13144 G5I_13188 G5I_13341 G5I_14036 G5I_14461
0.00276488	17	146	2.5194	Organic cyclic compound catabolic process	http://amigo.geneontology.org/amigo/term/GO:1901361	G5I_00921 G5I_01357 G5I_01526 G5I_01621 G5I_02126 G5I_04005 G5I_05933 G5I_08709 G5I_08781 G5I_09817 G5I_10980 G5I_11894 G5I_12880 G5I_12988 G5I_13696 G5I_14036 G5I_14081
0.00283384	31	351	1.91098	Negative regulation of response to stimulus	http://amigo.geneontology.org/amigo/term/GO:0048585	G5I_00069 G5I_00093 G5I_00285 G5I_00529 G5I_01275 G5I_02473 G5I_02783 G5I_03477 G5I_03921 G5I_04530 G5I_04557 G5I_04775 G5I_05417 G5I_06252 G5I_06343 G5I_06577 G5I_06890 G5I_07762 G5I_08163 G5I_08368 G5I_08543 G5I_10121 G5I_10946 G5I_11987 G5I_13350 G5I_14031 G5I_14036 G5I_14067 G5I_14461 G5I_14786 G5I_14827
0.00294787	10	61	3.54708	Regulation of epithelial cell migration	http://amigo.geneontology.org/amigo/term/GO:0010632	G5I_03477 G5I_04557 G5I_04929 G5I_05151 G5I_06555 G5I_09278 G5I_11773 G5I_12102 G5I_12104 G5I_14475
0.00303484	16	134	2.58355	Heterocycle catabolic process	http://amigo.geneontology.org/amigo/term/GO:0046700	G5I_00921 G5I_01357 G5I_01526 G5I_01621 G5I_02126 G5I_04005 G5I_05933 G5I_08709 G5I_08781 G5I_09817 G5I_10980 G5I_11894 G5I_12988 G5I_13696 G5I_14036 G5I_14081
0.00303756	12	84	3.09103	Ovarian follicle cell migration	http://amigo.geneontology.org/amigo/term/GO:0007297	G5I_01988 G5I_03014 G5I_04557 G5I_06555 G5I_08163 G5I_08543 G5I_09040 G5I_09461 G5I_12102 G5I_12104 G5I_12567 G5I_14031
0.00307178	39	481	1.75437	Positive regulation of biosynthetic process	http://amigo.geneontology.org/amigo/term/GO:0009891	G5I_00284 G5I_00702 G5I_00830 G5I_01016 G5I_01098 G5I_01641 G5I_01708 G5I_02251 G5I_02267 G5I_02339 G5I_02473 G5I_03015 G5I_03659 G5I_04021 G5I_04184 G5I_04439 G5I_04624 G5I_05535 G5I_05660 G5I_06049 G5I_06577 G5I_06648 G5I_07319 G5I_08304 G5I_08368 G5I_08932 G5I_09048 G5I_09377 G5I_10018 G5I_10393 G5I_10396 G5I_10440 G5I_11773 G5I_12248 G5I_13144 G5I_13188 G5I_13341 G5I_14036 G5I_14461
0.00310737	4	9	9.61654	Plasma membrane tubulation	http://amigo.geneontology.org/amigo/term/GO:0097320	G5I_00462 G5I_01307 G5I_07949 G5I_09339
0.00310737	4	9	9.61654	RNA decapping	http://amigo.geneontology.org/amigo/term/GO:0110154	G5I_02126 G5I_08781 G5I_10980 G5I_14081
0.00310737	4	9	9.61654	Methylguanosine-cap decapping	http://amigo.geneontology.org/amigo/term/GO:0110156	G5I_02126 G5I_08781 G5I_10980 G5I_14081
0.00317528	17	148	2.48536	Endomembrane system organization	http://amigo.geneontology.org/amigo/term/GO:0010256	G5I_00453 G5I_00462 G5I_01157 G5I_01307 G5I_02842 G5I_03146 G5I_03921 G5I_04447 G5I_06365 G5I_06978 G5I_07949 G5I_09339 G5I_12526 G5I_12905 G5I_13621 G5I_13747 G5I_13917
0.00318439	124	2027	1.32364	Response to stimulus	http://amigo.geneontology.org/amigo/term/GO:0050896	G5I_00052 G5I_00093 G5I_00246 G5I_00529 G5I_00546 G5I_00635 G5I_00702 G5I_00802 G5I_00921 G5I_01275 G5I_01307 G5I_01316 G5I_01526 G5I_01621 G5I_01641 G5I_01652 G5I_01710 G5I_01950 G5I_02125 G5I_02473 G5I_02509 G5I_02654 G5I_02740 G5I_02783 G5I_02831 G5I_03014 G5I_03015 G5I_03308 G5I_03311 G5I_03477 G5I_03593 G5I_03683 G5I_03750 G5I_03759 G5I_03809 G5I_03921 G5I_04347 G5I_04356 G5I_04414 G5I_04472…
0.00318599	6	23	5.64449	Midgut development	http://amigo.geneontology.org/amigo/term/GO:0007494	G5I_10605 G5I_11716 G5I_12102 G5I_12104 G5I_13298 G5I_13690
0.00318599	6	23	5.64449	Actin filament bundle organization	http://amigo.geneontology.org/amigo/term/GO:0061572	G5I_04414 G5I_06369 G5I_08163 G5I_10946 G5I_13747 G5I_13917
0.00318644	31	354	1.89478	Behavior	http://amigo.geneontology.org/amigo/term/GO:0007610	G5I_00183 G5I_00284 G5I_00635 G5I_01098 G5I_01526 G5I_01652 G5I_01735 G5I_02712 G5I_03015 G5I_03750 G5I_04347 G5I_04472 G5I_04929 G5I_05078 G5I_05117 G5I_06005 G5I_06097 G5I_06858 G5I_07503 G5I_08352 G5I_08368 G5I_10188 G5I_10914 G5I_10908 G5I_10980 G5I_12012 G5I_13139 G5I_13188 G5I_13666 G5I_14036 G5I_14786
0.00326423	23	233	2.13586	Interspecies interaction between organisms	http://amigo.geneontology.org/amigo/term/GO:0044419	G5I_00921 G5I_01275 G5I_01307 G5I_01526 G5I_03014 G5I_03015 G5I_03308 G5I_03593 G5I_06555 G5I_06577 G5I_06861 G5I_08045 G5I_08163 G5I_08465 G5I_08781 G5I_09377 G5I_10216 G5I_10440 G5I_10605 G5I_10924 G5I_10946 G5I_12012 G5I_14678
0.00327044	13	97	2.89983	Positive regulation of neurogenesis	http://amigo.geneontology.org/amigo/term/GO:0050769	G5I_00093 G5I_01157 G5I_01652 G5I_01735 G5I_03787 G5I_05417 G5I_08368 G5I_09048 G5I_10393 G5I_10396 G5I_10946 G5I_12248 G5I_13917
0.00327044	10	62	3.48987	Regulation of proteolysis involved in cellular protein catabolic process	http://amigo.geneontology.org/amigo/term/GO:1903050	G5I_00560 G5I_00702 G5I_01381 G5I_04775 G5I_06252 G5I_06343 G5I_09041 G5I_11717 G5I_12495 G5I_14031
0.00329166	12	85	3.05466	Chromatin remodeling	http://amigo.geneontology.org/amigo/term/GO:0006338	G5I_00546 G5I_01361 G5I_06049 G5I_06890 G5I_08304 G5I_08368 G5I_10018 G5I_12148 G5I_13144 G5I_13923 G5I_14461 G5I_14678
0.0034199	7	32	4.73314	Muscle attachment	http://amigo.geneontology.org/amigo/term/GO:0016203	G5I_00541 G5I_01157 G5I_03146 G5I_07259 G5I_09040 G5I_09850 G5I_13690
0.0034199	7	32	4.73314	Nucleus localization	http://amigo.geneontology.org/amigo/term/GO:0051647	G5I_03477 G5I_03921 G5I_04557 G5I_06443 G5I_07588 G5I_09774 G5I_10310
0.00348632	29	325	1.9307	Mitotic cell cycle	http://amigo.geneontology.org/amigo/term/GO:0000278	G5I_00069 G5I_01307 G5I_02509 G5I_02783 G5I_03131 G5I_03669 G5I_03787 G5I_04003 G5I_04156 G5I_04472 G5I_04557 G5I_04775 G5I_05151 G5I_06049 G5I_06259 G5I_06652 G5I_06678 G5I_06861 G5I_07949 G5I_08163 G5I_08368 G5I_08541 G5I_09094 G5I_10047 G5I_10100 G5I_12102 G5I_12104 G5I_12905 G5I_14036
0.0034946	50	670	1.61472	Cellular catabolic process	http://amigo.geneontology.org/amigo/term/GO:0044248	G5I_00265 G5I_00453 G5I_00702 G5I_00921 G5I_01221 G5I_01275 G5I_01357 G5I_01526 G5I_01621 G5I_02126 G5I_02127 G5I_02783 G5I_03015 G5I_03095 G5I_03311 G5I_03375 G5I_03759 G5I_03901 G5I_04005 G5I_04530 G5I_05359 G5I_05763 G5I_05933 G5I_06223 G5I_06252 G5I_07130 G5I_07762 G5I_08383 G5I_08509 G5I_08709 G5I_08781 G5I_09062 G5I_09312 G5I_09817 G5I_10028 G5I_10980 G5I_11511 G5I_11717 G5I_11774 G5I_11836…
0.00356424	9	52	3.7449	Mitotic cytokinesis	http://amigo.geneontology.org/amigo/term/GO:0000281	G5I_01307 G5I_04156 G5I_04557 G5I_07949 G5I_08163 G5I_09094 G5I_12102 G5I_12104 G5I_12905
0.00356424	9	52	3.7449	External encapsulating structure organization	http://amigo.geneontology.org/amigo/term/GO:0045229	G5I_01275 G5I_02473 G5I_04347 G5I_04428 G5I_09048 G5I_09858 G5I_11987 G5I_13026 G5I_13144
0.00356424	9	52	3.7449	Spindle assembly	http://amigo.geneontology.org/amigo/term/GO:0051225	G5I_01307 G5I_02783 G5I_03422 G5I_04530 G5I_06049 G5I_06678 G5I_07949 G5I_12905 G5I_14390
0.00374711	5	16	6.76163	Regulation of chromatin assembly or disassembly	http://amigo.geneontology.org/amigo/term/GO:0001672	G5I_01098 G5I_05535 G5I_05777 G5I_07319 G5I_11990
0.00387821	57	795	1.55135	Response to chemical	http://amigo.geneontology.org/amigo/term/GO:0042221	G5I_00246 G5I_00529 G5I_00635 G5I_00702 G5I_00802 G5I_01316 G5I_01621 G5I_01652 G5I_02125 G5I_02509 G5I_02831 G5I_03014 G5I_03311 G5I_03477 G5I_03683 G5I_03750 G5I_03921 G5I_04472 G5I_04682 G5I_04929 G5I_04942 G5I_04943 G5I_05078 G5I_05117 G5I_05660 G5I_05716 G5I_06005 G5I_06223 G5I_06474 G5I_06852 G5I_07315 G5I_07503 G5I_07583 G5I_08163 G5I_08352 G5I_08368 G5I_08509 G5I_09278 G5I_09377 G5I_09461…
0.00388786	6	24	5.4093	Maturation of lsu-rrna	http://amigo.geneontology.org/amigo/term/GO:0000470	G5I_04175 G5I_04443 G5I_05710 G5I_05837 G5I_06495 G5I_12523
0.00388786	11	75	3.17346	mRNA catabolic process	http://amigo.geneontology.org/amigo/term/GO:0006402	G5I_01621 G5I_02126 G5I_04005 G5I_05933 G5I_08781 G5I_10980 G5I_11894 G5I_12988 G5I_13696 G5I_14036 G5I_14081
0.00388786	18	165	2.36042	Spermatogenesis	http://amigo.geneontology.org/amigo/term/GO:0007283	G5I_00284 G5I_01016 G5I_02509 G5I_06049 G5I_06305 G5I_06343 G5I_06652 G5I_07259 G5I_07953 G5I_08368 G5I_08653 G5I_08795 G5I_09035 G5I_09817 G5I_10018 G5I_10100 G5I_10912 G5I_11773
0.00388786	11	75	3.17346	Oocyte construction	http://amigo.geneontology.org/amigo/term/GO:0007308	G5I_00183 G5I_04428 G5I_08352 G5I_08368 G5I_08541 G5I_08781 G5I_09774 G5I_10310 G5I_11057 G5I_11773 G5I_12470
0.00388786	6	24	5.4093	Cuticle pattern formation	http://amigo.geneontology.org/amigo/term/GO:0035017	G5I_01157 G5I_04414 G5I_05660 G5I_05965 G5I_12102 G5I_12104
0.00388786	35	423	1.79031	Positive regulation of response to stimulus	http://amigo.geneontology.org/amigo/term/GO:0048584	G5I_00093 G5I_00635 G5I_01307 G5I_01526 G5I_01652 G5I_01708 G5I_02783 G5I_03014 G5I_03025 G5I_03308 G5I_03477 G5I_03921 G5I_04530 G5I_05660 G5I_05716 G5I_06259 G5I_06369 G5I_06577 G5I_07662 G5I_08163 G5I_08434 G5I_09048 G5I_09040 G5I_10121 G5I_10440 G5I_10441 G5I_10946 G5I_11446 G5I_12248 G5I_14154 G5I_14067 G5I_14309 G5I_14461 G5I_14678 G5I_14757
0.00388786	101	1600	1.36585	Establishment of localization	http://amigo.geneontology.org/amigo/term/GO:0051234	G5I_00285 G5I_00330 G5I_00453 G5I_00491 G5I_00552 G5I_01157 G5I_01307 G5I_01380 G5I_01526 G5I_01556 G5I_01710 G5I_01720 G5I_02330 G5I_02740 G5I_02820 G5I_02831 G5I_02842 G5I_03010 G5I_03025 G5I_03038 G5I_03146 G5I_03477 G5I_03585 G5I_03750 G5I_03787 G5I_03921 G5I_03948 G5I_04003 G5I_04021 G5I_04305 G5I_04447 G5I_04532 G5I_04557 G5I_04629 G5I_04682 G5I_05043 G5I_05134 G5I_05259 G5I_05302 G5I_05660…
0.00388786	6	24	5.4093	Regulation of mrna catabolic process	http://amigo.geneontology.org/amigo/term/GO:0061013	G5I_00284 G5I_01621 G5I_02986 G5I_08368 G5I_08541 G5I_14036
0.00424506	8	43	4.02553	Positive regulation of neuron projection development	http://amigo.geneontology.org/amigo/term/GO:0010976	G5I_01157 G5I_01652 G5I_01735 G5I_03787 G5I_10393 G5I_10396 G5I_12248 G5I_13917
0.00424506	8	43	4.02553	Phenol-containing compound metabolic process	http://amigo.geneontology.org/amigo/term/GO:0018958	G5I_01307 G5I_03014 G5I_04929 G5I_08163 G5I_10924 G5I_12012 G5I_12880 G5I_14390
0.00430668	11	76	3.1317	Response to alcohol	http://amigo.geneontology.org/amigo/term/GO:0097305	G5I_00635 G5I_02509 G5I_03750 G5I_05078 G5I_05660 G5I_09377 G5I_10018 G5I_10411 G5I_10914 G5I_14036 G5I_14786
0.00460754	13	101	2.78499	Larval development	http://amigo.geneontology.org/amigo/term/GO:0002164	G5I_01157 G5I_02360 G5I_02509 G5I_03683 G5I_04003 G5I_04211 G5I_05151 G5I_05660 G5I_06443 G5I_08352 G5I_09377 G5I_10310 G5I_12929
0.00464667	4	10	8.65488	P-body assembly	http://amigo.geneontology.org/amigo/term/GO:0033962	G5I_02126 G5I_08781 G5I_10980 G5I_12479
0.00464667	4	10	8.65488	Regulation of tube diameter	http://amigo.geneontology.org/amigo/term/GO:0035296	G5I_03146 G5I_08668 G5I_12929 G5I_14625
0.00467396	17	154	2.38852	Synapse organization	http://amigo.geneontology.org/amigo/term/GO:0050808	G5I_00246 G5I_01652 G5I_01735 G5I_02470 G5I_02473 G5I_02712 G5I_02831 G5I_03621 G5I_06005 G5I_08368 G5I_09339 G5I_09418 G5I_10024 G5I_12012 G5I_12567 G5I_12988 G5I_13666
0.0047524	12	89	2.91738	Negative regulation of growth	http://amigo.geneontology.org/amigo/term/GO:0045926	G5I_00462 G5I_01735 G5I_01950 G5I_04428 G5I_08352 G5I_08368 G5I_08434 G5I_09092 G5I_09461 G5I_10924 G5I_10946 G5I_14697
0.00475744	11	77	3.09103	Actomyosin structure organization	http://amigo.geneontology.org/amigo/term/GO:0031032	G5I_00541 G5I_01307 G5I_02654 G5I_07259 G5I_08163 G5I_08795 G5I_09048 G5I_12102 G5I_12104 G5I_13057 G5I_12905
0.00481296	6	25	5.19293	mRNA 3-end processing	http://amigo.geneontology.org/amigo/term/GO:0031124	G5I_00716 G5I_02339 G5I_02628 G5I_04893 G5I_09674 G5I_11983
0.00489061	5	17	6.36389	mRNA polyadenylation	http://amigo.geneontology.org/amigo/term/GO:0006378	G5I_00716 G5I_02628 G5I_04893 G5I_09674 G5I_11983
0.00497667	13	102	2.75768	Oocyte differentiation	http://amigo.geneontology.org/amigo/term/GO:0009994	G5I_00183 G5I_01016 G5I_04428 G5I_06577 G5I_08352 G5I_08368 G5I_08541 G5I_08781 G5I_09774 G5I_10310 G5I_11057 G5I_11773 G5I_12470
0.00506079	10	66	3.27837	Developmental growth involved in morphogenesis	http://amigo.geneontology.org/amigo/term/GO:0060560	G5I_00285 G5I_01098 G5I_01316 G5I_02831 G5I_04557 G5I_06369 G5I_06555 G5I_08163 G5I_10924 G5I_12012
0.00506079	10	66	3.27837	Regulation of cellular protein catabolic process	http://amigo.geneontology.org/amigo/term/GO:1903362	G5I_00560 G5I_00702 G5I_01381 G5I_04775 G5I_06252 G5I_06343 G5I_09041 G5I_11717 G5I_12495 G5I_14031
0.00515426	20	198	2.18558	Regulation of cell population proliferation	http://amigo.geneontology.org/amigo/term/GO:0042127	G5I_00093 G5I_00491 G5I_01708 G5I_02473 G5I_02783 G5I_03014 G5I_03921 G5I_04211 G5I_06495 G5I_06890 G5I_07319 G5I_07468 G5I_08304 G5I_08352 G5I_08368 G5I_08434 G5I_09092 G5I_09094 G5I_10946 G5I_14031
0.00547807	3	5	12.9823	mRNA 3-end processing by stem-loop binding and cleavage	http://amigo.geneontology.org/amigo/term/GO:0006398	G5I_00716 G5I_02628 G5I_11983
0.00547807	3	5	12.9823	Vesicle cargo loading	http://amigo.geneontology.org/amigo/term/GO:0035459	G5I_01157 G5I_02842 G5I_03146
0.0056033	7	35	4.32744	Positive regulation of cell morphogenesis involved in differentiation	http://amigo.geneontology.org/amigo/term/GO:0010770	G5I_01157 G5I_01652 G5I_03787 G5I_10393 G5I_10396 G5I_12248 G5I_13917
0.0056033	8	45	3.84661	Positive regulation of translation	http://amigo.geneontology.org/amigo/term/GO:0045727	G5I_00284 G5I_01016 G5I_04021 G5I_04624 G5I_08368 G5I_08932 G5I_11773 G5I_14036
0.0056033	7	35	4.32744	Positive regulation of synaptic growth at neuromuscular junction	http://amigo.geneontology.org/amigo/term/GO:0045887	G5I_00183 G5I_02712 G5I_03750 G5I_07949 G5I_08543 G5I_09339 G5I_10411
0.0056033	8	45	3.84661	Protein localization to extracellular region	http://amigo.geneontology.org/amigo/term/GO:0071692	G5I_00491 G5I_01307 G5I_03146 G5I_04629 G5I_04682 G5I_05965 G5I_12470 G5I_12929
[truncated: 520 more rows]

## Sheet: Cluster3_CC
Enrichment FDR	nGenes	Pathway Genes	Fold Enrichment	Pathway	URL	Genes
[truncated: 245 more rows]

## Sheet: Cluster3_MF
Enrichment FDR	nGenes	Pathway Genes	Fold Enrichment	Pathway	URL	Genes
[truncated: 160 more rows]

[truncated: 28 more sheets: Cluster4_BP, Cluster4_CC, Cluster4_MF, Upreg_BP, Upreg_CC, Upreg_MF, Upreg_Uniprot, Downreg_BP, Downreg_CC, Downreg_MF, Downreg_Uniprot, Extraction_3hr_1_1_BP, Extraction_3hr_1_1_CC, Extraction_3hr_1_1_MF, Extraction_3hr_1_1_Pfam, Extraction_5hr_1_1_BP, Extraction_5hr_1_1_CC, Extraction_5hr_1_1_MF, Extraction_5hr_1_1_Pfam, Extraction_3hr_1_0_BP …]
